# Supplementary material for: Aberrant DNA Methylation Predicts Melanoma-Specific Survival in Patients with Acral Melanoma
Source: Cancers (Basel). 2019 Dec 16;11(12):2031. doi: 10.3390/cancers11122031 (PMC6966546; doi:10.3390/cancers11122031)
Supplement: Supplementary file 1 [file cancers-11-02031-s001.zip]

Archive with 9 entries (9 files):
- Figure S1.tif
- Figure S2.tif
- Figure S3.tif
- Figure S4.tif
- Figure S5.tif
- Supplementary Methods.docx
- Table S1.xlsx
- Table S2.xlsx
- Table S3.xlsx
