# Supplementary material for: Aberrant DNA Methylation Predicts Melanoma-Specific Survival in Patients with Acral Melanoma
Source: Cancers (Basel). 2019 Dec 16;11(12):2031. doi: 10.3390/cancers11122031 (PMC6966546; doi:10.3390/cancers11122031)
Supplement: Supplementary file 1 [file cancers-11-02031-s001.zip › Table S1.xlsx]

## Sheet: NALM VS PALM
	chr	pos	Islands_Name	Relation_to_Island	UCSC_RefGene_Name	UCSC_RefGene_Accession	UCSC_RefGene_Group	Phantom5_Enhancers	Regulatory_Feature_Group	intercept	f	pval	qval
cg26732804	chr10	94449567	chr10:94448693-94450479	Island	HHEX	NM_002729	TSS200		Promoter_Associated	0.232033	72.3682	5.48348e-09	0.00325806
cg25974475	chr4	6988750	chr4:6988305-6989373	Island	TBC1D14;TBC1D14;TBC1D14	NM_001113361;NM_001113363;NM_020773	Body;TSS200;Body		Promoter_Associated	0.0962294	41.9429	7.28839e-07	0.205269
cg07088959	chr3	143691435	chr3:143689733-143692279	Island	C3orf58;C3orf58	NM_173552;NM_001134470	1stExon;TSS1500		Promoter_Associated	0.0306975	38.5842	1.42964e-06	0.212359
cg04266179	chr19	42746555	chr19:42746314-42747318	Island	GSK3A	NM_019884	1stExon		Promoter_Associated	0.137046	35.4187	2.79119e-06	0.275005
cg06597049	chr2	102313888	chr2:102313549-102314478	Island	MAP4K4;MAP4K4;MAP4K4	NM_145687;NM_145686;NM_004834	TSS1500;TSS1500;TSS1500		Promoter_Associated_Cell_type_specific	0.107656	32.2826	5.61636e-06	0.275005
cg10506160	chr16	11762778	chr16:11762563-11763246	Island	SNN	NM_003498	5'UTR		Promoter_Associated	0.267835	31.6621	6.47987e-06	0.275005
cg00169917	chr10	120514287	chr10:120513949-120515108	Island	C10orf46;C10orf46	NM_153810;NM_153810	1stExon;5'UTR		Promoter_Associated	0.121276	30.8016	7.92243e-06	0.278025
cg13789523	chr20	33104204	chr20:33104112-33104543	Island	DYNLRB1;DYNLRB1	NM_014183;NM_014183	5'UTR;1stExon		Promoter_Associated	0.0761688	30.7842	7.9548e-06	0.278025
cg18595835	chr3	12598824	chr3:12598391-12599051	Island	MKRN2	NM_014160	Body		Promoter_Associated	0.112204	29.068	1.19953e-05	0.307285
cg11206482	chr1	151170856	chr1:151170847-151171532	Island	PIP5K1A;PIP5K1A;PIP5K1A;PIP5K1A	NM_003557;NM_001135638;NM_001135636;NM_001135637	TSS200;TSS200;TSS200;TSS200		Promoter_Associated	0.174675	28.5809	1.35116e-05	0.307285
cg21298070	chr22	41777110	chr22:41777430-41778281	N_Shore	TEF;TEF	NM_003216;NM_001145398	TSS1500;Body	chr22:41776948-41776948	Promoter_Associated	0.0592805	28.5274	1.36904e-05	0.307285
cg23995917	chr1	145575294	chr1:145575130-145576219	Island	PIAS3	NM_006099	TSS1500		Promoter_Associated	0.0664636	28.5162	1.37279e-05	0.307285
cg25407811	chr22	43253300	chr22:43252653-43253667	Island	ARFGAP3;ARFGAP3;ARFGAP3;ARFGAP3	NM_014570;NM_001142293;NM_014570;NM_001142293	1stExon;1stExon;5'UTR;5'UTR		Promoter_Associated	0.0671665	27.6435	1.70441e-05	0.307285
cg26816552	chr1	33283867	chr1:33282675-33283906	Island	YARS;S100PBP;S100PBP	NM_003680;NM_022753;NM_001017406	TSS1500;5'UTR;5'UTR		Promoter_Associated	0.0571696	27.607	1.72002e-05	0.307285
cg14397361	chr9	140149997	chr9:140149205-140150502	Island	COBRA1	NM_015456	1stExon		Promoter_Associated	0.0498979	27.5189	1.7584e-05	0.307285
cg10984950	chr22	32340938	chr22:32339933-32341192	Island	C22orf24;C22orf24;YWHAH	NR_126507;NM_015372;NM_003405	Body;5'UTR;Body		Promoter_Associated	0.159993	27.1369	1.93582e-05	0.322497
cg03440066	chr20	44420729	chr20:44420497-44420868	Island	WFDC3;DNTTIP1	NM_080614;NM_052951	TSS200;1stExon		Promoter_Associated_Cell_type_specific	0.333573	27.0999	1.954e-05	0.322497
cg25230111	chr19	56159817	chr19:56159257-56159937	Island	CCDC106	NM_013301	5'UTR		Promoter_Associated	0.0770838	26.7537	2.13333e-05	0.328041
cg15293611	chr1	182759062	chr1:182758395-182759097	Island					Promoter_Associated	0.096072	25.7385	2.7697e-05	0.36384
cg11953383	chr11	86383255	chr11:86382695-86383586	Island	ME3;ME3;ME3	NM_006680;NM_001014811;NM_001161586	5'UTR;TSS200;5'UTR		Promoter_Associated_Cell_type_specific	0.0601861	25.5321	2.92265e-05	0.36384
cg16383001	chr1	100435543	chr1:100435297-100436070	Island	SLC35A3;SLC35A3	NM_012243;NM_012243	5'UTR;1stExon		Promoter_Associated	0.270692	25.3182	3.09076e-05	0.36384
cg15109730	chr1	156698192	chr1:156698111-156698916	Island	C1orf66;ISG20L2;C1orf66	NM_001142560;NM_030980;NM_015997	TSS200;TSS1500;TSS200		Promoter_Associated	0.0574436	25.0393	3.32581e-05	0.36384
cg22739477	chr2	208394512	chr2:208393955-208395024	Island	CREB1;CREB1	NM_004379;NM_134442	TSS200;TSS200		Promoter_Associated	0.122616	24.7832	3.55873e-05	0.36384
cg12380319	chr3	13521915	chr3:13521506-13522262	Island	HDAC11;HDAC11;HDAC11	NM_001136041;NM_001136041;NM_024827	1stExon;5'UTR;Body		Promoter_Associated	0.264287	24.5973	3.73888e-05	0.36384
cg23412136	chr2	179345022	chr2:179344852-179345483	Island	MIR548N;PLEKHA3	NR_031666;NM_019091	Body;TSS200		Promoter_Associated	0.136695	24.5005	3.83646e-05	0.36384
cg19002857	chr11	62389476	chr11:62389337-62389791	Island	B3GAT3	NM_012200	TSS200		Promoter_Associated	0.0764233	24.4486	3.88995e-05	0.36384
cg26232328	chr4	102268821	chr4:102267592-102269621	Island	PPP3CA;PPP3CA;PPP3CA	NM_001130692;NM_001130691;NM_000944	TSS200;TSS200;TSS200		Promoter_Associated	0.280169	24.3331	4.01187e-05	0.36384
cg13466383	chr1	161008705	chr1:161008377-161008830	Island	TSTD1;TSTD1;TSTD1;TSTD1;TSTD1;TSTD1	NM_001113205;NM_001113207;NM_001113207;NM_001113205;NM_001113206;NM_001113206	5'UTR;1stExon;5'UTR;1stExon;1stExon;5'UTR		Promoter_Associated	0.221391	24.1308	4.23551e-05	0.36384
cg06066568	chr3	47205434	chr3:47204789-47206336	Island	SETD2;SETD2	NM_014159;NM_014159	1stExon;5'UTR		Promoter_Associated	0.195955	24.1251	4.24199e-05	0.36384
cg21577705	chr19	54693250	chr19:54693034-54695497	Island	MBOAT7;MBOAT7;MBOAT7;MBOAT7;MBOAT7;MBOAT7;MBOAT7;TSEN34;MBOAT7	NM_001146056;NM_024298;NM_001146082;NM_001146082;NM_024298;NM_001146056;NM_001146083;NM_024075;NM_001146083	5'UTR;5'UTR;1stExon;5'UTR;1stExon;1stExon;5'UTR;TSS1500;1stExon		Promoter_Associated	0.066531	24.1016	4.26885e-05	0.36384
cg11283634	chr18	9137453	chr18:9136088-9137594	Island	NDUFV2-AS1;NDUFV2-AS1;ANKRD12;ANKRD12;ANKRD12	NR_110772;NR_110771;NM_001204056;NM_001083625;NM_015208	TSS1500;TSS1500;TSS200;5'UTR;5'UTR		Promoter_Associated	0.113276	24.0863	4.28652e-05	0.36384
cg26040332	chr1	27960788	chr1:27960567-27961023	Island	FGR	NM_005248	5'UTR		Promoter_Associated	0.16792	23.7732	4.66438e-05	0.375507
cg22037077	chr21	19191843	chr21:19191095-19191952	Island	C21orf91;C21orf91;C21orf91	NM_017447;NM_001100421;NM_001100420	TSS200;TSS200;TSS200		Promoter_Associated	0.107716	23.7531	4.68989e-05	0.375507
cg27236648	chr17	34949041	chr17:34948053-34948902	S_Shore	DHRS11	NM_024308	Body	chr17:34948982-34948982	Promoter_Associated	0.068388	23.615	4.86894e-05	0.375507
cg27153059	chr11	18719942	chr11:18720271-18720821	N_Shore	TMEM86A	NM_153347	TSS1500		Promoter_Associated	0.163908	23.4711	5.06341e-05	0.375507
cg03382048	chr1	16010732	chr1:16011266-16011502	N_Shore	PLEKHM2	NM_015164	TSS200		Promoter_Associated	0.159999	23.4625	5.07524e-05	0.375507
cg24689245	chr11	75479679	chr11:75479462-75480172	Island	DGAT2	NM_032564	TSS200		Promoter_Associated	0.0832432	23.3347	5.25536e-05	0.375507
cg01106354	chr16	68278916	chr16:68278870-68279628	Island	PLA2G15	NM_012320	TSS1500		Promoter_Associated	0.140907	23.231	5.4066e-05	0.375507
cg09290169	chr2	61293302	chr2:61292868-61293585	Island	KIAA1841;KIAA1841	NM_001129993;NM_032506	5'UTR;TSS200		Promoter_Associated	0.107715	23.1039	5.59859e-05	0.375507
cg27430961	chr16	77246657	chr16:77245944-77247013	Island	SYCE1L	NM_001129979	Body		Promoter_Associated	0.260318	22.9987	5.76285e-05	0.375507
cg10666906	chr3	37284460	chr3:37284558-37285281	N_Shore	GOLGA4	NM_002078	TSS1500		Promoter_Associated	0.138833	22.9311	5.87115e-05	0.375507
cg26911804	chr13	111806221	chr13:111805638-111806531	Island	ARHGEF7;ARHGEF7;ARHGEF7;ARHGEF7;ARHGEF7	NM_001113511;NM_003899;NM_001113512;NM_003899;NM_145735	Body;5'UTR;Body;1stExon;Body		Promoter_Associated	0.128743	22.6362	6.37026e-05	0.375507
cg23296058	chr5	86708877	chr5:86708296-86708878	Island	CCNH	NM_001239	TSS200		Promoter_Associated	0.157164	22.319	6.95869e-05	0.377479
cg19223314	chr12	122751227	chr12:122750769-122751228	Island	VPS33A	NM_022916	TSS200		Promoter_Associated	0.109382	22.3135	6.96957e-05	0.377479
cg27211781	chr16	85045293	chr16:85044730-85045436	Island	ZDHHC7;ZDHHC7	NM_017740;NM_001145548	TSS200;TSS200		Promoter_Associated	0.0473677	22.306	6.98414e-05	0.377479
cg26942772	chr12	123380806	chr12:123380333-123380894	Island	VPS37B	NM_024667	TSS200		Promoter_Associated	0.105963	22.2987	6.99847e-05	0.377479
cg26457421	chr3	56591241	chr3:56590939-56591223	S_Shore	CCDC66;CCDC66;CCDC66;CCDC66;CCDC66	NM_001012506;NM_001141947;NR_024460;NM_001141947;NM_001012506	1stExon;5'UTR;Body;1stExon;5'UTR		Promoter_Associated	0.143177	22.2358	7.12271e-05	0.377859
cg01928418	chr22	41810665	chr22:41809468-41810263	S_Shore				chr22:41809427-41809427	Promoter_Associated	0.14065	22.1797	7.23553e-05	0.380448
cg12339351	chr1	17338383	chr1:17337829-17338590	Island	ATP13A2;ATP13A2;ATP13A2;ATP13A2;ATP13A2;ATP13A2	NM_001141974;NM_001141973;NM_022089;NM_001141974;NM_001141973;NM_022089	1stExon;1stExon;1stExon;5'UTR;5'UTR;5'UTR		Promoter_Associated	0.0773988	22.0411	7.52262e-05	0.387993
cg10318121	chr1	161172291	chr1:161171809-161172256	S_Shore	NDUFS2;NDUFS2	NM_004550;NM_001166159	Body;Body		Promoter_Associated	0.112334	21.9509	7.71608e-05	0.388133
cg14262371	chr1	113217204	chr1:113217475-113218097	N_Shore	MOV10;MOV10;MOV10;MOV10;MOV10;MOV10	NM_001286072;NM_020963;NM_020963;NM_001130079;NM_001130079;NM_001286072	1stExon;1stExon;5'UTR;1stExon;5'UTR;5'UTR		Promoter_Associated	0.116976	21.8395	7.96262e-05	0.388133
cg00255853	chr6	33176439	chr6:33175561-33176387	S_Shore	RING1	NM_002931	5'UTR		Promoter_Associated	0.0843781	21.7736	8.11234e-05	0.388133
cg06475181	chr11	8710910	chr11:8710367-8710811	S_Shore	RPL27A	NM_000990	3'UTR		Promoter_Associated	0.0900583	21.655	8.3895e-05	0.38943
cg05328492	chr12	53886985	chr12:53886562-53887101	Island	MAP3K12;MAP3K12	NM_001193511;NM_006301	5'UTR;5'UTR		Promoter_Associated	0.0622364	21.5282	8.69736e-05	0.394475
cg27333808	chr2	9696101	chr2:9695522-9696606	Island	ADAM17	NM_003183	TSS200		Promoter_Associated	0.127654	21.48	8.81742e-05	0.395192
cg14210726	chr17	76136952	chr17:76136513-76137184	Island	TMC8	NM_152468	Body		Gene_Associated	0.491372	21.3733	9.08997e-05	0.39611
cg27039237	chr15	102264738	chr15:102264097-102264750	Island	TARSL2	NM_152334	TSS200		Promoter_Associated	0.109101	21.2301	9.47012e-05	0.401911
cg02727444	chr19	12175631	chr19:12175460-12176057	Island	ZNF844;ZNF844	NM_001136501;NM_001136501	5'UTR;1stExon		Promoter_Associated	0.201591	21.181	9.60426e-05	0.402728
cg05719672	chr15	91446576	chr15:91445563-91446768	Island	MAN2A2	NM_006122	TSS1500		Promoter_Associated	0.1767	21.1534	9.68059e-05	0.402728
cg14220628	chr1	167691236	chr1:167690978-167691852	Island	MPZL1;MPZL1;MPZL1;MPZL1;MPZL1;MPZL1	NM_003953;NM_024569;NM_003953;NM_001146191;NM_024569;NM_001146191	1stExon;5'UTR;5'UTR;1stExon;1stExon;5'UTR		Promoter_Associated	0.176929	20.9604	0.000102332	0.40777
cg23223756	chr6	30029461	chr6:30028936-30029195	S_Shore	ZNRD1;NCRNA00171;ZNRD1	NM_170783;NR_026751;NM_014596	Body;TSS1500;Body		Promoter_Associated	0.0880424	20.8655	0.000105172	0.40777
cg05821464	chr22	47057502	chr22:47058870-47059114	N_Shore	GRAMD4	NM_015124	Body		Gene_Associated_Cell_type_specific	0.271349	20.8267	0.000106359	0.40777
cg08387285	chr11	86383252	chr11:86382695-86383586	Island	ME3;ME3;ME3	NM_006680;NM_001014811;NM_001161586	5'UTR;TSS200;5'UTR		Promoter_Associated_Cell_type_specific	0.0698279	20.7734	0.00010801	0.40777
cg18751306	chr15	81294292	chr15:81292793-81295609	Island	MESDC1;MESDC1	NM_022566;NM_022566	1stExon;5'UTR		Promoter_Associated	0.0986742	20.735	0.000109218	0.40777
cg06649899	chr16	67261154	chr16:67260744-67261155	Island	TMEM208;LRRC29;LRRC29	NM_014187;NM_001004055;NM_012163	Body;TSS1500;TSS1500		Promoter_Associated	0.115285	20.5832	0.00011414	0.409591
cg02653117	chr6	32938824	chr6:32939275-32940954	N_Shore	BRD2;BRD2;BRD2	NM_001113182;NM_001113182;NM_005104	5'UTR;1stExon;5'UTR		Promoter_Associated	0.19995	20.5744	0.000114434	0.409591
cg24791410	chr9	77643536	chr9:77642704-77643595	Island	CARNMT1	NM_152420	TSS1500		Promoter_Associated	0.14796	20.5494	0.000115268	0.410104
cg17648073	chr20	13765895	chr20:13765166-13765909	Island	C20orf7;C20orf7;C20orf7;ESF1	NR_029377;NM_024120;NM_001039375;NM_016649	Body;1stExon;1stExon;TSS1500		Promoter_Associated	0.216078	20.4862	0.000117411	0.41085
cg06713297	chr1	242011104	chr1:242011151-242011744	N_Shore	EXO1;EXO1;EXO1	NM_006027;NM_003686;NM_130398	TSS1500;TSS1500;TSS1500		Promoter_Associated	0.080437	20.4712	0.000117923	0.41085
cg23009632	chr6	31870259	chr6:31868781-31870311	Island	ZBTB12	NM_181842	TSS1500		Promoter_Associated	0.111191	20.4619	0.000118243	0.41085
cg17853779	chr10	43932449	chr10:43931958-43932879	Island	ZNF487	NR_026693	TSS200		Promoter_Associated	0.0954331	20.3607	0.000121791	0.415635
cg27147526	chr17	5185102	chr17:5185519-5185873	N_Shore	RABEP1;RABEP1;RABEP1;RABEP1	NM_004703;NM_001083585;NM_001291581;NM_001291582	TSS1500;TSS1500;TSS1500;TSS1500		Promoter_Associated	0.224307	20.3085	0.000123662	0.415635
cg17398237	chr4	154265649	chr4:154265607-154266394	Island	MND1;MND1;MND1	NM_001253861;NM_032117;NR_045605	TSS200;TSS200;TSS200		Promoter_Associated	0.0588222	20.2437	0.000126032	0.415635
cg01507044	chr13	23949294	chr13:23949134-23949940	Island	SACS	NM_014363	Body		Promoter_Associated	0.0759167	20.228	0.000126616	0.415635
cg18540614	chr1	43833945	chr1:43833828-43834137	Island	ELOVL1	NM_022821	TSS1500		Promoter_Associated	0.159338	19.9106	0.000139013	0.43024
cg00106685	chr3	52720133	chr3:52719934-52720335	Island	GNL3;GNL3;GNL3;GNL3;PBRM1	NM_206825;NM_206826;NM_014366;NM_206825;NM_018313	1stExon;5'UTR;Body;5'UTR;TSS1500		Promoter_Associated	0.662341	19.8718	0.000140614	0.43024
cg08252855	chr14	24550926	chr14:24550317-24551148	Island	NRL	NM_006177	Body		Promoter_Associated	0.220336	19.8303	0.000142353	0.43024
cg15709169	chr12	125549783	chr12:125549672-125550311	Island	AACS	NM_023928	TSS200		Promoter_Associated	0.208263	19.7545	0.000145584	0.43024
cg15824045	chr1	205561193	chr1:205561089-205561473	Island	MFSD4	NM_181644	Body		Promoter_Associated	0.239929	19.7189	0.00014713	0.43024
cg14126091	chr2	105946410	chr2:105946164-105946773	Island	TGFBRAP1;TGFBRAP1	NM_001142621;NM_004257	TSS1500;TSS1500		Promoter_Associated_Cell_type_specific	0.145991	19.6661	0.000149455	0.43024
cg02702226	chr2	63816107	chr2:63815200-63816110	Island	MDH1;MDH1;WDPCP;MDH1;MDH1	NM_005917;NM_005917;NM_015910;NM_001199112;NM_001199111	5'UTR;1stExon;TSS1500;TSS200;TSS200		Promoter_Associated	0.0789043	19.6401	0.000150616	0.43024
cg24059718	chr21	45138843	chr21:45138293-45139831	Island	PDXK	NM_003681	TSS200		Promoter_Associated	0.0682478	19.6109	0.000151929	0.431379
cg00424297	chr6	87865072	chr6:87864919-87866096	Island	ZNF292	NM_015021	TSS200		Promoter_Associated	0.0924302	19.599	0.000152467	0.431379
cg10334916	chr2	241508098	chr2:241508424-241508627	N_Shore	RNPEPL1	NM_018226	TSS200		Promoter_Associated	0.169828	19.3715	0.00016318	0.43822
cg22626041	chr1	175162049	chr1:175161900-175162364	Island	KIAA0040;KIAA0040;KIAA0040;KIAA0040;KIAA0040;KIAA0040	NM_001162893;NM_001162894;NM_001162895;NM_001162893;NM_014656;NM_001162894	1stExon;5'UTR;TSS200;5'UTR;TSS200;1stExon		Promoter_Associated	0.0763459	19.3491	0.000164276	0.43822
cg26322001	chr11	62359755	chr11:62358813-62359674	S_Shore	TUT1	NM_022830	TSS1500		Promoter_Associated	0.0574095	19.3452	0.000164473	0.43822
cg02562122	chr7	150755221	chr7:150754922-150755426	Island	CDK5;SLC4A2;CDK5	NM_001164410;NM_003040;NM_004935	TSS200;TSS1500;TSS200		Promoter_Associated	0.110389	19.2427	0.000169603	0.440671
cg25105066	chr7	70159340	chr7:70158760-70160687	Island	AUTS2;AUTS2	NM_015570;NM_001127231	Body;Body		Promoter_Associated	0.0705366	19.2331	0.000170091	0.440671
cg19655006	chr2	172750994	chr2:172750718-172751020	Island	SLC25A12	NM_003705	TSS200		Promoter_Associated	0.0632674	19.2323	0.000170136	0.440671
cg18404600	chr2	71295360	chr2:71295160-71296002	Island	NAGK	NM_017567	TSS200		Promoter_Associated	0.0551125	19.2291	0.000170299	0.440671
cg13170934	chr1	156722147	chr1:156720747-156722069	S_Shore	HDGF;HDGF;HDGF	NM_001126051;NM_004494;NM_001126050	TSS200;TSS1500;1stExon		Promoter_Associated	0.0728716	19.2272	0.000170394	0.440671
cg02357725	chr15	75932598	chr15:75931952-75932782	Island	IMP3;IMP3	NM_018285;NM_018285	5'UTR;1stExon		Promoter_Associated	0.044986	19.2186	0.000170837	0.440671
cg05243641	chr2	240964548	chr2:240964645-240965271	N_Shore	NDUFA10	NM_004544	Body		Promoter_Associated_Cell_type_specific	0.131774	19.0688	0.000178711	0.440861
cg21264207	chr10	64576130	chr10:64574660-64578778	Island	EGR2;EGR2;EGR2;EGR2	NM_001136177;NM_001136178;NM_001136179;NM_000399	TSS200;5'UTR;TSS200;TSS200		Promoter_Associated	0.0418658	18.9547	0.000184974	0.442332
cg09663530	chr15	41953829	chr15:41953823-41954338	Island	MGA;MGA	NM_001080541;NM_001164273	5'UTR;5'UTR		Promoter_Associated	0.10551	18.926	0.000186586	0.442332
cg01602430	chr5	110427919	chr5:110427777-110428270	Island	WDR36;WDR36	NM_139281;NM_139281	5'UTR;1stExon		Promoter_Associated	0.10013	18.9122	0.000187368	0.442332
cg21575584	chr19	5690316	chr19:5690127-5692213	Island	RPL36;RPL36;RPL36	NM_015414;NM_033643;NM_033643	TSS200;5'UTR;1stExon		Promoter_Associated	0.0945609	18.8761	0.000189429	0.443114
cg04101267	chr1	95538294	chr1:95538251-95538551	Island	ALG14	NM_144988	Body		Promoter_Associated	0.0916908	18.8392	0.000191559	0.443469
cg04910692	chr14	39639893	chr14:39639364-39639635	S_Shore	TRAPPC6B;TRAPPC6B	NM_177452;NM_001079537	TSS1500;TSS1500		Promoter_Associated	0.374464	18.7549	0.000196523	0.445419
cg05657462	chr22	50781886	chr22:50781190-50782009	Island	SAPS2;SAPS2	NM_014678;NM_014678	1stExon;5'UTR		Promoter_Associated	0.25948	18.7077	0.000199363	0.445419
cg21445157	chr19	7587471	chr19:7587271-7587825	Island	MCOLN1	NM_020533	TSS200		Promoter_Associated	0.0870026	18.6036	0.000205782	0.449111
cg10050877	chr8	130952333	chr8:130951372-130952651	Island	FAM49B	NM_016623	TSS1500		Promoter_Associated	0.088303	18.5001	0.000212386	0.454514
cg04541154	chr5	177026954	chr5:177026715-177027519	Island	B4GALT7	NM_007255	TSS200		Promoter_Associated	0.0617533	18.4959	0.000212661	0.454514
cg06207460	chr9	4741011	chr9:4740694-4741868	Island	AK3	NM_016282	1stExon		Promoter_Associated	0.203861	18.2959	0.000226107	0.465977
cg11493533	chr11	89956385	chr11:89955742-89956358	S_Shore	CHORDC1;CHORDC1;CHORDC1;CHORDC1	NM_012124;NM_001144073;NM_012124;NM_001144073	1stExon;1stExon;5'UTR;5'UTR		Promoter_Associated	0.153179	18.2878	0.00022667	0.465977
cg03245407	chr3	46037472	chr3:46037013-46037473	Island	FYCO1	NM_024513	TSS200		Promoter_Associated	0.0610108	18.2768	0.000227436	0.465977
cg14944575	chr19	52552197	chr19:52551831-52552214	Island	ZNF432	NM_014650	TSS200		Promoter_Associated	0.140107	18.1748	0.000234688	0.471657
cg01416111	chr7	120590947	chr7:120590584-120591328	Island	ING3;ING3;ING3;ING3	NM_019071;NM_198267;NM_198267;NM_019071	1stExon;1stExon;5'UTR;5'UTR		Promoter_Associated	0.0457098	18.1399	0.000237225	0.471805
cg09502502	chr1	109826303	chr1:109824313-109824526	S_Shore	PSRC1;PSRC1;PSRC1;PSRC1	NM_001032290;NM_001005290;NM_001032291;NM_032636	TSS1500;TSS1500;TSS1500;TSS1500		Promoter_Associated	0.173301	18.1261	0.000238239	0.471805
cg26723132	chr16	15149090	chr16:15149204-15150107	N_Shore	NTAN1	NM_173474	Body		Promoter_Associated	0.0966213	18.0913	0.000240811	0.471805
cg20999813	chr16	84734014	chr16:84733163-84734028	Island	USP10	NM_005153	Body		Promoter_Associated	0.0839228	18.0874	0.000241101	0.471805
cg20814651	chr2	86422722	chr2:86422068-86422858	Island	IMMT;IMMT;IMMT;IMMT;IMMT;IMMT	NM_001100170;NM_006839;NM_001100169;NM_001100170;NM_006839;NM_001100169	1stExon;1stExon;1stExon;5'UTR;5'UTR;5'UTR		Promoter_Associated	0.0854262	17.8429	0.000260078	0.47868
cg03012876	chr2	179315436	chr2:179315214-179316573	Island	PRKRA;PRKRA;PRKRA;MIR548N;PRKRA;DFNB59	NM_003690;NM_001139518;NM_001139517;NR_031666;NM_001139517;NM_001042702	Body;TSS200;1stExon;Body;5'UTR;TSS1500		Promoter_Associated	0.143691	17.8178	0.000262114	0.47868
cg03434095	chr1	186389413		OpenSea	C1orf27;MIR548F1;C1orf27;C1orf27	NM_001164245;NR_031642;NM_001164246;NM_017847	3'UTR;Body;3'UTR;3'UTR		Gene_Associated_Cell_type_specific	0.734092	17.7417	0.000268392	0.47868
cg06267636	chr1	156308293	chr1:156308173-156308442	Island	CCT3;CCT3;C1orf182;CCT3	NM_001008883;NM_005998;NM_144627;NM_001008800	TSS200;TSS200;5'UTR;TSS200		Promoter_Associated	0.125578	17.7296	0.000269404	0.47868
cg20203327	chr10	126605322	chr10:126605120-126606212	Island					Promoter_Associated	0.0465312	17.7035	0.000271606	0.47868
cg04894705	chr1	212606756	chr1:212606105-212606844	Island	NENF;NENF	NM_013349;NR_026598	Body;Body		Promoter_Associated	0.068888	17.6538	0.000275856	0.47868
cg04881464	chr19	45681716	chr19:45681323-45683156	Island	BLOC1S3;TRAPPC6A	NM_212550;NM_024108	TSS1500;TSS1500		Promoter_Associated	0.081786	17.6063	0.000279977	0.47868
cg06070793	chr17	79791371	chr17:79790530-79791553	Island	PPP1R27;FAM195B;FAM195B;FAM195B;FAM195B	NM_001007533;NM_001093767;NM_207368;NM_001288799;NM_001288798	3'UTR;TSS1500;TSS1500;TSS1500;TSS1500		Promoter_Associated	0.0495416	17.5652	0.000283602	0.47868
cg08304516	chr13	30996569	chr13:30995685-30995947	S_Shore	LINC01058	NR_125771	TSS200		Promoter_Associated	0.0739101	17.549	0.000285043	0.47868
cg24443925	chr17	16118806	chr17:16118275-16119510	Island	NCOR1;NCOR1	NM_006311;NM_006311	1stExon;5'UTR		Promoter_Associated	0.264113	17.5444	0.000285452	0.47868
cg06177053	chr20	18568595	chr20:18568436-18569092	Island	DTD1;DTD1	NM_080820;NM_080820	1stExon;5'UTR		Promoter_Associated	0.208155	17.5071	0.000288812	0.47868
cg02708898	chr8	54755848	chr8:54755576-54756109	Island	ATP6V1H;ATP6V1H;ATP6V1H;ATP6V1H;ATP6V1H	NM_213619;NM_213619;NM_213620;NM_015941;NM_015941	1stExon;5'UTR;TSS1500;1stExon;5'UTR		Promoter_Associated	0.171825	17.4558	0.000293491	0.481714
cg10721502	chr7	30068053	chr7:30067762-30068600	Island	PLEKHA8;PLEKHA8;PLEKHA8;PLEKHA8;PLEKHA8;PLEKHA8	NM_032639;NM_001197027;NM_001197026;NM_032639;NM_001197027;NM_001197026	5'UTR;5'UTR;5'UTR;1stExon;1stExon;1stExon		Promoter_Associated	0.135414	17.4326	0.000295639	0.482355
cg00624375	chr12	110841656	chr12:110841021-110841548	S_Shore	ANAPC7;ANAPC7	NM_016238;NM_001137664	TSS200;TSS200		Promoter_Associated	0.0488375	17.4235	0.00029648	0.482355
cg25138017	chr2	223520626	chr2:223520516-223520893	Island	FARSB	NM_005687	Body		Promoter_Associated	0.057395	17.3372	0.000304633	0.48414
cg08440550	chr5	131132801	chr5:131131929-131133303	Island	FNIP1;FNIP1	NM_133372;NM_001008738	TSS200;TSS200		Promoter_Associated	0.103463	17.2991	0.000308319	0.48414
cg26611911	chr9	138987315	chr9:138985837-138987846	Island	NACC2	NM_144653	TSS200		Promoter_Associated	0.14377	17.2699	0.000311165	0.48414
cg23031518	chr14	88851898	chr14:88851883-88852285	Island	SPATA7;SPATA7	NM_018418;NM_001040428	TSS200;TSS200		Promoter_Associated	0.164431	17.2538	0.000312751	0.48414
cg24256782	chr1	24069711	chr1:24069695-24070615	Island	TCEB3	NM_003198	TSS200		Promoter_Associated	0.161546	17.2514	0.000312985	0.48414
cg02092882	chr4	87855959	chr4:87855873-87857204	Island	AFF1	NM_001166693	TSS200		Promoter_Associated	0.066188	17.225	0.000315609	0.48414
cg08235500	chr2	26467844	chr2:26467102-26467946	Island	HADHA;HADHB;HADHB	NM_000182;NM_000183;NM_000183	TSS1500;1stExon;5'UTR		Promoter_Associated	0.0623625	17.2011	0.000317997	0.48414
cg05191454	chr6	42016435	chr6:42016243-42016731	Island	CCND3;CCND3;CCND3;CCND3	NM_001136017;NM_001136017;NM_001136126;NM_001136126	1stExon;5'UTR;1stExon;5'UTR		Promoter_Associated	0.0649941	17.196	0.000318512	0.48414
cg22792063	chr14	23067579	chr14:23067443-23067773	Island	ABHD4	NM_022060	Body		Promoter_Associated	0.188307	17.1524	0.000322924	0.48414
cg05549078	chr18	47807921	chr18:47807857-47809365	Island	MBD1;MBD1;MBD1;MBD1;MBD1;MBD1;MBD1;MBD1;MBD1;MBD1	NM_015847;NM_002384;NM_002384;NM_015846;NM_015844;NM_015844;NM_015845;NM_015846;NM_015845;NM_015847	1stExon;1stExon;5'UTR;1stExon;1stExon;5'UTR;5'UTR;5'UTR;1stExon;5'UTR		Promoter_Associated	0.250566	17.1316	0.000325057	0.48414
cg10338465	chr15	78424072	chr15:78423593-78424096	Island	CIB2	NM_006383	TSS200		Promoter_Associated	0.0832555	17.1036	0.000327952	0.486737
cg26659046	chr5	179234310	chr5:179232532-179234595	Island	MGAT4B;SQSTM1;SQSTM1	NM_014275;NM_001142298;NM_001142299	TSS1500;5'UTR;5'UTR		Promoter_Associated	0.133838	17.0862	0.000329764	0.486737
cg03776625	chr15	42840292	chr15:42840462-42841116	N_Shore	LRRC57;HAUS2;HAUS2;LRRC57	NM_153260;NM_018097;NM_001130447;NM_153260	Body;TSS1500;TSS1500;ExonBnd		Promoter_Associated	0.0619809	16.9961	0.000339329	0.486971
cg12908608	chr2	198380725	chr2:198380423-198381301	Island	MOBKL3;MOBKL3;MOBKL3	NM_199482;NM_015387;NM_001100819	5'UTR;TSS200;TSS200		Promoter_Associated	0.0834424	16.9884	0.000340158	0.486971
cg14422303	chr16	22202624	chr16:22201388-22202791	Island				chr16:22202596-22202596	Promoter_Associated	0.0886191	16.9773	0.000341361	0.486971
cg27326518	chr1	226187335	chr1:226186803-226187336	Island	C1orf55	NM_152608	TSS1500		Promoter_Associated	0.0597503	16.9295	0.000346583	0.486971
cg11702145	chr1	155247214	chr1:155246991-155247748	Island	HCN3	NM_020897	TSS200		Promoter_Associated	0.153188	16.908	0.000348962	0.486971
cg00428051	chr15	91498953	chr15:91497994-91498615	S_Shore	RCCD1;RCCD1	NM_033544;NM_001017919	5'UTR;5'UTR		Promoter_Associated	0.486589	16.882	0.000351866	0.48733
cg24811729	chr7	105752854	chr7:105752103-105753148	Island	SYPL1;SYPL1	NM_182715;NM_006754	TSS200;Body		Promoter_Associated	0.175777	16.8716	0.000353034	0.487811
cg12613736	chr2	121010277	chr2:121009918-121011228	Island	RALB	NM_002881	TSS200		Promoter_Associated	0.175482	16.7992	0.000361271	0.490408
cg12788839	chr5	180238067	chr5:180236992-180238209	Island	MGAT1;MGAT1	NM_001114618;NM_001114617	TSS1500;TSS1500		Promoter_Associated	0.0455877	16.7968	0.000361549	0.490408
cg25471021	chr2	42796439	chr2:42795847-42796230	S_Shore	MTA3	NM_020744	Body		Promoter_Associated	0.16935	16.7236	0.000370107	0.490408
cg07764511	chr20	35090181	chr20:35089448-35089998	S_Shore	DLGAP4;DLGAP4;DLGAP4;DLGAP4	NM_001042486;NM_014902;NM_183006;NM_183006	5'UTR;Body;1stExon;5'UTR		Promoter_Associated	0.179813	16.6564	0.00037815	0.490408
cg17533850	chr9	117373523	chr9:117373484-117374076	Island	C9orf91	NM_153045	TSS200		Promoter_Associated	0.0380767	16.6347	0.000380798	0.490408
cg11164766	chr15	65477583	chr15:65476794-65478055	Island	CLPX	NM_006660	TSS200		Promoter_Associated	0.175178	16.5935	0.000385861	0.490408
cg24227390	chr20	34207470	chr20:34207447-34207681	Island	SPAG4	NM_003116	Body		Promoter_Associated	0.126362	16.5902	0.000386269	0.490408
cg18859398	chr15	45459731	chr15:45458801-45459580	S_Shore	SHF;SHF;SHF;SHF;SHF	NM_138356;NM_001301168;NM_001301171;NM_001301170;NM_001301169	3'UTR;3'UTR;3'UTR;3'UTR;3'UTR		Promoter_Associated	0.0804701	16.5671	0.000389144	0.490408
cg10288772	chr4	149363461	chr4:149363212-149367056	Island	NR3C2;NR3C2;NR3C2;NR3C2	NM_001166104;NM_000901;NM_000901;NM_001166104	1stExon;5'UTR;1stExon;5'UTR		Promoter_Associated	0.0600887	16.5419	0.000392303	0.490408
ch.22.163059F	chr22	22329486		OpenSea	TOP3B	NM_003935	Body		Gene_Associated_Cell_type_specific	0.141357	16.5331	0.000393416	0.490408
cg08472444	chr9	138987320	chr9:138985837-138987846	Island	NACC2	NM_144653	TSS200		Promoter_Associated	0.324232	16.5281	0.000394047	0.490408
cg03189756	chr1	241803820	chr1:241802960-241803649	S_Shore	OPN3	NM_014322	TSS200		Promoter_Associated	0.123655	16.4043	0.000410078	0.490408
cg25086596	chr1	85725388	chr1:85724701-85725524	Island	C1orf52;C1orf52	NM_198077;NR_024113	TSS200;TSS200		Promoter_Associated	0.270264	16.3824	0.000412979	0.490408
cg12832630	chr3	43732303	chr3:43731998-43733108	Island	ABHD5	NM_016006	TSS200		Promoter_Associated	0.0477239	16.3795	0.000413365	0.490408
cg17218029	chr1	156722047	chr1:156720747-156722069	Island	HDGF;HDGF;HDGF	NM_001126051;NM_004494;NM_001126050	TSS200;TSS1500;1stExon		Promoter_Associated	0.0691079	16.3711	0.000414488	0.490408
cg05965902	chr13	21635727	chr13:21634519-21635907	Island	LATS2	NM_014572	TSS200		Promoter_Associated	0.0650083	16.3521	0.000417037	0.490408
cg03040420	chr15	78442296	chr15:78441495-78442261	S_Shore	IDH3A	NM_005530	Body		Promoter_Associated	0.121325	16.3489	0.000417472	0.490408
cg24188708	chr8	61564960	chr8:61564204-61565152	Island					Promoter_Associated	0.257779	16.3437	0.000418172	0.490408
cg27559520	chr11	17229706	chr11:17229114-17229833	Island					Promoter_Associated	0.0681315	16.3259	0.000420578	0.490408
cg22750384	chr6	31588823	chr6:31587779-31589024	Island	BAT2	NM_080686	5'UTR		Promoter_Associated	0.0898553	16.3121	0.000422464	0.490408
cg04647918	chr11	67383862	chr11:67383537-67383809	S_Shore					Promoter_Associated	0.264998	16.2971	0.000424512	0.490408
cg15270950	chr3	30648819	chr3:30647987-30648881	Island	TGFBR2;TGFBR2	NM_001024847;NM_003242	Body;Body		Promoter_Associated_Cell_type_specific	0.0723287	16.2939	0.000424962	0.490408
cg15273066	chr12	49525133	chr12:49524072-49525492	Island	TUBA1B;TUBA1B	NM_006082;NM_006082	5'UTR;1stExon		Promoter_Associated	0.0565314	16.2721	0.000427963	0.490408
cg23376286	chr12	46120778	chr12:46120726-46124104	Island	LOC400027	NR_028408	Body		Promoter_Associated	0.0810665	16.2547	0.000430377	0.490799
cg08949439	chr9	139010001	chr9:139009862-139011272	Island	C9orf69;C9orf69;C9orf69	NM_001256526;NM_152833;NM_001256526	5'UTR;5'UTR;1stExon		Promoter_Associated	0.0542882	16.247	0.00043145	0.490799
cg02546420	chr7	23144907	chr7:23145211-23146037	N_Shore	KLHL7-AS1;KLHL7;KLHL7;KLHL7;KLHL7;KLHL7	NR_046220;NM_001172428;NM_001031710;NR_033329;NR_033328;NM_018846	Body;TSS1500;TSS1500;TSS1500;TSS1500;TSS1500		Promoter_Associated	0.0688958	16.1845	0.000440279	0.490799
cg03699778	chr7	65670130	chr7:65669965-65670945	Island	TPST1	NM_003596	TSS200		Promoter_Associated	0.140368	16.1323	0.000447809	0.493637
cg12578739	chr11	85522305	chr11:85521991-85522285	S_Shore	SYTL2;SYTL2	NM_032943;NM_001289608	TSS200;TSS200		Promoter_Associated	0.397037	16.1154	0.00045027	0.49543
cg20739223	chr2	64371680	chr2:64370888-64371811	Island	PELI1	NM_020651	TSS200		Promoter_Associated	0.0609845	16.0879	0.000454318	0.497473
cg06514368	chr1	161719587	chr1:161719414-161720076	Island	DUSP12;DUSP12	NM_007240;NM_007240	1stExon;5'UTR		Promoter_Associated	0.0996313	16.065	0.000457719	0.497473
cg10961551	chr1	84764612	chr1:84764108-84764906	Island	SAMD13	NM_001010971	Body		Promoter_Associated	0.182525	16.0632	0.000457987	0.497473
cg11072298	chr12	113772666	chr12:113772633-113772934	Island	SLC24A6	NM_024959	5'UTR		Promoter_Associated	0.130396	16.0175	0.000464844	0.498012
cg04058122	chr1	12039793	chr1:12040113-12040793	N_Shore	MFN2;MFN2	NM_014874;NM_001127660	TSS1500;TSS1500		Promoter_Associated	0.349725	15.9649	0.000472887	0.498012
cg17132548	chr3	132378477	chr3:132379083-132379643	N_Shore	UBA5;ACAD11;NPHP3-ACAD11;UBA5	NM_024818;NM_032169;NR_037804;NM_198329	TSS1500;1stExon;Body;5'UTR		Promoter_Associated	0.0567209	15.9443	0.000476082	0.498012
cg21137773	chr3	143690493	chr3:143689733-143692279	Island	C3orf58	NM_173552	TSS200		Promoter_Associated	0.0404802	15.9307	0.0004782	0.498012
cg10779037	chr1	36930382	chr1:36929414-36930131	S_Shore	MRPS15	NM_031280	TSS1500		Promoter_Associated	0.0939018	15.9301	0.000478293	0.498012
cg23019037	chr1	224622598	chr1:224622597-224622818	Island	WDR26;WDR26	NM_001115113;NM_025160	TSS1500;TSS1500		Promoter_Associated	0.0526686	15.9224	0.000479492	0.498012
cg20000994	chr6	31869553	chr6:31868781-31870311	Island	ZBTB12	NM_181842	5'UTR		Promoter_Associated	0.110607	15.9079	0.000481771	0.498012
cg25112625	chr10	5454478	chr10:5454431-5454779	Island	NET1	NM_001047160	TSS200		Promoter_Associated	0.0576931	15.9018	0.000482725	0.498012
cg13710816	chr19	8478019	chr19:8478005-8478226	Island	MARCH2;MARCH2;MARCH2	NM_001005415;NM_001005416;NM_016496	TSS200;TSS200;TSS200		Promoter_Associated	0.23512	15.8964	0.000483582	0.498012
cg21774863	chr4	13486498	chr4:13485522-13486533	Island	RAB28;RAB28;RAB28	NM_001159601;NM_001017979;NM_004249	TSS1500;TSS1500;TSS1500		Promoter_Associated	0.0532748	15.8209	0.000495683	0.500371
cg23792245	chr11	14913752	chr11:14912900-14913771	Island	CYP2R1	NM_024514	TSS200		Promoter_Associated	0.140431	15.7682	0.00050431	0.500371
cg05577278	chr8	117887288	chr8:117886284-117887319	Island	RAD21	NM_006265	TSS200		Promoter_Associated	0.0561944	15.7614	0.00050545	0.500371
cg02682829	chr6	4021363	chr6:4021444-4022004	N_Shore	PRPF4B	NM_003913	TSS1500		Promoter_Associated	0.101427	15.7391	0.000509154	0.500371
cg05100051	chr6	41702256	chr6:41701881-41703481	Island	TFEB;TFEB;TFEB;TFEB;TFEB	NM_001271945;NM_001167827;NM_007162;NM_001271944;NM_001271943	TSS200;Body;5'UTR;5'UTR;5'UTR		Promoter_Associated	0.283902	15.7349	0.000509853	0.500371
cg13909730	chr7	92466080	chr7:92462201-92466387	Island	CDK6	NM_001145306	TSS200		Promoter_Associated	0.206153	15.7211	0.000512173	0.500371
cg07657131	chr16	11762803	chr16:11762563-11763246	Island	SNN	NM_003498	5'UTR		Promoter_Associated	0.099049	15.7107	0.000513919	0.500371
cg07897193	chr2	46926272	chr2:46925898-46926969	Island	SOCS5;SOCS5	NM_014011;NM_144949	5'UTR;TSS200		Promoter_Associated	0.0622411	15.6557	0.000523299	0.500371
cg19440254	chr1	174128390	chr1:174128296-174129289	Island	RABGAP1L;LOC102724601	NM_014857;NR_121197	TSS200;Body		Promoter_Associated	0.113227	15.643	0.000525502	0.500371
cg24331876	chr12	4430449	chr12:4430043-4430747	Island	TIGAR	NM_020375	1stExon		Promoter_Associated	0.0683081	15.6211	0.0005293	0.502058
cg19269292	chr7	141251248	chr7:141251013-141251472	Island	AGK	NM_018238	5'UTR		Promoter_Associated_Cell_type_specific	0.0510122	15.6092	0.000531371	0.502058
cg12729357	chr14	78174486	chr14:78174054-78174550	Island	ALKBH1;SLIRP;SLIRP;SLIRP;SLIRP	NM_006020;NM_001267864;NM_001267863;NM_031210;NR_052025	TSS200;1stExon;1stExon;1stExon;Body		Promoter_Associated	0.0632917	15.5562	0.000540747	0.505518
cg27607338	chr3	119041955	chr3:119041382-119042255	Island	CDGAP	NM_020754	Body		Promoter_Associated	0.193393	15.5322	0.00054504	0.506167
cg07322981	chr2	86850757	chr2:86850042-86851178	Island	RNF103;RNF103	NM_005667;NM_005667	5'UTR;1stExon		Promoter_Associated	0.0603798	15.5284	0.000545725	0.506167
cg17922112	chr1	171711413	chr1:171710845-171711607	Island	VAMP4;VAMP4;VAMP4	NM_001185127;NM_003762;NR_033704	TSS200;TSS200;TSS200		Promoter_Associated	0.0428149	15.5257	0.000546202	0.506167
cg01939212	chr16	85644243	chr16:85644089-85644323	Island	KIAA0182	NM_001134473	TSS1500		Promoter_Associated	0.159822	15.4767	0.000555128	0.506167
cg10791954	chr19	54641515	chr19:54641071-54642325	Island	CNOT3;CNOT3	NM_014516;NM_014516	1stExon;5'UTR		Promoter_Associated	0.11443	15.4398	0.000561932	0.507412
cg20656856	chr15	75871799	chr15:75870802-75871814	Island	PTPN9	NM_002833	TSS200		Promoter_Associated	0.255261	15.4054	0.000568378	0.508818
cg11127482	chr8	145551156	chr8:145549984-145551217	Island	DGAT1	NM_012079	TSS1500		Promoter_Associated	0.120671	15.3739	0.000574332	0.508818
cg27511255	chr20	47444851	chr20:47443734-47445181	Island	PREX1	NM_020820	TSS1500		Promoter_Associated	0.0490749	15.3486	0.000579186	0.508818
cg14881618	chr11	86383241	chr11:86382695-86383586	Island	ME3;ME3;ME3	NM_006680;NM_001014811;NM_001161586	5'UTR;TSS200;5'UTR		Promoter_Associated_Cell_type_specific	0.0968294	15.345	0.000579881	0.508818
cg00762554	chr9	37785187	chr9:37784749-37785345	Island	EXOSC3;EXOSC3	NM_016042;NM_001002269	TSS200;TSS200		Promoter_Associated	0.0548532	15.3449	0.000579886	0.508818
cg15225378	chr19	50879487	chr19:50879606-50880094	N_Shore	NR1H2	NM_007121	TSS200		Promoter_Associated	0.0585772	15.3202	0.000584656	0.508818
cg15769486	chr2	85132558	chr2:85132338-85133083	Island	TMSB10	NM_021103	TSS1500		Promoter_Associated	0.127719	15.3155	0.000585575	0.508818
cg13599271	chr3	58291905	chr3:58291813-58292385	Island	RPP14;RPP14	NM_001098783;NM_007042	TSS200;TSS200		Promoter_Associated	0.175983	15.3117	0.000586315	0.508818
cg15603766	chr15	80215528	chr15:80215358-80216500	Island	ST20;ST20;ST20-MTHFS;ST20;ST20;ST20;ST20;ST20-AS1	NM_001100880;NM_001199757;NM_001199760;NM_001100880;NM_001199757;NR_037652;NR_037653;NR_028330	5'UTR;5'UTR;TSS200;1stExon;1stExon;Body;Body;Body		Promoter_Associated	0.0727979	15.2763	0.000593245	0.509451
cg08164334	chr1	19229453	chr1:19228828-19229634	Island	ALDH4A1;ALDH4A1	NM_003748;NM_170726	TSS200;TSS200		Promoter_Associated	0.128063	15.2321	0.000602037	0.509451
cg08354699	chr15	63796895	chr15:63796129-63797638	Island	USP3;USP3	NM_006537;NM_006537	5'UTR;1stExon		Promoter_Associated	0.235537	15.2268	0.000603096	0.509451
cg20544410	chr17	21117924	chr17:21116850-21118031	Island	TMEM11;TMEM11	NR_024547;NM_003876	TSS200;TSS200		Promoter_Associated	0.294951	15.2071	0.000607062	0.509451
cg19806182	chr19	52511900	chr19:52511228-52511582	S_Shore	ZNF615	NM_198480	TSS1500		Promoter_Associated	0.49766	15.1532	0.000618065	0.514327
cg01314398	chr2	85765810	chr2:85765695-85766983	Island	MAT2A	NM_005911	TSS1500		Promoter_Associated	0.10013	15.1176	0.000625459	0.517469
cg21700070	chr19	54641527	chr19:54641071-54642325	Island	CNOT3;CNOT3	NM_014516;NM_014516	1stExon;5'UTR		Promoter_Associated	0.107147	15.1122	0.000626597	0.517469
cg07918978	chr3	53290343	chr3:53289533-53290213	S_Shore	TKT;TKT;TKT	NM_001135056;NM_001064;NM_001135055	TSS1500;TSS1500;TSS1500		Promoter_Associated	0.512155	15.0381	0.000642301	0.522677
cg20706804	chr11	82612766	chr11:82612259-82612844	Island	C11orf82;PRCP;C11orf82;PRCP	NM_145018;NM_005040;NM_145018;NM_199418	1stExon;TSS1500;5'UTR;TSS1500		Promoter_Associated	0.104738	15.0353	0.000642896	0.522677
cg03789152	chr12	72233372	chr12:72233323-72233635	Island	TBC1D15;TBC1D15;TBC1D15;TBC1D15	NM_022771;NM_001146214;NR_027449;NM_001146213	TSS200;TSS200;TSS200;TSS200		Promoter_Associated	0.0614672	15.0308	0.000643871	0.522677
cg07581748	chr7	5230174	chr7:5229657-5230341	Island	WIPI2;WIPI2;WIPI2;WIPI2;WIPI2	NM_001278299;NM_001033519;NM_001033518;NM_015610;NM_016003	5'UTR;Body;Body;Body;Body		Promoter_Associated	0.103135	15.0197	0.000646263	0.522677
cg26230275	chr1	151965283	chr1:151965657-151966387	N_Shore	S100A10	NM_002966	5'UTR		Promoter_Associated_Cell_type_specific	0.205367	15.0111	0.000648134	0.523227
cg03752759	chr1	54355655	chr1:54355354-54355656	Island	YIPF1	NM_018982	TSS1500		Promoter_Associated	0.0697175	14.985	0.000653829	0.523939
cg24883832	chr15	91073712	chr15:91072689-91073976	Island	CRTC3;CRTC3	NM_022769;NM_001042574	Body;Body		Promoter_Associated	0.36762	14.9788	0.000655189	0.523939
cg17230679	chr20	5931099	chr20:5930962-5931623	Island	MCM8;TRMT6;MCM8;TRMT6	NM_182802;NM_015939;NM_032485;NM_015939	TSS200;1stExon;TSS200;5'UTR		Promoter_Associated	0.188087	14.9221	0.000667756	0.528756
cg24163613	chr5	75012816	chr5:75012962-75013515	N_Shore	C5orf37	NM_001099271	5'UTR		Promoter_Associated	0.0623329	14.9162	0.000669077	0.528756
cg09420572	chr1	110168017		OpenSea	AMPD2;AMPD2;AMPD2;AMPD2;AMPD2;AMPD2	NM_001257361;NM_203404;NM_139156;NM_001257360;NM_004037;NM_001308170	5'UTR;TSS200;Body;Body;Body;Body		Gene_Associated_Cell_type_specific	0.693997	14.9077	0.000671001	0.528756
cg06616338	chr11	695893	chr11:694761-696375	Island	TMEM80;DEAF1;TMEM80	NM_174940;NM_021008;NM_001042463	Body;TSS200;Body		Promoter_Associated	0.105911	14.8696	0.000679649	0.529877
cg22731064	chr15	78423943	chr15:78423593-78424096	Island	CIB2	NM_006383	TSS200		Promoter_Associated	0.276194	14.8562	0.000682709	0.529877
cg24750212	chr15	90545634	chr15:90545272-90545911	Island	ZNF710	NM_198526	5'UTR		Promoter_Associated	0.0549825	14.8401	0.000686429	0.529877
cg13641189	chr22	38240438	chr22:38239792-38240409	S_Shore	ANKRD54;MIR658	NM_138797;NR_030395	TSS200;TSS200		Promoter_Associated	0.0942106	14.8281	0.000689189	0.529877
cg02594940	chr19	35759230	chr19:35758201-35759670	Island	USF2;USF2	NM_207291;NM_003367	TSS1500;TSS1500		Promoter_Associated	0.19658	14.8204	0.000690976	0.529877
cg19024094	chr20	31124876	chr20:31123989-31124697	S_Shore					Promoter_Associated	0.0907016	14.8111	0.000693156	0.529877
cg15442760	chr1	244998537	chr1:244998023-244999142	Island	COX20	NM_198076	TSS200		Promoter_Associated	0.222604	14.8044	0.00069472	0.529877
cg24690722	chr1	166809144	chr1:166808341-166809344	Island	POGK	NM_017542	5'UTR		Promoter_Associated	0.229908	14.781	0.000700214	0.530662
cg12771715	chr18	32621315	chr18:32621215-32621689	Island	MAPRE2;MAPRE2;MAPRE2;MAPRE2	NR_026570;NM_001143826;NM_014268;NM_001143827	TSS200;5'UTR;TSS200;Body		Promoter_Associated	0.0633774	14.7356	0.000711025	0.535529
cg14230390	chr12	122249951	chr12:122249843-122250164	Island	SETD1B	NM_015048	Body		Promoter_Associated	0.0874807	14.6971	0.000720314	0.537631
cg19724698	chr12	133380384	chr12:133378384-133378638	S_Shore	GOLGA3	NM_005895	Body		Gene_Associated_Cell_type_specific	0.565578	14.6896	0.000722153	0.537631
cg26859690	chr20	3869672	chr20:3869453-3870570	Island	PANK2;PANK2;PANK2	NM_024960;NM_153640;NM_153638	5'UTR;TSS1500;TSS200		Promoter_Associated	0.13898	14.6732	0.000726151	0.537631
cg23289197	chr7	16685473	chr7:16685252-16686364	Island	BZW2;BZW2;ANKMY2;BZW2	NM_001159767;NR_027624;NM_020319;NM_014038	TSS1500;TSS1500;TSS200;TSS1500		Promoter_Associated	0.0649674	14.6689	0.000727208	0.537631
cg26541649	chr1	17216201	chr1:17215421-17216094	S_Shore					Promoter_Associated	0.265421	14.6657	0.000727993	0.537631
cg13307480	chr19	16582916	chr19:16582113-16583299	Island	EPS15L1;EPS15L1;EPS15L1;EPS15L1;EPS15L1;EPS15L1	NM_001258374;NM_021235;NM_001258376;NM_001258375;NR_047666;NR_047665	TSS200;TSS200;TSS200;TSS200;TSS200;TSS200		Promoter_Associated	0.136349	14.6393	0.000734526	0.537631
cg12225377	chr11	65122185	chr11:65121938-65122712	Island	TIGD3	NM_145719	TSS200		Promoter_Associated	0.246328	14.6312	0.000736555	0.537631
cg10694539	chr12	42538536	chr12:42538125-42538902	Island	GXYLT1;GXYLT1;GXYLT1;GXYLT1	NM_001099650;NM_001099650;NM_173601;NM_173601	1stExon;5'UTR;5'UTR;1stExon		Promoter_Associated	0.0724295	14.6145	0.000740713	0.539854
cg07063057	chr5	176730787	chr5:176730031-176731130	Island	RAB24;RAB24;RAB24;RAB24;PRELID1;PRELID1;PRELID1;PRELID1	NM_130781;NM_001031677;NR_109789;NR_109790;NM_001271828;NM_013237;NM_001271828;NM_013237	TSS200;TSS200;TSS200;TSS200;5'UTR;5'UTR;1stExon;1stExon		Promoter_Associated	0.0468499	14.6117	0.000741419	0.539854
cg07868920	chr10	120102052	chr10:120101564-120101937	S_Shore	FAM204A;FAM204A	NM_001134672;NM_022063	TSS1500;TSS1500		Promoter_Associated	0.0648538	14.6059	0.000742876	0.540253
cg11163777	chr1	27693474	chr1:27692412-27693243	S_Shore	MAP3K6	NM_004672	TSS200		Promoter_Associated	0.143881	14.5895	0.000747015	0.54069
cg12789522	chr15	78423758	chr15:78423593-78424096	Island	CIB2;CIB2	NM_006383;NM_006383	1stExon;5'UTR		Promoter_Associated	0.270421	14.5862	0.000747866	0.54069
cg02862864	chr1	85742044	chr1:85741865-85742535	Island	BCL10	NM_003921	5'UTR		Promoter_Associated	0.0535761	14.5767	0.000750263	0.54069
cg18196647	chr17	28619332	chr17:28618370-28619273	S_Shore	BLMH	NM_000386	TSS200		Promoter_Associated	0.117473	14.5743	0.000750868	0.54069
cg23343458	chr1	226926937	chr1:226924560-226926553	S_Shore	ITPKB	NM_002221	TSS200		Promoter_Associated	0.0704984	14.5427	0.000758961	0.542481
cg02744670	chr4	2470688	chr4:2470219-2471728	Island	RNF4;RNF4;RNF4	NM_001185009;NM_002938;NM_001185010	TSS1500;TSS200;TSS200		Promoter_Associated	0.122568	14.5168	0.000765673	0.542481
cg12647030	chr5	147763393	chr5:147763283-147763666	Island	FBXO38;FBXO38	NM_030793;NM_205836	TSS200;TSS200		Promoter_Associated	0.0905651	14.5151	0.000766118	0.542481
cg14130374	chr5	172411105	chr5:172410691-172411161	Island	ATP6V0E1	NM_003945	Body		Promoter_Associated	0.0881611	14.5047	0.000768832	0.542481
cg12746717	chr2	240323484	chr2:240321777-240323919	Island	HDAC4	NM_006037	TSS1500		Promoter_Associated	0.113218	14.4955	0.00077124	0.542481
cg06028048	chr5	175815674	chr5:175815288-175815847	Island	HIGD2A;NOP16	NM_138820;NM_016391	TSS200;TSS200		Promoter_Associated	0.0450722	14.4949	0.000771388	0.542481
cg24647207	chr15	101556986		OpenSea	LRRK1	NM_024652	Body		Gene_Associated	0.634656	14.4947	0.000771429	0.542481
cg08356614	chr12	27934708	chr12:27932789-27933738	S_Shore	KLHDC5	NM_020782	Body		Promoter_Associated	0.34112	14.4832	0.000774462	0.542481
cg25027374	chr18	12658238	chr18:12657044-12658727	Island	PSMG2;SPIRE1;SPIRE1	NM_147163;NM_001128626;NM_020148	TSS1500;TSS1500;TSS1500		Promoter_Associated	0.181466	14.4792	0.000775518	0.542481
cg00788067	chr9	136223220	chr9:136223347-136223966	N_Shore	SURF1;SURF1;SURF2;SURF2	NM_003172;NM_001280787;NM_001278928;NM_017503	Body;5'UTR;TSS200;TSS200		Promoter_Associated	0.0884063	14.4754	0.000776524	0.542481
cg09755666	chr2	163175400		OpenSea	IFIH1	NM_022168	TSS1500		Promoter_Associated	0.0840841	14.4416	0.000785477	0.543691
cg20664468	chr13	29233282	chr13:29233148-29233513	Island	POMP;POMP	NM_015932;NM_015932	5'UTR;1stExon		Promoter_Associated	0.0959632	14.4119	0.000793477	0.543691
cg19325220	chr13	98086427	chr13:98085220-98087119	Island	RAP2A	NM_021033	TSS200		Promoter_Associated	0.120858	14.4008	0.000796474	0.543691
cg20263839	chr18	42259560	chr18:42258983-42260795	Island	SETBP1;SETBP1	NM_001130110;NM_015559	TSS1500;TSS1500		Promoter_Associated	0.171195	14.4	0.00079668	0.543691
cg17341955	chr3	43662933	chr3:43663169-43663484	N_Shore	ANO10	NM_018075	5'UTR		Promoter_Associated	0.301593	14.3831	0.000801287	0.543691
cg12318684	chr3	196359586	chr3:196359201-196359684	Island	LINC01063	NR_132101	TSS200		Promoter_Associated	0.133403	14.3806	0.000801976	0.543691
cg04150407	chr15	91073722	chr15:91072689-91073976	Island	CRTC3;CRTC3	NM_022769;NM_001042574	Body;Body		Promoter_Associated	0.209216	14.3534	0.000809454	0.543691
cg01387743	chr1	153940674	chr1:153939643-153939980	S_Shore	CREB3L4;CREB3L4;CREB3L4;SLC39A1;SLC39A1;CREB3L4;CREB3L4;CREB3L4;CREB3L4;CREB3L4	NM_130898;NM_001255980;NM_001255978;NM_014437;NM_001271960;NM_001255979;NM_001255981;NM_001255979;NM_001255981;NR_045658	5'UTR;5'UTR;5'UTR;TSS1500;TSS200;1stExon;1stExon;5'UTR;5'UTR;Body		Promoter_Associated	0.0802541	14.3417	0.000812681	0.543691
cg27149555	chr4	147097209	chr4:147096877-147097562	Island	LSM6	NM_007080	5'UTR		Promoter_Associated	0.0674147	14.3275	0.00081662	0.543691
cg01382474	chr3	141206694	chr3:141205983-141206760	Island	RASA2	NM_006506	Body		Promoter_Associated	0.0306534	14.3234	0.000817769	0.543691
cg26762056	chr11	32605413	chr11:32605183-32605729	Island	EIF3M;EIF3M	NM_006360;NM_006360	5'UTR;1stExon		Promoter_Associated	0.148013	14.317	0.000819568	0.543691
cg02484850	chr22	36783942	chr22:36782965-36784492	Island	MYH9;MYH9	NM_002473;NM_002473	5'UTR;1stExon		Promoter_Associated	0.176318	14.3087	0.000821895	0.543691
cg03006338	chr19	4402502	chr19:4402483-4403091	Island	CHAF1A	NM_005483	TSS200		Promoter_Associated	0.0728013	14.307	0.000822356	0.543691
cg16576664	chr19	51611660	chr19:51611423-51612176	Island	CTU1	NM_145232	TSS200		Promoter_Associated	0.0931952	14.3049	0.00082297	0.543691
cg12922931	chr21	33984727	chr21:33984367-33985450	Island	C21orf59	NM_021254	TSS200		Promoter_Associated	0.0542681	14.2979	0.000824932	0.543691
cg26719024	chr10	105156444	chr10:105155820-105156484	Island	PDCD11;USMG5;PDCD11	NM_014976;NM_032747;NM_014976	1stExon;TSS1500;5'UTR		Promoter_Associated	0.0657875	14.2873	0.000827922	0.543691
cg13299290	chr8	135725283	chr8:135724770-135725552	Island	ZFAT;ZFAT;ZFAT;ZFAT;ZFAT;ZFAT;ZFAT	NM_020863;NM_001174157;NM_001289394;NM_020863;NM_001174157;NM_001289394;NR_110323	1stExon;1stExon;1stExon;5'UTR;5'UTR;5'UTR;Body		Promoter_Associated	0.037652	14.2845	0.000828699	0.543691
cg03957481	chr22	50986962	chr22:50984972-50988141	Island	KLHDC7B	NM_138433	1stExon		Promoter_Associated	0.16974	14.2826	0.000829246	0.543691
cg08952300	chr8	67838178	chr8:67837480-67837954	S_Shore	SNHG6	NR_002599	TSS1500		Promoter_Associated	0.618784	14.2645	0.000834403	0.5454
cg23523668	chr11	65194989	chr11:65190824-65191058	S_Shelf					Promoter_Associated	0.0804858	14.2542	0.000837343	0.54612
cg01367424	chr16	87351490	chr16:87350634-87351570	Island					Promoter_Associated	0.134163	14.2342	0.000843092	0.547432
cg03582491	chr6	71998310	chr6:71998106-71999109	Island	OGFRL1	NM_024576	TSS200		Promoter_Associated	0.118978	14.2334	0.000843319	0.547432
cg14307985	chr20	45035289	chr20:45034723-45035418	Island	ELMO2;ELMO2	NM_133171;NM_182764	TSS200;TSS200		Promoter_Associated	0.262425	14.2299	0.00084433	0.547432
cg02176728	chr1	231558503	chr1:231556681-231558447	S_Shore	EGLN1;EGLN1	NM_022051;NM_022051	1stExon;5'UTR		Promoter_Associated	0.0569055	14.1929	0.000855106	0.547432
cg09828625	chr20	23331259	chr20:23330636-23332046	Island	NXT1	NM_013248	TSS200		Promoter_Associated	0.039231	14.1909	0.000855693	0.547432
cg23052670	chr22	38669551	chr22:38668385-38669223	S_Shore	TMEM184B;TMEM184B;TMEM184B	NM_001195071;NM_012264;NM_001195072	TSS1500;TSS1500;TSS1500		Promoter_Associated	0.11178	14.1875	0.000856694	0.547432
cg18553976	chr12	9601066	chr12:9600415-9601259	Island	DDX12	NM_004400	TSS1500		Promoter_Associated	0.0522722	14.1806	0.000858712	0.547432
cg08393660	chr6	37322641	chr6:37321639-37322642	Island	RNF8;RNF8	NM_003958;NM_183078	Body;Body		Promoter_Associated	0.126533	14.1796	0.000859016	0.547432
cg26135528	chr6	30524499	chr6:30523775-30525189	Island	PRR3;PRR3;PRR3;GNL1;PRR3;GNL1	NM_025263;NM_001077497;NM_025263;NM_005275;NM_001077497;NM_005275	5'UTR;5'UTR;1stExon;5'UTR;1stExon;1stExon		Promoter_Associated	0.0992325	14.1544	0.000866452	0.547432
cg27500298	chr17	37607610	chr17:37607393-37607718	Island	MED1	NM_004774	TSS200		Promoter_Associated	0.112491	14.1477	0.000868444	0.547432
cg15829294	chr19	12606397	chr19:12606182-12606730	Island	ZNF709	NM_001145647	5'UTR		Promoter_Associated	0.176809	14.1468	0.000868727	0.547432
cg14780681	chr20	44420720	chr20:44420497-44420868	Island	WFDC3;DNTTIP1	NM_080614;NM_052951	TSS200;1stExon		Promoter_Associated_Cell_type_specific	0.109061	14.1444	0.000869442	0.547432
cg26329178	chr10	100227782	chr10:100227438-100227832	Island	HPSE2;HPSE2;HPSE2;HPSE2	NM_001166244;NM_001166245;NM_021828;NM_001166246	Body;Body;Body;Body		Promoter_Associated	0.176953	14.1385	0.000871195	0.547432
cg24078602	chr2	75938118	chr2:75937657-75938139	Island	C2orf3	NM_003203	TSS200		Promoter_Associated	0.14221	14.1355	0.000872102	0.547432
cg06035839	chr1	151119150	chr1:151118049-151119373	Island	SEMA6C	NM_030913	TSS200		Promoter_Associated	0.183701	14.12	0.000876742	0.547432
cg03366960	chr3	156273049	chr3:156272636-156273099	Island	SSR3	NM_007107	TSS200		Promoter_Associated	0.0607892	14.1012	0.000882426	0.547432
cg16021929	chr11	18034807	chr11:18034129-18035268	Island	SERGEF;SERGEF;SERGEF	NM_012139;NR_104041;NR_104040	TSS200;TSS200;TSS200		Promoter_Associated	0.276646	14.1008	0.000882538	0.547432
cg13627256	chr7	99214534	chr7:99214144-99214885	Island	ZNF498	NM_145115	TSS200		Promoter_Associated	0.0639005	14.0734	0.00089091	0.547432
cg03762702	chr1	32757792	chr1:32757414-32758034	Island	HDAC1	NM_004964	1stExon		Promoter_Associated	0.218696	14.0527	0.000897252	0.547432
cg24925865	chr7	156742601	chr7:156742285-156743074	Island	NOM1	NM_138400	1stExon		Promoter_Associated	0.128837	14.0492	0.000898339	0.547432
cg23719069	chr15	83876730	chr15:83875648-83877079	Island	HDGFRP3	NM_016073	TSS1500		Promoter_Associated	0.0687039	14.0445	0.000899783	0.547432
cg14094987	chr19	50083865	chr19:50083757-50083986	Island	PRRG2;NOSIP	NM_000951;NM_015953	TSS1500;TSS200		Promoter_Associated	0.10588	14.0391	0.000901476	0.547432
cg09990401	chr20	633783	chr20:633541-634330	Island	SRXN1	NM_080725	1stExon		Promoter_Associated	0.204645	14.0381	0.000901767	0.547432
cg23412812	chr5	95998004	chr5:95997717-95999117	Island	CAST;CAST;CAST	NM_001042440;NM_001042440;NM_001190442	5'UTR;1stExon;5'UTR		Promoter_Associated	0.0535499	14.0154	0.000908847	0.547432
cg01929105	chr1	10003572	chr1:10003165-10003585	Island	NMNAT1;NMNAT1;LZIC	NM_022787;NM_022787;NM_032368	1stExon;5'UTR;TSS1500		Promoter_Associated	0.0428314	14.0073	0.000911394	0.547432
cg08737094	chr6	26569535		OpenSea					Promoter_Associated	0.120101	13.9992	0.000913926	0.547432
cg15642792	chr1	161696175	chr1:161695637-161697298	Island	FCRLB	NM_001002901	Body		Promoter_Associated	0.0347434	13.9904	0.000916719	0.547432
cg22275321	chr19	9732290	chr19:9731734-9731994	S_Shore	ZNF561	NM_152289	TSS1500		Promoter_Associated	0.492905	13.9894	0.000917033	0.547432
cg13191172	chr4	186064250	chr4:186064047-186064614	Island	SLC25A4	NM_001151	TSS200		Promoter_Associated	0.121235	13.9842	0.000918674	0.547432
cg19373635	chr6	27155872		OpenSea					Promoter_Associated_Cell_type_specific	0.222928	13.9808	0.000919763	0.547432
cg23244997	chr1	169763992	chr1:169763973-169764347	Island	C1orf156;C1orf112;C1orf156	NM_033418;NM_018186;NM_033418	1stExon;TSS1500;5'UTR		Promoter_Associated	0.0443551	13.9792	0.000920257	0.547432
cg06586615	chr1	155107648	chr1:155108007-155108611	N_Shore	SLC50A1;SLC50A1;SLC50A1;SLC50A1;SLC50A1;SLC50A1;SLC50A1;SLC50A1;SLC50A1;SLC50A1	NM_001287592;NM_001287591;NM_001287590;NM_018845;NM_001122837;NM_001287589;NM_001287588;NM_001287587;NM_001287586;NM_001122839	TSS200;TSS200;TSS200;TSS1500;TSS1500;TSS1500;TSS1500;TSS1500;TSS1500;TSS1500		Promoter_Associated	0.159795	13.9744	0.000921783	0.547432
cg14290287	chr12	104680923	chr12:104680737-104681096	Island	TXNRD1;TXNRD1;TXNRD1;TXNRD1;TXNRD1;TXNRD1;TXNRD1	NM_003330;NM_182742;NM_182729;NM_182743;NM_001093771;NM_003330;NM_182742	1stExon;1stExon;5'UTR;5'UTR;Body;5'UTR;5'UTR		Promoter_Associated	0.212276	13.969	0.000923491	0.547432
cg04740229	chr19	12251245	chr19:12250694-12251217	S_Shore	ZNF20	NM_021143	TSS200		Promoter_Associated	0.135954	13.9642	0.000925048	0.547432
cg08460435	chr1	109203610	chr1:109203593-109204378	Island	C1orf59;C1orf59;C1orf59	NM_001102592;NM_001102592;NM_144584	1stExon;5'UTR;5'UTR		Promoter_Associated	0.36617	13.9604	0.000926249	0.547432
cg08703400	chr17	53499235	chr17:53498243-53499546	Island	MMD;MMD	NM_012329;NM_012329	1stExon;5'UTR		Promoter_Associated	0.246193	13.9309	0.000935715	0.551552
cg09031059	chr6	41702245	chr6:41701881-41703481	Island	TFEB;TFEB;TFEB;TFEB;TFEB	NM_001271945;NM_001167827;NM_007162;NM_001271944;NM_001271943	TSS200;Body;5'UTR;5'UTR;5'UTR		Promoter_Associated	0.132269	13.911	0.000942165	0.552692
cg16897634	chr6	91006631	chr6:91004795-91006944	Island	BACH2;BACH2	NM_021813;NM_001170794	TSS200;TSS200		Promoter_Associated	0.137648	13.9085	0.000942991	0.552692
cg25105919	chr18	21083459	chr18:21083161-21084153	Island	C18orf8	NM_013326	TSS200		Promoter_Associated	0.172126	13.9047	0.000944211	0.552692
cg00106744	chr21	27106928	chr21:27106814-27108211	Island	ATP5J;ATP5J;ATP5J;ATP5J;ATP5J;GABPA	NM_001003697;NM_001685;NM_001003701;NM_001003703;NM_001003696;NM_002040	5'UTR;5'UTR;Body;5'UTR;5'UTR;TSS1500		Promoter_Associated	0.293942	13.8916	0.000948496	0.55271
cg01035000	chr2	40006330	chr2:40006090-40006463	Island	THUMPD2;THUMPD2	NM_025264;NR_028102	1stExon;Body		Promoter_Associated	0.0761636	13.8801	0.000952282	0.55271
cg12049897	chr1	244816938	chr1:244816199-244817080	Island	PPPDE1	NM_016076	Body		Promoter_Associated	0.106425	13.8684	0.000956159	0.55271
cg02247656	chr16	31044394	chr16:31044353-31045495	Island	STX4;STX4;STX4	NM_001272095;NM_004604;NM_001272096	TSS1500;TSS1500;TSS200		Promoter_Associated	0.0560919	13.8571	0.000959892	0.55271
cg14139511	chr9	86238119	chr9:86237966-86238536	Island	C9orf103	NM_001001551	5'UTR		Promoter_Associated	0.137411	13.847	0.000963254	0.55271
cg08478172	chr7	141401599	chr7:141401432-141402207	Island	KIAA1147	NM_001080392	Body		Promoter_Associated	0.0882004	13.8178	0.000973039	0.55271
cg13135462	chr3	172428949	chr3:172428416-172428950	Island	NCEH1;NCEH1;NCEH1;NCEH1;NCEH1;NCEH1;NCEH1;NCEH1	NM_001146277;NM_020792;NM_001146278;NM_001146276;NM_001146276;NM_020792;NM_001146277;NM_001146278	1stExon;5'UTR;5'UTR;1stExon;5'UTR;1stExon;5'UTR;1stExon		Promoter_Associated	0.0504759	13.8171	0.000973287	0.55271
cg03403265	chr16	2581833	chr16:2581726-2582648	Island	CEMP1	NM_001048212	TSS1500		Promoter_Associated	0.0677456	13.8024	0.000978236	0.55271
cg05554866	chr4	83206534	chr4:83206021-83206535	Island					Promoter_Associated	0.0945226	13.7853	0.000984055	0.55271
cg21156511	chr17	79527944		OpenSea	NPLOC4;NPLOC4;NPLOC4	NR_130140;NR_130139;NM_017921	Body;Body;Body		Gene_Associated_Cell_type_specific	0.546155	13.7803	0.000985758	0.55271
cg24880821	chr2	233415904	chr2:233415005-233415811	S_Shore	TIGD1;EIF4E2	NM_145702;NM_004846	TSS1500;Body		Promoter_Associated	0.060842	13.7529	0.000995179	0.55271
cg24449371	chr15	78424141	chr15:78423593-78424096	S_Shore	CIB2	NM_006383	TSS1500		Promoter_Associated	0.115697	13.7426	0.000998747	0.55271
cg20754634	chr17	7218651	chr17:7218175-7218960	Island	GPS2;GPS2	NM_004489;NM_004489	5'UTR;1stExon		Promoter_Associated	0.234187	13.7425	0.000998774	0.55271
cg06623486	chr1	162531613	chr1:162530856-162531853	Island	UAP1	NM_003115	5'UTR		Promoter_Associated	0.190648	13.7316	0.00100258	0.55271
cg11375079	chr14	96001246	chr14:96000676-96001865	Island	GLRX5;SNHG10;SCARNA13;SNHG10	NM_016417;NR_003138;NR_003002;NR_001459	TSS200;TSS200;TSS1500;TSS200		Promoter_Associated	0.050334	13.7278	0.00100388	0.55271
cg05338577	chr14	55493795	chr14:55493614-55494032	Island	WDHD1;WDHD1;SOCS4;SOCS4;WDHD1;WDHD1	NM_007086;NM_001008396;NM_199421;NM_080867;NM_001008396;NM_007086	5'UTR;5'UTR;TSS200;TSS200;1stExon;1stExon		Promoter_Associated	0.0514399	13.7212	0.00100618	0.55271
cg03954295	chr19	34663170	chr19:34662931-34664060	Island	LSM14A;LSM14A	NM_001114093;NM_015578	TSS200;TSS200		Promoter_Associated	0.248181	13.7001	0.0010136	0.55271
cg05595556	chr9	74526028	chr9:74525249-74526679	Island	C9orf85;ABHD17B;ABHD17B;ABHD17B;ABHD17B	NM_182505;NM_016014;NM_001025780;NM_016014;NM_001025780	TSS1500;1stExon;1stExon;5'UTR;5'UTR		Promoter_Associated	0.16638	13.694	0.00101574	0.55271
cg03095872	chr16	30546190	chr16:30545524-30546513	Island	ZNF747;ZNF747	NM_023931;NM_023931	5'UTR;1stExon		Promoter_Associated	0.157293	13.6798	0.00102076	0.55271
cg13239685	chr19	49140830	chr19:49140156-49141131	Island	SEC1P;DBP	NR_004401;NM_001352	TSS1500;TSS200		Promoter_Associated	0.0381043	13.6751	0.00102243	0.55271
cg20989283	chr7	25220048	chr7:25219408-25219962	S_Shore	C7orf31	NM_138811	TSS1500		Promoter_Associated	0.249167	13.6556	0.0010294	0.55271
cg01547742	chr6	32821155	chr6:32820849-32822370	Island	PSMB9;PSMB9;TAP1	NM_002800;NM_148954;NM_000593	TSS1500;TSS1500;1stExon		Promoter_Associated	0.0551068	13.6529	0.00103036	0.55271
cg12973168	chr19	38865653	chr19:38865263-38865733	Island	PSMD8	NM_002812	Body		Promoter_Associated	0.0686421	13.6249	0.00104047	0.55408
cg11343870	chr11	67888858	chr11:67887977-67889768	Island	CHKA;CHKA	NM_001277;NM_212469	TSS200;TSS200		Promoter_Associated	0.116737	13.614	0.00104443	0.554566
cg10992198	chr19	36552038		OpenSea	WDR62;WDR62	NM_173636;NM_001083961	Body;Body		Gene_Associated	0.673974	13.6034	0.00104828	0.555616
cg07500019	chr6	33281113	chr6:33281112-33281827	Island	TAPBP;TAPBP;TAPBP	NM_172209;NM_003190;NM_172208	Body;Body;Body		Promoter_Associated_Cell_type_specific	0.100053	13.5942	0.00105163	0.556005
cg24122247	chr3	10068142	chr3:10067898-10068265	Island	FANCD2;FANCD2;FANCD2;CIDECP;FANCD2	NM_033084;NM_033084;NM_001018115;NR_002786;NM_001018115	1stExon;5'UTR;5'UTR;TSS1500;1stExon		Promoter_Associated_Cell_type_specific	0.091426	13.5785	0.00105744	0.556005
cg03098814	chr6	24911308	chr6:24910626-24911285	S_Shore	FAM65B	NM_014722	TSS200		Promoter_Associated	0.244602	13.5656	0.00106218	0.556005
cg16211055	chr1	228594250	chr1:228593811-228594713	Island	TRIM11	NM_145214	1stExon		Promoter_Associated	0.0766248	13.5654	0.00106225	0.556005
cg26151740	chr19	54641525	chr19:54641071-54642325	Island	CNOT3;CNOT3	NM_014516;NM_014516	1stExon;5'UTR		Promoter_Associated	0.187614	13.552	0.00106724	0.556005
cg27657525	chr19	30432971	chr19:30433004-30433865	N_Shore	C19orf2;C19orf2	NM_003796;NM_134447	TSS1500;TSS1500		Promoter_Associated	0.170303	13.5359	0.00107324	0.556005
cg13593689	chr9	129986794	chr9:129986564-129988295	Island					Promoter_Associated	0.137001	13.5341	0.00107393	0.556005
cg12678451	chr3	38388172	chr3:38388122-38388769	Island	XYLB	NM_005108	TSS200		Promoter_Associated	0.055262	13.5222	0.00107839	0.556005
cg04075035	chr5	54602880	chr5:54603209-54603904	N_Shore	DHX29;SKIV2L2	NM_019030;NM_015360	Body;TSS1500		Promoter_Associated	0.076515	13.5169	0.0010804	0.556005
cg22570213	chr15	91497863	chr15:91497994-91498615	N_Shore	RCCD1;RCCD1	NM_033544;NM_001017919	TSS1500;TSS1500		Promoter_Associated	0.132887	13.5162	0.00108068	0.556005
cg26440361	chr12	122064389	chr12:122064176-122065142	Island	ORAI1	NM_032790	TSS200		Promoter_Associated	0.0900283	13.5018	0.00108612	0.55692
cg24847259	chr6	30227482	chr6:30227320-30228255	Island	HLA-L	NR_027822	Body		Promoter_Associated	0.151766	13.4889	0.00109102	0.557387
cg13293757	chr3	48487975	chr3:48487793-48488581	Island	ATRIP;ATRIP	NM_130384;NM_032166	TSS1500;TSS1500		Promoter_Associated	0.0524696	13.4757	0.00109608	0.559009
cg07312083	chr17	74722694	chr17:74722031-74723420	Island	C17orf95;JMJD6;JMJD6;JMJD6;JMJD6	NM_001080510;NM_001081461;NM_001081461;NM_015167;NM_015167	TSS1500;1stExon;5'UTR;5'UTR;1stExon		Promoter_Associated	0.0569341	13.4703	0.00109815	0.559347
cg03616995	chr10	32344997	chr10:32344550-32345570	Island	KIF5B;KIF5B	NM_004521;NM_004521	5'UTR;1stExon		Promoter_Associated	0.135817	13.4412	0.00110939	0.561341
cg24530795	chr12	111807189	chr12:111806559-111807060	S_Shore	FAM109A	NM_144671	TSS1500		Promoter_Associated	0.0791537	13.4087	0.00112208	0.563074
cg06370795	chr19	33572183	chr19:33571758-33572194	Island	GPATCH1	NM_018025	Body		Promoter_Associated	0.142912	13.3719	0.00113665	0.563074
cg25709972	chr19	39882091	chr19:39881332-39882164	Island	MED29;PAF1	NM_017592;NM_019088	1stExon;TSS1500		Promoter_Associated	0.077601	13.3693	0.00113769	0.563074
cg03041027	chr12	125478807	chr12:125478162-125478849	Island	BRI3BP	NM_080626	Body		Promoter_Associated	0.0554203	13.3536	0.001144	0.563074
cg12487497	chr15	34629995	chr15:34629575-34630396	Island	SLC12A6;SLC12A6;SLC12A6;SLC12A6;SLC12A6	NM_001042496;NM_001042494;NM_001042495;NM_001042497;NM_133647	TSS200;TSS200;5'UTR;TSS1500;TSS1500		Promoter_Associated	0.0422346	13.3379	0.0011503	0.563074
cg13815684	chr6	31540440		OpenSea	LTA;LTA	NM_001159740;NM_000595	5'UTR;5'UTR		Promoter_Associated	0.491402	13.3365	0.00115089	0.563074
cg02203952	chr5	177026978	chr5:177026715-177027519	Island	B4GALT7	NM_007255	TSS200		Promoter_Associated	0.143455	13.3343	0.00115176	0.563074
cg15010497	chr9	131133890	chr9:131133566-131133958	Island	URM1;URM1;URM1;URM1;MIR1268A	NR_049743;NM_001265582;NM_001135947;NM_030914;NR_031672	Body;Body;Body;Body;Body		Promoter_Associated	0.0704679	13.305	0.00116368	0.563074
cg11750116	chr1	155057442	chr1:155057187-155058056	Island	EFNA3	NM_004952	Body		Promoter_Associated	0.182569	13.3009	0.00116535	0.563074
cg23593528	chr1	197871600	chr1:197871588-197872299	Island	C1orf53	NM_001024594	TSS200		Promoter_Associated	0.0888792	13.2877	0.00117079	0.563074
cg08467400	chr7	44646271	chr7:44646065-44646823	Island	OGDH;OGDH;OGDH	NM_002541;NM_001003941;NM_001165036	5'UTR;5'UTR;5'UTR		Promoter_Associated	0.0227484	13.2799	0.00117401	0.563074
cg10231183	chr8	74791301	chr8:74790342-74791412	Island	UBE2W;UBE2W	NM_018299;NM_001001481	TSS200;TSS200		Promoter_Associated	0.0203014	13.2798	0.00117404	0.563074
cg18732664	chr1	182808819	chr1:182808312-182809122	Island	DHX9;DHX9	NM_001357;NR_033302	5'UTR;Body		Promoter_Associated	0.0982632	13.2783	0.00117467	0.563074
cg04590284	chr7	102105201	chr7:102105123-102105782	Island	ALKBH4;LRWD1	NM_017621;NM_152892	1stExon;TSS200		Promoter_Associated	0.0599597	13.2537	0.00118488	0.563074
cg05414235	chr15	100273828	chr15:100272901-100273891	Island	LYSMD4	NM_152449	TSS1500		Promoter_Associated	0.114212	13.2532	0.00118508	0.563074
cg06166127	chr12	56360673	chr12:56360467-56360909	Island	PMEL;CDK2;CDK2;CDK2;CDK2;CDK2;CDK2;PMEL;PMEL	NM_006928;NM_001798;NM_052827;NM_001290230;NM_001798;NM_052827;NM_001290230;NM_001200053;NM_001200054	TSS200;5'UTR;5'UTR;5'UTR;1stExon;1stExon;1stExon;TSS1500;TSS1500		Promoter_Associated	0.0734847	13.2452	0.00118845	0.563074
cg01213445	chr15	91537450	chr15:91537236-91538218	Island	PRC1;PRC1;PRC1	NM_199413;NM_199414;NM_003981	Body;Body;Body		Promoter_Associated	0.222314	13.2361	0.00119226	0.563074
cg27076608	chr17	72771909	chr17:72772244-72772692	N_Shore	TMEM104;NAT9	NM_017728;NM_015654	TSS1500;5'UTR		Promoter_Associated	0.115285	13.2297	0.00119493	0.563074
cg17194475	chr7	151216373	chr7:151216068-151217901	Island	RHEB	NM_005614	Body		Promoter_Associated	0.0724986	13.2263	0.00119639	0.563074
cg20058193	chr16	21610974	chr16:21610692-21611694	Island	METTL9;METTL9;METTL9;METTL9;LOC101927814;METTL9;METTL9	NM_016025;NM_001077180;NM_016025;NM_001077180;NR_110930;NM_001288660;NM_001288659	5'UTR;5'UTR;1stExon;1stExon;TSS1500;Body;Body		Promoter_Associated	0.0961687	13.2146	0.00120132	0.563074
cg15934607	chr13	114802548	chr13:114803616-114803852	N_Shore	RASA3	NM_007368	Body		Gene_Associated_Cell_type_specific	0.652023	13.1922	0.00121084	0.563074
cg16788202	chr14	62162340	chr14:62161847-62163231	Island	HIF1A;HIF1A;HIF1A;HIF1A;HIF1A-AS1	NM_001530;NM_181054;NM_001530;NM_181054;NR_047116	5'UTR;5'UTR;1stExon;1stExon;Body		Promoter_Associated	0.173218	13.188	0.00121263	0.563074
cg22636916	chr7	35840710	chr7:35840132-35841591	Island	SEPT7-AS1;SEPT7-AS1;SEPT7;SEPT7;SEPT7;SEPT7;SEPT7;SEPT7	NR_120511;NR_120512;NM_001242956;NM_001788;NM_001011553;NM_001242956;NM_001011553;NM_001788	TSS1500;TSS1500;5'UTR;5'UTR;5'UTR;1stExon;1stExon;1stExon		Promoter_Associated	0.119032	13.1793	0.00121639	0.563074
cg01531388	chr1	161136547	chr1:161136001-161136686	Island	PPOX;PPOX	NM_001122764;NM_000309	5'UTR;5'UTR		Promoter_Associated	0.074655	13.1744	0.00121848	0.563074
cg04822808	chr15	100882162	chr15:100880957-100882438	Island	ADAMTS17;ADAMTS17	NM_139057;NM_139057	5'UTR;1stExon		Promoter_Associated	0.0851206	13.1698	0.00122043	0.563074
cg04829994	chr22	45636317	chr22:45636070-45636606	Island	C22orf9	NM_001009880	Body		Promoter_Associated	0.132517	13.1631	0.00122334	0.563074
cg15597908	chr16	12070406	chr16:12070257-12070870	Island	SNX29	NM_032167	TSS200		Promoter_Associated	0.160378	13.1576	0.00122571	0.563074
cg21547979	chr19	49141364	chr19:49140156-49141131	S_Shore	SEC1;DBP;CA11	NR_004401;NM_001352;NM_001217	Body;TSS1500;3'UTR		Promoter_Associated	0.125381	13.1508	0.00122865	0.563074
cg07075512	chr4	146402943	chr4:146402870-146403983	Island	SMAD1;SMAD1	NM_001003688;NM_005900	TSS1500;TSS200		Promoter_Associated	0.181064	13.1473	0.0012302	0.563074
cg26464410	chr1	226595938	chr1:226595333-226595939	Island	PARP1	NM_001618	TSS200		Promoter_Associated	0.080608	13.1448	0.00123128	0.563074
cg00624834	chr18	72163391	chr18:72162935-72164039	Island	CNDP2	NM_018235	TSS200		Promoter_Associated	0.0880843	13.1383	0.00123409	0.563074
cg15500117	chr19	41816000	chr19:41816025-41816350	N_Shore	CCDC97	NM_052848	TSS200		Promoter_Associated	0.0640289	13.1351	0.00123549	0.563074
cg01709414	chr7	12727220	chr7:12726156-12727248	Island	ARL4A;ARL4A;ARL4A;ARL4A	NM_001037164;NM_005738;NM_005738;NM_212460	5'UTR;5'UTR;1stExon;5'UTR		Promoter_Associated	0.0988092	13.1275	0.00123882	0.563074
cg09621572	chr6	31539973		OpenSea	LTA;LTA;LTA	NM_000595;NM_001159740;NM_001159740	TSS200;1stExon;5'UTR		Promoter_Associated	0.446495	13.1265	0.00123925	0.563074
cg24742505	chr14	21078306	chr14:21077875-21078094	S_Shore					Promoter_Associated	0.148398	13.1259	0.00123954	0.563074
cg17253307	chr6	32806417	chr6:32806284-32806669	Island	TAP2;TAP2	NM_018833;NM_000544	5'UTR;5'UTR		Promoter_Associated	0.0382228	13.1251	0.00123988	0.563074
cg17977043	chr5	893049	chr5:892522-893479	Island	TRIP13;TRIP13;BRD9;TRIP13;TRIP13;BRD9;BRD9	NM_001166260;NM_004237;NR_027633;NM_004237;NM_001166260;NM_001009877;NM_023924	1stExon;5'UTR;TSS200;1stExon;5'UTR;TSS1500;TSS200		Promoter_Associated	0.0857464	13.1144	0.00124456	0.563074
cg06815056	chr19	16940140		OpenSea	SIN3B	NM_015260	TSS200		Promoter_Associated	0.101139	13.1143	0.00124462	0.563074
cg16219283	chr6	31540002		OpenSea	LTA;LTA;LTA	NM_000595;NM_001159740;NM_001159740	TSS200;1stExon;5'UTR		Promoter_Associated	0.408718	13.084	0.001258	0.563074
cg23460275	chr4	54232418	chr4:54231708-54232320	S_Shore	SCFD2	NM_152540	TSS200		Promoter_Associated	0.349658	13.0812	0.00125926	0.563074
cg23221915	chr3	32148175	chr3:32147826-32148874	Island	GPD1L;GPD1L	NM_015141;NM_015141	1stExon;5'UTR		Promoter_Associated	0.197113	13.0804	0.00125965	0.563074
cg11860192	chr17	48555853	chr17:48556004-48556509	N_Shore	RSAD1;RSAD1	NM_018346;NR_130911	TSS1500;TSS1500		Promoter_Associated	0.611351	13.0696	0.00126444	0.563074
cg19790935	chr3	44519315	chr3:44518838-44519368	Island	ZNF445	NM_181489	TSS200		Promoter_Associated	0.118413	13.0592	0.00126913	0.563074
cg11257342	chr6	112408828	chr6:112408406-112408910	Island	TUBE1;C6orf225;C6orf225	NM_016262;NM_001033564;NM_001033564	TSS200;1stExon;5'UTR		Promoter_Associated	0.0936708	13.0568	0.00127018	0.563074
cg07153406	chr12	64845733	chr12:64845599-64846314	Island	TBK1	NM_013254	TSS200		Promoter_Associated	0.0947792	13.0459	0.00127511	0.563074
cg06398150	chr16	1021062	chr16:1020219-1021303	Island	LMF1	NM_022773	TSS200		Promoter_Associated	0.222148	13.04	0.00127777	0.563074
cg18413240	chr3	112280241	chr3:112280022-112280950	Island	SLC35A5;ATG3	NM_017945;NM_022488	TSS1500;Body		Promoter_Associated	0.0531805	13.0358	0.00127966	0.563074
cg16560774	chr17	79373381	chr17:79366806-79374742	Island	BAHCC1	NM_001080519	TSS200		Promoter_Associated	0.070766	13.016	0.00128868	0.563074
cg25614889	chr1	27247775	chr1:27248048-27248619	N_Shore	NUDC	NM_006600	TSS1500		Promoter_Associated	0.133317	13.0143	0.00128946	0.563074
cg24868830	chr4	140374821	chr4:140374442-140375692	Island	RAB33B	NM_031296	TSS200		Promoter_Associated	0.204779	13.0092	0.00129179	0.563074
cg08980995	chr10	102027519	chr10:102027099-102027490	S_Shore	CWF19L1	NM_018294	TSS200		Promoter_Associated	0.0838353	13.0024	0.00129491	0.563074
cg23839074	chr6	24494793	chr6:24494664-24495670	Island	ALDH5A1;ALDH5A1	NM_001080;NM_170740	TSS1500;TSS1500		Promoter_Associated	0.101005	12.9991	0.00129645	0.563074
cg00862883	chr6	11537706	chr6:11537537-11538929	Island	TMEM170B	NM_001100829	TSS1500		Promoter_Associated	0.0536823	12.9894	0.00130092	0.563074
cg16916519	chr3	73045835	chr3:73045834-73046517	Island	PPP4R2	NM_174907	TSS1500		Promoter_Associated_Cell_type_specific	0.0685657	12.9863	0.00130234	0.563074
cg15164103	chr7	130126871	chr7:130126017-130126801	S_Shore	MEST	NM_177524	5'UTR		Promoter_Associated	0.235303	12.9715	0.00130921	0.563074
cg01382982	chr19	52074348	chr19:52074311-52074536	Island	ZNF175	NM_007147	TSS200		Promoter_Associated_Cell_type_specific	0.066248	12.9587	0.00131519	0.563074
cg16929187	chr11	71791555	chr11:71791385-71791960	Island	LRTOMT;NUMA1;LRTOMT;LRTOMT;LRTOMT;LRTOMT;LRTOMT;NUMA1;LRTOMT;LRTOMT;LRTOMT	NM_001145308;NM_006185;NM_001145309;NM_145309;NM_001145307;NR_026886;NM_001145310;NM_006185;NM_001145310;NM_001145308;NM_001145309	5'UTR;1stExon;1stExon;TSS200;TSS200;TSS200;1stExon;5'UTR;5'UTR;1stExon;5'UTR		Promoter_Associated	0.15216	12.9406	0.00132367	0.563074
cg03279076	chr17	80231707	chr17:80231019-80231820	Island	CSNK1D;CSNK1D;CSNK1D	NM_001893;NM_139062;NR_110578	TSS200;TSS200;TSS200		Promoter_Associated	0.255399	12.9358	0.00132593	0.563074
cg06624711	chr7	150076028	chr7:150075939-150076856	Island	ZNF775	NM_173680	TSS1500		Promoter_Associated	0.0769083	12.9356	0.00132599	0.563074
cg21687827	chr9	130890548	chr9:130889698-130891144	Island	PTGES2;PTGES2-AS1;PTGES2;PTGES2;PTGES2;PTGES2	NM_198938;NR_024425;NM_025072;NM_025072;NM_001256335;NM_198938	5'UTR;TSS1500;1stExon;5'UTR;TSS200;1stExon		Promoter_Associated	0.122289	12.9224	0.00133222	0.563074
cg03951488	chr7	129691356	chr7:129690960-129691326	S_Shore	ZC3HC1	NM_016478	TSS200		Promoter_Associated	0.0778931	12.9222	0.00133235	0.563074
cg24277862	chr15	83876862	chr15:83875648-83877079	Island	HDGFRP3	NM_016073	TSS200		Promoter_Associated	0.159661	12.9221	0.00133237	0.563074
cg14084456	chr1	204486034	chr1:204485473-204485831	S_Shore	MDM4;MDM4	NR_024171;NM_002393	Body;5'UTR		Promoter_Associated	0.118873	12.9044	0.00134082	0.563074
cg19970236	chr16	30418723	chr16:30418557-30419272	Island	ZNF771;ZNF771	NM_016643;NM_001142305	TSS200;TSS200		Promoter_Associated	0.194239	12.8918	0.0013468	0.563074
cg06218473	chr1	53164143	chr1:53163688-53164180	Island	C1orf163	NM_023077	TSS200		Promoter_Associated	0.103166	12.8898	0.0013478	0.563074
cg09769407	chr14	24664731	chr14:24664440-24665507	Island	TM9SF1;TM9SF1;TM9SF1;TM9SF1;TM9SF1;TM9SF1	NM_001289006;NM_001014842;NM_006405;NM_001014842;NM_006405;NM_001289006	5'UTR;5'UTR;5'UTR;1stExon;1stExon;1stExon		Promoter_Associated	0.0477955	12.8744	0.00135519	0.563074
cg13365658	chr1	186344619	chr1:186344124-186344848	Island	C1orf27;TPR;C1orf27;MIR548F1;C1orf27	NM_001164246;NM_003292;NM_017847;NR_031642;NM_001164245	TSS1500;TSS200;TSS1500;Body;TSS1500		Promoter_Associated	0.093559	12.8721	0.00135631	0.563074
cg23306229	chr2	178417860	chr2:178417295-178417961	Island	TTC30B	NM_152517	TSS1500		Promoter_Associated	0.0622026	12.866	0.00135927	0.563074
cg27620230	chr6	88032386	chr6:88032157-88032429	Island	C6orf162;C6orf162;GJB7	NM_001042493;NM_020425;NM_198568	5'UTR;5'UTR;5'UTR		Promoter_Associated	0.148285	12.8641	0.00136015	0.563074
cg13374901	chr20	60639404	chr20:60639272-60639835	Island	TAF4	NM_003185	Body		Promoter_Associated	0.383975	12.8637	0.00136035	0.563074
cg09981184	chr6	71123196	chr6:71122892-71123820	Island	FAM135A;FAM135A;FAM135A;FAM135A	NM_001105531;NM_020819;NM_020819;NM_001105531	1stExon;1stExon;5'UTR;5'UTR		Promoter_Associated	0.0759314	12.8612	0.00136158	0.563074
cg01250916	chr9	135545306	chr9:135545001-135546462	Island	DDX31;DDX31;GTF3C4	NM_138620;NM_022779;NM_012204	1stExon;1stExon;TSS1500		Promoter_Associated	0.0747329	12.8579	0.0013632	0.563074
cg05546064	chr6	30685074	chr6:30684836-30685503	Island	MDC1;MDC1	NM_014641;NM_014641	1stExon;5'UTR		Promoter_Associated	0.0899818	12.8532	0.00136545	0.563074
cg11199036	chr3	129325693	chr3:129323915-129325332	S_Shore	PLXND1	NM_015103	TSS200		Promoter_Associated	0.264731	12.844	0.00136994	0.563074
cg27569265	chr3	33138442	chr3:33138083-33138769	Island	TMPPE;TMPPE;GLB1;GLB1;GLB1	NM_001039770;NM_001136238;NM_001135602;NM_001079811;NM_000404	TSS200;TSS200;Body;TSS200;Body		Promoter_Associated	0.124988	12.8337	0.001375	0.563074
cg01906662	chr3	9975349	chr3:9974379-9975722	Island	CRELD1;CRELD1;CRELD1	NM_001031717;NM_001077415;NM_015513	TSS200;TSS200;TSS200		Promoter_Associated	0.100579	12.8285	0.00137754	0.563074
cg13567310	chr18	9137445	chr18:9136088-9137594	Island	NDUFV2-AS1;NDUFV2-AS1;ANKRD12;ANKRD12;ANKRD12	NR_110772;NR_110771;NM_001204056;NM_001083625;NM_015208	TSS1500;TSS1500;TSS200;5'UTR;5'UTR		Promoter_Associated	0.0860992	12.8252	0.00137917	0.563074
cg23906144	chr17	1945509	chr17:1944947-1945621	Island	OVCA2;DPH1	NM_080822;NM_001383	1stExon;3'UTR		Promoter_Associated	0.0797391	12.8213	0.00138106	0.563074
cg26949087	chr2	26467503	chr2:26467102-26467946	Island	HADHB;HADHA;HADHA	NM_000183;NM_000182;NM_000182	TSS200;1stExon;5'UTR		Promoter_Associated	0.213079	12.8187	0.00138235	0.563074
cg16463745	chr5	162930177	chr5:162932454-162932946	N_Shelf	MAT2B	NM_182796	TSS200		Promoter_Associated_Cell_type_specific	0.0771065	12.8182	0.00138263	0.563074
cg17526999	chr1	53098900	chr1:53098629-53099303	Island	FAM159A	NM_001042693	TSS200		Promoter_Associated_Cell_type_specific	0.123487	12.8165	0.00138345	0.563074
cg09509543	chr4	119757682	chr4:119757033-119757811	Island	SEC24D	NM_014822	TSS1500		Promoter_Associated	0.0540597	12.8163	0.00138355	0.563074
cg11145055	chr1	244624752	chr1:244624501-244624920	Island	C1orf101;C1orf101	NM_001130957;NM_173807	1stExon;1stExon		Promoter_Associated	0.0984252	12.8132	0.00138508	0.563074
cg25382472	chr1	47779932	chr1:47779707-47780211	Island	STIL;STIL	NM_003035;NM_001048166	TSS200;TSS200		Promoter_Associated	0.0621476	12.7987	0.00139228	0.563074
cg22097276	chr17	73937072	chr17:73936881-73937417	Island	FBF1;FBF1	NM_001080542;NM_001080542	5'UTR;1stExon		Promoter_Associated	0.158143	12.7959	0.00139366	0.563074
cg00140501	chr8	23104037	chr8:23103775-23104601	Island	CHMP7	NM_152272	5'UTR		Promoter_Associated	0.0129243	12.7955	0.00139387	0.563074
cg12722058	chr15	23086394	chr15:23085441-23086898	Island	NIPA1;NIPA1	NM_144599;NM_001142275	1stExon;5'UTR		Promoter_Associated	0.108631	12.7925	0.00139533	0.563074
cg07535477	chr12	50017486	chr12:50016973-50017466	S_Shore	PRPF40B;PRPF40B	NM_012272;NM_012272	5'UTR;1stExon		Promoter_Associated	0.210539	12.7711	0.00140606	0.563074
cg15340231	chr17	27053969	chr17:27052941-27054084	Island	TLCD1;TLCD1	NM_138463;NM_001160407	TSS1500;TSS200		Promoter_Associated	0.052635	12.766	0.00140861	0.563074
cg22223531	chr1	53163893	chr1:53163688-53164180	Island	C1orf163	NM_023077	1stExon		Promoter_Associated	0.18617	12.7641	0.00140958	0.563074
cg10586358	chr19	13029889	chr19:13029794-13030355	Island	SYCE2	NM_001105578	Body		Promoter_Associated	0.123217	12.7622	0.00141053	0.563074
cg24044351	chr5	108084818	chr5:108083987-108085203	Island	FER	NM_005246	5'UTR		Promoter_Associated	0.254478	12.7575	0.0014129	0.563074
cg13482356	chr1	118148519	chr1:118147958-118149670	Island	FAM46C	NM_017709	TSS200		Promoter_Associated	0.0820925	12.7568	0.00141325	0.563074
cg06759215	chr17	42786055	chr17:42785900-42786278	Island	DBF4B;DBF4B;DBF4B;DBF4B	NM_025104;NM_145663;NM_025104;NM_145663	5'UTR;5'UTR;1stExon;1stExon		Promoter_Associated	0.047608	12.7517	0.00141585	0.563074
cg07160937	chr16	4524620	chr16:4524138-4524712	Island	NMRAL1;HMOX2;NMRAL1	NM_020677;NM_001127206;NM_020677	1stExon;TSS200;5'UTR		Promoter_Associated	0.197467	12.7441	0.00141966	0.563074
cg09877685	chr11	4115952	chr11:4115689-4116489	Island	RRM1;RRM1	NM_001033;NM_001033	5'UTR;1stExon		Promoter_Associated	0.0614979	12.7432	0.00142012	0.563074
cg13351962	chr19	11200983	chr19:11200919-11201686	Island	LDLR	NM_000527	Body		Promoter_Associated	0.168978	12.7423	0.0014206	0.563074
cg23271318	chr20	44509620		OpenSea	ZSWIM1	NM_080603	TSS1500		Promoter_Associated	0.173609	12.7381	0.00142273	0.563074
cg08402640	chr6	139349771	chr6:139349955-139350740	N_Shore	C6orf115	NM_021243	TSS200		Promoter_Associated	0.0803129	12.7255	0.00142913	0.563074
cg15195538	chr2	220363084	chr2:220361462-220363254	Island	GMPPA;GMPPA	NM_013335;NM_205847	TSS1500;TSS1500		Promoter_Associated	0.0794439	12.715	0.00143452	0.563074
cg08687718	chr5	137090084	chr5:137089253-137090878	Island	HNRNPA0	NM_006805	TSS200		Promoter_Associated	0.0440521	12.6976	0.00144347	0.563074
cg02622885	chr11	14913424	chr11:14912900-14913771	Island	CYP2R1	NM_024514	Body		Promoter_Associated	0.225308	12.6885	0.00144818	0.563074
cg25870731	chrX	140271029	chrX:140270950-140271553	Island	LDOC1	NM_012317	1stExon		Promoter_Associated_Cell_type_specific	0.428302	12.675	0.00145523	0.563074
cg19897251	chr8	55047791	chr8:55047705-55048005	Island	MRPL15;MRPL15	NM_014175;NM_014175	5'UTR;1stExon		Promoter_Associated	0.145017	12.6748	0.00145531	0.563074
cg04290133	chr7	65439512		OpenSea	GUSB	NM_000181	Body		Gene_Associated_Cell_type_specific	0.696912	12.6701	0.0014578	0.563074
cg21173833	chr17	80192667	chr17:80194424-80194777	N_Shore	SLC16A3;SLC16A3;SLC16A3;SLC16A3;SLC16A3;SLC16A3	NM_001042422;NM_001206950;NM_004207;NM_001042423;NM_001206952;NM_001206951	5'UTR;5'UTR;5'UTR;5'UTR;TSS1500;TSS200		Gene_Associated_Cell_type_specific	0.390415	12.6701	0.0014578	0.563074
cg06452520	chr3	125802901	chr3:125802447-125803258	Island	SLC41A3;SLC41A3;SLC41A3;SLC41A3	NM_001164475;NM_017836;NM_001008486;NM_001008485	5'UTR;5'UTR;5'UTR;5'UTR		Promoter_Associated	0.163289	12.6658	0.00146003	0.563074
cg23341126	chr12	102455470	chr12:102455420-102455983	Island	CCDC53	NM_016053	Body		Promoter_Associated	0.0671274	12.6643	0.0014608	0.563074
cg24858738	chr6	13711938	chr6:13710979-13712556	Island	RANBP9	NM_005493	TSS200		Promoter_Associated	0.230768	12.6632	0.00146139	0.563074
cg06126743	chr4	184580462	chr4:184579921-184580644	Island	C4orf41;RWDD4A;C4orf41;C4orf41;C4orf41	NM_199053;NM_152682;NM_021942;NM_021942;NM_199053	1stExon;TSS200;1stExon;5'UTR;5'UTR		Promoter_Associated	0.0526014	12.6442	0.00147135	0.563074
cg10747266	chr6	31870263	chr6:31868781-31870311	Island	ZBTB12	NM_181842	TSS1500		Promoter_Associated	0.0727014	12.643	0.00147201	0.563074
cg12631603	chr2	101033799	chr2:101033606-101034296	Island	CHST10	NM_004854	5'UTR		Promoter_Associated	0.0547668	12.6243	0.00148192	0.564061
cg16368311	chr10	116698168	chr10:116697893-116698376	Island	TRUB1	NM_139169	1stExon		Promoter_Associated	0.054252	12.6215	0.00148341	0.564264
cg13391116	chr11	86383236	chr11:86382695-86383586	Island	ME3;ME3;ME3;ME3	NM_006680;NM_001014811;NM_001014811;NM_001161586	5'UTR;1stExon;5'UTR;5'UTR		Promoter_Associated_Cell_type_specific	0.0874289	12.6161	0.00148627	0.56476
cg26229977	chr12	7053173	chr12:7053149-7053927	Island	C12orf57;C12orf57;C12orf57;C12orf57;C12orf57;C12orf57;C12orf57;C12orf57;C12orf57	NM_001301834;NM_001301836;NM_001301837;NM_138425;NM_001301838;NM_001301837;NM_138425;NM_001301838;NR_126035	5'UTR;Body;5'UTR;5'UTR;1stExon;1stExon;1stExon;5'UTR;Body		Promoter_Associated	0.0958005	12.6029	0.00149334	0.56516
cg06452647	chr12	49961750	chr12:49961630-49962219	Island	MCRS1	NM_006337	5'UTR		Promoter_Associated	0.0733144	12.5994	0.00149522	0.56516
cg01278777	chr11	72853080	chr11:72852176-72854160	Island	FCHSD2;FCHSD2	NM_014824;NM_014824	1stExon;5'UTR		Promoter_Associated	0.171869	12.5803	0.00150549	0.565398
cg03217966	chr6	31865728	chr6:31867691-31867957	N_Shore	EHMT2;EHMT2	NM_006709;NM_025256	TSS1500;TSS1500		Promoter_Associated	0.0508179	12.58	0.00150566	0.565398
cg22954703	chr4	980640	chr4:980603-981248	Island	IDUA;SLC26A1	NM_000203;NM_134425	TSS200;Body		Promoter_Associated	0.199209	12.5798	0.0015058	0.565398
cg00538291	chr7	1544345	chr7:1543280-1544399	Island	INTS1	NM_001080453	TSS1500		Promoter_Associated	0.150722	12.571	0.00151053	0.565398
cg10592090	chr5	34915808	chr5:34915293-34916240	Island	RAD1;BRIX1;RAD1	NR_026591;NM_018321;NM_002853	TSS200;TSS200;TSS200		Promoter_Associated	0.184645	12.556	0.00151869	0.566438
cg05027458	chr15	100882165	chr15:100880957-100882438	Island	ADAMTS17;ADAMTS17	NM_139057;NM_139057	5'UTR;1stExon		Promoter_Associated	0.109713	12.5533	0.00152019	0.566438
cg05655935	chr10	93683722	chr10:93683430-93683839	Island	BTAF1	NM_003972	TSS200		Promoter_Associated_Cell_type_specific	0.143721	12.5508	0.00152154	0.566438
cg12547038	chr17	26662754	chr17:26662071-26663048	Island	TNFAIP1;TNFAIP1;IFT20	NM_021137;NM_021137;NM_174887	5'UTR;1stExon;TSS1500		Promoter_Associated	0.0693083	12.5438	0.0015254	0.566971
cg08733774	chr2	109335627	chr2:109335768-109336670	N_Shore	RANBP2	NM_006267	TSS1500		Promoter_Associated_Cell_type_specific	0.0849887	12.5281	0.00153406	0.567191
cg16794682	chr11	69460951	chr11:69461060-69461378	N_Shore	CCND1	NM_053056	Body		Gene_Associated	0.456341	12.5226	0.00153705	0.567237
cg18552077	chr8	144623157	chr8:144623134-144623917	Island	ZC3H3	NM_015117	Body		Promoter_Associated	0.0643007	12.5144	0.00154164	0.567957
cg25723130	chr22	21271377	chr22:21271363-21272616	Island	CRKL	NM_005207	TSS1500		Promoter_Associated	0.132403	12.514	0.00154187	0.567957
cg26907429	chr1	165667743	chr1:165667544-165667817	Island	ALDH9A1	NM_000696	1stExon		Promoter_Associated	0.185851	12.5067	0.00154589	0.568735
cg05996578	chr2	106361676	chr2:106361032-106362218	Island	NCK2;NCK2	NM_003581;NM_001004722	5'UTR;5'UTR		Promoter_Associated	0.0536117	12.5017	0.00154869	0.569105
cg10576992	chr4	119662530		OpenSea	SEC24D	NM_014822	Body		Gene_Associated_Cell_type_specific	0.286443	12.496	0.00155188	0.569105
cg19613905	chr15	56757180	chr15:56757179-56757383	Island	MNS1;MNS1	NM_018365;NM_018365	1stExon;5'UTR		Promoter_Associated	0.106797	12.4937	0.00155317	0.569105
cg02276695	chr19	19774628	chr19:19773991-19774767	Island	ATP13A1	NM_020410	TSS200		Promoter_Associated	0.0615402	12.4929	0.0015536	0.569105
cg13159693	chr4	15779729	chr4:15779998-15780729	N_Shore	CD38	NM_001775	TSS1500		Promoter_Associated	0.602542	12.4788	0.00156153	0.569996
cg09035101	chr1	155881569		OpenSea	RIT1	NM_006912	TSS1500		Promoter_Associated	0.107883	12.4573	0.00157366	0.570303
cg10684714	chr7	99149879	chr7:99149508-99149807	S_Shore	C7orf38	NM_145111	TSS200		Promoter_Associated	0.0702388	12.4536	0.00157577	0.570303
cg00554442	chr16	1021074	chr16:1020219-1021303	Island	LMF1	NM_022773	TSS200		Promoter_Associated	0.141949	12.4516	0.00157692	0.570303
cg10131910	chr8	101964575	chr8:101962644-101965427	Island	YWHAZ;YWHAZ;YWHAZ;YWHAZ;YWHAZ	NM_001135701;NM_001135700;NM_003406;NM_145690;NM_001135699	TSS1500;TSS1500;5'UTR;TSS1500;5'UTR		Promoter_Associated	0.0685543	12.4318	0.00158818	0.570303
cg24682316	chr20	35808040	chr20:35807409-35808043	Island	C20orf132;RPN2;RPN2;C20orf132;C20orf132	NM_152503;NM_002951;NM_001135771;NM_213631;NM_213632	TSS200;Body;Body;TSS200;TSS200		Promoter_Associated	0.167172	12.4187	0.00159576	0.570303
cg07296147	chr5	141392537	chr5:141392360-141392587	Island	GNPDA1	NM_005471	5'UTR		Promoter_Associated	0.0486387	12.4056	0.00160329	0.570303
cg02462374	chr1	86861923	chr1:86861566-86862083	Island	ODF2L;ODF2L;ODF2L;ODF2L	NM_020729;NM_001007022;NM_001007022;NM_020729	5'UTR;5'UTR;1stExon;1stExon		Promoter_Associated	0.0219029	12.4054	0.00160341	0.570303
cg17730530	chr17	38296876		OpenSea	CASC3	NM_007359	1stExon		Promoter_Associated	0.0510416	12.4022	0.00160527	0.570303
cg05272556	chr6	34360624	chr6:34359620-34360802	Island	NUDT3	NM_006703	TSS200		Promoter_Associated	0.276377	12.4002	0.00160643	0.570303
cg22602910	chr9	100881386	chr9:100881098-100881660	Island	TRIM14;TRIM14	NM_033219;NM_014788	1stExon;1stExon		Promoter_Associated	0.193733	12.3833	0.00161627	0.570303
cg24184180	chr15	43478176	chr15:43477588-43477816	S_Shore	CCNDBP1;CCNDBP1;CCNDBP1;CCNDBP1;CCNDBP1	NM_012142;NR_027513;NM_037370;NR_027514;NM_037370	Body;Body;1stExon;Body;5'UTR		Promoter_Associated	0.099252	12.3796	0.00161844	0.570303
cg25845331	chr1	15851274	chr1:15851106-15851581	Island	CASP9;CASP9	NM_001229;NM_032996	TSS1500;TSS1500		Promoter_Associated	0.043698	12.3783	0.0016192	0.570303
cg01985990	chr22	38245441	chr22:38245341-38245681	Island	EIF3L;EIF3L	NM_016091;NM_016091	5'UTR;1stExon		Promoter_Associated	0.0843169	12.3662	0.00162628	0.570303
cg14582245	chr3	42632291	chr3:42632164-42632667	Island	SS18L2	NM_016305	TSS200		Promoter_Associated	0.0915157	12.3591	0.00163045	0.570303
cg15136797	chr2	86851071	chr2:86850042-86851178	Island	RNF103	NM_005667	TSS200		Promoter_Associated	0.0444653	12.3557	0.00163247	0.570303
cg05943971	chr1	151763686	chr1:151762604-151764007	Island	TDRKH;TDRKH;TDRKH;TDRKH	NM_001083965;NM_001083963;NM_006862;NM_001083964	TSS1500;TSS1500;TSS1500;TSS1500		Promoter_Associated	0.24332	12.3519	0.00163472	0.570303
cg16353624	chr6	74160974	chr6:74161086-74162090	N_Shore	C6orf150	NM_138441	Body		Promoter_Associated	0.0889637	12.3473	0.00163742	0.570303
cg11771835	chr3	155572359	chr3:155572358-155572604	Island	SLC33A1;SLC33A1	NM_004733;NM_001190992	TSS200;TSS200		Promoter_Associated	0.0602023	12.3458	0.00163833	0.570303
cg13096688	chr17	43568337	chr17:43567613-43568371	Island	PLEKHM1;PLEKHM1;PLEKHM1	NR_027774;NR_027782;NM_014798	TSS200;TSS200;TSS200		Promoter_Associated	0.0463359	12.3455	0.00163851	0.570303
cg09290554	chr1	87170564	chr1:87169875-87171015	Island	SH3GLB1;SH3GLB1;SH3GLB1;SH3GLB1;SH3GLB1;SH3GLB1;SH3GLB1;SH3GLB1	NM_016009;NM_001206652;NM_001206651;NM_016009;NM_001206652;NM_001206651;NM_001206653;NM_001206653	5'UTR;5'UTR;5'UTR;1stExon;1stExon;1stExon;1stExon;5'UTR		Promoter_Associated	0.181107	12.336	0.00164417	0.570303
cg07555797	chr14	61788314	chr14:61787880-61789467	Island	PRKCH	NM_006255	TSS200		Promoter_Associated	0.119827	12.3343	0.00164519	0.570303
cg27142680	chr17	36956789	chr17:36955256-36956380	S_Shore	PIP4K2B	NM_003559	TSS1500		Promoter_Associated	0.353936	12.3323	0.00164637	0.570303
cg03603266	chr21	15755706	chr21:15755371-15756086	Island	HSPA13	NM_006948	TSS200		Promoter_Associated	0.156504	12.3187	0.00165449	0.571861
cg04118154	chr1	45140072	chr1:45139770-45140584	Island	C1orf228;TMEM53;TMEM53	NM_001145636;NM_024587;NM_024587	TSS1500;1stExon;5'UTR		Promoter_Associated	0.054386	12.2875	0.00167329	0.572303
cg00481899	chr1	27693383	chr1:27692412-27693243	S_Shore	MAP3K6;MAP3K6	NM_004672;NM_001297609	TSS200;TSS200		Promoter_Associated	0.0479	12.2866	0.00167384	0.572303
cg05907917	chr2	10469388		OpenSea	HPCAL1;HPCAL1;HPCAL1	NM_001258357;NM_002149;NM_134421	TSS1500;5'UTR;5'UTR		Promoter_Associated_Cell_type_specific	0.705476	12.281	0.00167726	0.572303
cg17468268	chr6	52149766	chr6:52149149-52149725	S_Shore	MCM3	NM_002388	TSS200		Promoter_Associated	0.0664232	12.2703	0.00168374	0.572303
cg06282722	chr12	861932	chr12:861442-863413	Island	WNK1;WNK1;WNK1;WNK1	NM_001184985;NM_014823;NM_213655;NM_018979	TSS200;TSS200;TSS200;TSS200		Promoter_Associated	0.142266	12.2643	0.00168746	0.572303
cg09587503	chr5	134094082	chr5:134094169-134094771	N_Shore	DDX46	NM_014829	TSS1500		Promoter_Associated	0.103332	12.2481	0.00169741	0.572303
cg16101257	chr8	146024039	chr8:146023902-146024734	Island	ZNF517	NM_213605	TSS1500		Promoter_Associated	0.056109	12.2479	0.0016975	0.572303
cg19508957	chr12	32908905	chr12:32908374-32908981	Island	YARS2	NM_001040436	TSS200		Promoter_Associated	0.0391249	12.2478	0.00169758	0.572303
cg08640790	chr15	91498075	chr15:91497994-91498615	Island	RCCD1;RCCD1	NM_033544;NM_001017919	TSS200;TSS200		Promoter_Associated	0.178888	12.2452	0.00169917	0.572303
cg25784936	chr11	123612228	chr11:123611898-123612545	Island	ZNF202	NM_003455	5'UTR		Promoter_Associated	0.189967	12.2408	0.0017019	0.572303
cg23933345	chr1	114447334	chr1:114447454-114448024	N_Shore	DCLRE1B;AP4B1	NM_022836;NM_006594	TSS1500;Body		Promoter_Associated	0.0569935	12.2342	0.00170598	0.572303
cg08974500	chr6	170863287	chr6:170863398-170863823	N_Shore	PSMB1;TBP	NM_002793;NM_003194	TSS1500;TSS200		Promoter_Associated	0.0756821	12.2322	0.00170723	0.572303
cg01870903	chr8	104427655	chr8:104426894-104427823	Island	DCAF13;SLC25A32	NM_015420;NM_030780	1stExon;TSS200		Promoter_Associated	0.0637131	12.2321	0.00170728	0.572303
cg04566900	chr12	54069773	chr12:54069625-54070177	Island	ATP5G2;ATP5G2	NM_001002031;NM_005176	Body;Body		Promoter_Associated	0.0338585	12.2273	0.00171023	0.572303
cg06425593	chr6	71998385	chr6:71998106-71999109	Island	OGFRL1	NM_024576	TSS200		Promoter_Associated	0.116698	12.2259	0.00171111	0.572303
cg08164900	chr10	119134712	chr10:119133803-119135632	Island	PDZD8	NM_173791	1stExon		Promoter_Associated	0.0624734	12.2222	0.00171343	0.572303
cg00114008	chr1	27114423	chr1:27114118-27114692	Island	PIGV	NM_017837	TSS200		Promoter_Associated	0.198369	12.2137	0.00171872	0.572864
cg19667304	chr12	68043875	chr12:68042166-68043876	Island	DYRK2;DYRK2	NM_006482;NM_003583	Body;5'UTR		Promoter_Associated	0.0584592	12.2052	0.00172405	0.572864
cg03283848	chr2	203103193	chr2:203102615-203103328	Island	SUMO1;SUMO1;SUMO1;SUMO1;SUMO1;SUMO1	NM_001005782;NM_001005781;NM_003352;NM_001005782;NM_001005781;NM_003352	1stExon;1stExon;1stExon;5'UTR;5'UTR;5'UTR		Promoter_Associated	0.190914	12.2017	0.00172621	0.572864
cg24884572	chr19	58661833	chr19:58661737-58662287	Island	ZNF329	NM_024620	5'UTR		Promoter_Associated	0.200335	12.2008	0.00172681	0.572864
cg07739727	chr11	85339663	chr11:85339343-85339629	S_Shore	TMEM126B;DLG2;TMEM126B	NM_018480;NM_001142699;NM_018480	1stExon;TSS1500;5'UTR		Promoter_Associated	0.164131	12.1942	0.00173093	0.572899
cg21587750	chr9	86238144	chr9:86237966-86238536	Island	IDNK;IDNK;IDNK;IDNK	NM_001256915;NR_046422;NR_046421;NM_001001551	5'UTR;Body;Body;Body		Promoter_Associated	0.11808	12.1762	0.00174232	0.572899
cg17184952	chr6	31763373	chr6:31763240-31763905	Island	VARS;VARS	NM_006295;NM_006295	1stExon;5'UTR		Promoter_Associated	0.141273	12.1762	0.00174234	0.572899
cg12155547	chr11	65194965	chr11:65190824-65191058	S_Shelf					Promoter_Associated	0.0893768	12.1657	0.00174897	0.573491
cg19939555	chr1	153931149	chr1:153930546-153931130	S_Shore	CRTC2	NM_181715	TSS200		Promoter_Associated	0.0264024	12.1632	0.00175058	0.573702
cg00645753	chr1	78149282	chr1:78148217-78149418	Island	ZZZ3;ZZZ3	NM_015534;NM_001308237	TSS1500;TSS200		Promoter_Associated	0.221171	12.1427	0.00176366	0.57456
cg23391045	chr7	99755672	chr7:99755854-99756459	N_Shore	C7orf43;MIR4658;C7orf43	NM_018275;NR_039802;NM_001303470	Body;TSS1500;5'UTR		Promoter_Associated	0.242285	12.1382	0.00176655	0.57456
cg07315622	chr6	693488	chr6:692464-693348	S_Shore	EXOC2;EXOC2	NM_018303;NR_073064	TSS1500;TSS1500		Promoter_Associated	0.14642	12.1322	0.00177045	0.57456
cg19998994	chr20	634167	chr20:633541-634330	Island	SRXN1	NM_080725	TSS200		Promoter_Associated	0.202942	12.1309	0.00177126	0.57456
cg07420135	chr12	49525438	chr12:49524072-49525492	Island	TUBA1B	NM_006082	TSS200		Promoter_Associated	0.0644535	12.1232	0.00177626	0.575471
cg22837406	chr14	76618409	chr14:76618138-76618452	Island	C14orf118;C14orf118	NM_017926;NM_017972	5'UTR;5'UTR		Promoter_Associated	0.250342	12.1216	0.00177728	0.575471
cg12166292	chr2	192542908	chr2:192542573-192543329	Island	NABP1;NABP1;NABP1;NABP1;NABP1;NABP1	NM_001254736;NM_001031716;NM_001031716;NM_001254736;NR_045622;NR_045623	1stExon;5'UTR;1stExon;5'UTR;Body;Body		Promoter_Associated	0.0577804	12.1203	0.00177814	0.575471
cg11935265	chr9	115513041	chr9:115512611-115513757	Island	SNX30	NM_001012994	TSS200		Promoter_Associated	0.210984	12.1187	0.0017792	0.575471
cg00958812	chr3	49209019	chr3:49208629-49209196	Island	KLHDC8B;KLHDC8B	NM_173546;NM_173546	1stExon;5'UTR		Promoter_Associated	0.0624242	12.1018	0.00179016	0.576813
cg26963545	chr17	7219319	chr17:7218175-7218960	S_Shore	NEURL4;NEURL4;GPS2	NM_001005408;NM_032442;NM_004489	3'UTR;3'UTR;TSS1500		Promoter_Associated	0.704686	12.0927	0.00179612	0.577395
cg20524301	chr7	92465947	chr7:92462201-92466387	Island	CDK6;LOC101927497;LOC101927497;LOC101927497	NM_001145306;NR_110088;NR_110087;NR_110086	TSS200;Body;Body;Body		Promoter_Associated	0.264289	12.0901	0.0017978	0.577395
cg24161057	chr1	161008811	chr1:161008377-161008830	Island	TSTD1;TSTD1;TSTD1	NM_001113206;NM_001113205;NM_001113207	TSS200;TSS200;TSS200		Promoter_Associated	0.388214	12.0516	0.00182322	0.580072
cg03119233	chr4	7069300	chr4:7069098-7070402	Island	GRPEL1	NM_025196	Body		Promoter_Associated	0.169177	12.0367	0.00183319	0.580072
cg21226534	chr9	35162151	chr9:35161874-35162409	Island	UNC13B;UNC13B	NM_006377;NM_006377	5'UTR;1stExon		Promoter_Associated_Cell_type_specific	0.098815	12.0311	0.00183694	0.580072
cg11690028	chr1	169863189	chr1:169862455-169862722	S_Shore	SCYL3;SCYL3	NM_020423;NM_181093	TSS200;TSS200		Promoter_Associated	0.114816	12.0195	0.00184477	0.580072
cg18342253	chr1	201476371	chr1:201475885-201476516	Island	CSRP1;CSRP1;CSRP1;CSRP1	NM_004078;NM_001144773;NM_004078;NM_001144773	5'UTR;1stExon;1stExon;5'UTR		Promoter_Associated	0.193213	12.0189	0.00184515	0.580072
cg24081238	chr20	2083374	chr20:2082284-2084070	Island	STK35	NM_080836	Body		Promoter_Associated	0.115645	12.017	0.00184642	0.580072
cg02375201	chr1	27114675	chr1:27114118-27114692	Island	PIGV;PIGV	NM_017837;NM_017837	5'UTR;1stExon		Promoter_Associated	0.180716	12.015	0.00184779	0.580072
cg00589573	chr12	53834955	chr12:53835295-53835568	N_Shore	PRR13;PRR13	NM_001005354;NM_018457	TSS1500;TSS1500		Promoter_Associated	0.0833441	12.0061	0.0018538	0.580072
cg09138430	chr7	44084267	chr7:44084106-44084747	Island	DBNL;DBNL;DBNL;DBNL;DBNL;DBNL	NM_001122956;NM_001122956;NM_014063;NM_001014436;NM_001014436;NM_014063	1stExon;5'UTR;1stExon;1stExon;5'UTR;5'UTR		Promoter_Associated	0.067227	12.0036	0.00185555	0.580072
cg23670599	chr15	60884729	chr15:60883298-60885350	Island	RORA;RORA;RORA;RORA	NM_002943;NM_134262;NM_134261;NM_134260	Body;TSS200;Body;Body		Promoter_Associated	0.111447	11.9977	0.00185949	0.580072
cg20240860	chr11	44087423	chr11:44087518-44088165	N_Shore	ACCS;ACCS	NM_001127219;NM_032592	TSS1500;TSS1500		Promoter_Associated	0.0802723	11.9966	0.00186029	0.580072
cg09458919	chr9	125667935	chr9:125667114-125667804	S_Shore	RC3H2;RC3H2	NM_001100588;NM_018835	TSS1500;TSS1500		Promoter_Associated	0.0566601	11.9946	0.00186163	0.580072
cg18472466	chr7	92219650	chr7:92219060-92219873	Island	FAM133B;FAM133B;FAM133B;FAM133B;FAM133B;FAM133B;FAM133DP	NM_001040057;NM_001040057;NM_152789;NM_001288584;NM_152789;NR_109929;NR_034169	5'UTR;1stExon;1stExon;TSS1500;5'UTR;Body;Body		Promoter_Associated	0.146525	11.9925	0.00186306	0.580072
cg02912161	chr6	43021554	chr6:43021125-43021694	Island	CUL7;CUL7;CUL7	NM_014780;NM_014780;NM_001168370	5'UTR;1stExon;1stExon		Promoter_Associated	0.221788	11.9904	0.00186449	0.580072
cg10213724	chr18	77711851	chr18:77710769-77712454	Island	PQLC1;PQLC1;PQLC1	NM_025078;NM_001146345;NM_001146343	TSS200;TSS200;TSS200		Promoter_Associated	0.180961	11.9868	0.00186697	0.580072
cg19499402	chr5	76788146	chr5:76787740-76788442	Island	WDR41;WDR41	NM_018268;NM_018268	1stExon;5'UTR		Promoter_Associated	0.0560041	11.9699	0.00187855	0.581495
cg11619629	chr1	71546978	chr1:71546486-71546783	S_Shore	ZRANB2-AS2;ZRANB2;ZRANB2	NR_046217;NM_203350;NM_005455	TSS200;TSS200;TSS200		Promoter_Associated	0.0589862	11.9651	0.00188183	0.581495
cg09592603	chr20	3776305	chr20:3776198-3776419	Island	CDC25B;CDC25B;CDC25B	NM_021872;NM_021873;NM_004358	TSS200;TSS200;TSS200		Promoter_Associated	0.0984213	11.9441	0.0018964	0.583759
cg14051592	chr17	41798141	chr17:41797861-41798381	Island					Promoter_Associated	0.269955	11.9417	0.00189806	0.583759
cg17229496	chr11	60682009	chr11:60681552-60682268	Island	TMEM109	NM_024092	5'UTR		Promoter_Associated	0.133845	11.9369	0.00190141	0.583759
cg26672794	chr1	25257131	chr1:25255527-25259005	Island	RUNX3;RUNX3	NM_004350;NM_001031680	TSS1500;Body		Promoter_Associated	0.287712	11.9364	0.00190172	0.583759
cg13126245	chr19	55691501	chr19:55690182-55691623	Island	SYT5;SYT5;SYT5	NM_003180;NM_001297774;NM_003180	5'UTR;TSS1500;1stExon		Promoter_Associated	0.126047	11.9344	0.00190309	0.583759
cg19950186	chr9	115096007	chr9:115095149-115095919	S_Shore	PTBP3;PTBP3;PTBP3;PTBP3;PTBP3;PTBP3;MIR3134	NM_001244898;NM_001163790;NM_001163788;NM_005156;NM_001244897;NM_001244896;NR_036085	TSS1500;TSS200;TSS200;TSS200;TSS200;TSS200;Body		Promoter_Associated	0.218061	11.93	0.00190617	0.584402
cg25120969	chr10	121410679	chr10:121410566-121411827	Island	BAG3	NM_004281	TSS1500		Promoter_Associated	0.0907568	11.9268	0.00190841	0.584435
cg27182764	chr1	168148096	chr1:168147963-168148637	Island	TIPRL;TIPRL	NM_001031800;NM_152902	TSS200;TSS200		Promoter_Associated	0.092362	11.9181	0.00191453	0.584681
cg07806866	chr4	122744995	chr4:122744557-122745267	Island	CCNA2;CCNA2	NM_001237;NM_001237	1stExon;5'UTR		Promoter_Associated	0.0763073	11.9072	0.00192218	0.585655
cg00741634	chr19	19432407	chr19:19430966-19432194	S_Shore	KIAA0892;SF4	NM_015329;NM_172231	Body;TSS1500	chr19:19432213-19432213	Promoter_Associated	0.0956908	11.8994	0.00192773	0.586019
cg05005836	chr12	9102406	chr12:9102150-9102803	Island	M6PR;M6PR	NM_002355;NM_001207024	TSS200;TSS200		Promoter_Associated	0.0556648	11.8868	0.00193665	0.586298
cg26480413	chr15	90233593	chr15:90233530-90234083	Island	WDR93;PEX11A	NM_020212;NM_003847	TSS1500;Body		Promoter_Associated	0.10943	11.8815	0.00194043	0.586298
cg24095889	chr15	91537917	chr15:91537236-91538218	Island	PRC1;PRC1;PRC1	NM_003981;NM_199413;NM_199414	TSS200;TSS200;TSS200		Promoter_Associated	0.209619	11.8688	0.00194949	0.586298
cg23928525	chr17	19266198	chr17:19265403-19266444	Island	B9D1	NM_015681	TSS200		Promoter_Associated	0.0288753	11.857	0.00195793	0.586298
cg14927277	chr11	28129967	chr11:28131863-28132221	N_Shore	METT5D1;KIF18A;METT5D1;METT5D1;METT5D1	NM_152636;NM_031217;NM_152636;NM_001113528;NM_001113528	5'UTR;TSS1500;1stExon;5'UTR;1stExon		Promoter_Associated	0.0673945	11.8549	0.00195946	0.586298
cg03873659	chr3	123304056	chr3:123304002-123304218	Island	PTPLB	NM_198402	TSS200		Promoter_Associated	0.0573738	11.8543	0.00195992	0.586298
cg27629753	chr6	14211985	chr6:14211081-14211744	S_Shore				chr6:14211875-14211875	Promoter_Associated	0.175818	11.8538	0.00196024	0.586298
cg11799600	chr1	92764833	chr1:92764173-92764926	Island	RPAP2;GLMN	NM_024813;NM_053274	Body;TSS1500		Promoter_Associated	0.0874528	11.8532	0.00196071	0.586298
cg11594104	chr9	125703235	chr9:125703098-125703597	Island	RABGAP1	NM_012197	TSS200		Promoter_Associated	0.163165	11.8378	0.00197184	0.586859
cg21055577	chr11	72006128		OpenSea	CLPB;CLPB;CLPB;CLPB	NM_001258393;NM_001258392;NM_030813;NM_001258394	Body;Body;Body;Body		Gene_Associated_Cell_type_specific	0.501698	11.8363	0.00197289	0.586859
cg26986558	chr5	81574325	chr5:81573833-81574295	S_Shore	RPS23	NM_001025	TSS200		Promoter_Associated	0.094831	11.8315	0.00197639	0.586859
cg01332151	chr21	44528034	chr21:44527163-44528066	Island	U2AF1;U2AF1;U2AF1	NM_001025203;NM_001025204;NM_006758	TSS1500;TSS1500;TSS1500		Promoter_Associated	0.078053	11.8309	0.00197679	0.586859
cg24189559	chr3	12851674	chr3:12851516-12851823	Island	CAND2;CAND2	NM_001162499;NM_012298	Body;Body		Promoter_Associated	0.0502943	11.8302	0.00197736	0.586859
cg09461650	chr3	58419588	chr3:58419176-58419818	Island	PDHB	NM_000925	TSS200		Promoter_Associated	0.113653	11.8291	0.00197816	0.586859
cg19423978	chr19	3688477	chr19:3687786-3688262	S_Shore	PIP5K1C	NM_012398	Body		Promoter_Associated_Cell_type_specific	0.345611	11.8139	0.00198921	0.586859
cg23357374	chr12	110486401	chr12:110486083-110486574	Island	C12orf76	NM_207435	Body		Promoter_Associated	0.0546273	11.8018	0.00199811	0.586859
cg17035698	chr5	180258852	chr5:180258186-180258784	S_Shore	LOC729678	NR_027183	Body		Promoter_Associated	0.161309	11.8005	0.00199908	0.586859
cg19154303	chr17	28257159	chr17:28256826-28257408	Island	SSH2;SSH2;SSH2;SSH2;SSH2;EFCAB5	NM_001282130;NM_001282129;NM_001282130;NM_001282129;NM_033389;NM_001145053	1stExon;1stExon;5'UTR;5'UTR;TSS200;5'UTR		Promoter_Associated	0.0232282	11.7945	0.00200346	0.586859
cg23814388	chr20	48770442	chr20:48769945-48770709	Island	TMEM189;TMEM189;TMEM189;TMEM189-UBE2V1	NM_199129;NR_027889;NM_001162505;NM_199203	TSS200;TSS200;TSS200;TSS200		Promoter_Associated	0.0629623	11.7903	0.00200656	0.586859
cg17945153	chr6	41978288		OpenSea	CCND3;CCND3	NM_001136017;NM_001136126	5'UTR;5'UTR		Promoter_Associated_Cell_type_specific	0.240042	11.7896	0.00200708	0.586859
cg09419983	chr3	148847273	chr3:148847198-148847968	Island	HPS3	NM_032383	TSS200		Promoter_Associated	0.150802	11.7853	0.00201025	0.586859
cg02033606	chr1	173837471	chr1:173837172-173837917	Island	SNORD75;SNORD74;ZBTB37;ZBTB37;GAS5	NR_003941;NR_002579;NM_001122770;NM_032522;NR_002578	TSS1500;TSS1500;TSS200;TSS200;TSS1500		Promoter_Associated	0.336922	11.7824	0.00201244	0.586859
cg06289967	chr15	41523422	chr15:41522828-41523732	Island	CHP;EXD1	NM_007236;NM_152596	TSS200;TSS1500		Promoter_Associated	0.142905	11.7753	0.00201765	0.586859
cg14006390	chr19	48972349	chr19:48972225-48973157	Island	CYTH2;CYTH2	NM_004228;NM_017457	TSS200;TSS200		Promoter_Associated	0.0499526	11.7583	0.00203038	0.586859
cg07825094	chr19	37329366	chr19:37328896-37329518	Island	ZNF790	NM_206894	TSS200		Promoter_Associated	0.0392161	11.7582	0.00203046	0.586859
cg02481778	chr13	77460607	chr13:77459322-77461099	Island	KCTD12	NM_138444	TSS200		Promoter_Associated	0.109529	11.7537	0.00203382	0.586859
cg13736331	chr7	100861437	chr7:100860297-100861029	S_Shore	ZNHIT1;ZNHIT1;PLOD3	NM_006349;NM_006349;NM_001084	5'UTR;1stExon;TSS1500		Promoter_Associated	0.0624991	11.7446	0.00204066	0.586859
cg09054432	chr19	41903381	chr19:41903114-41903361	S_Shore	BCKDHA;BCKDHA;EXOSC5	NM_001164783;NM_000709;NM_020158	TSS1500;TSS1500;TSS200		Promoter_Associated	0.0945156	11.7424	0.00204231	0.586859
cg22816298	chr6	30524444	chr6:30523775-30525189	Island	GNL1;GNL1;PRR3;PRR3	NM_005275;NM_005275;NM_001077497;NM_025263	1stExon;5'UTR;TSS200;TSS200		Promoter_Associated	0.0660779	11.7341	0.00204852	0.586859
cg12632948	chr12	121647808	chr12:121647705-121648216	Island	P2RX4;P2RX4;P2RX4;P2RX4;P2RX4;P2RX4;P2RX4;P2RX4;P2RX4;P2RX4	NM_001256796;NM_002560;NM_001261397;NM_001261398;NM_001256796;NM_002560;NM_001261397;NM_001261398;NR_046373;NR_046372	5'UTR;5'UTR;5'UTR;5'UTR;1stExon;1stExon;1stExon;1stExon;Body;Body		Promoter_Associated	0.109778	11.7233	0.00205672	0.586859
cg22336774	chr19	7600718	chr19:7598413-7601008	Island	PNPLA6;PNPLA6;PNPLA6;PNPLA6;PNPLA6	NM_001166111;NM_006702;NM_001166113;NM_001166114;NM_001166112	Body;Body;Body;1stExon;Body		Promoter_Associated	0.0995213	11.7224	0.0020574	0.586859
cg03549695	chr1	27248049	chr1:27248048-27248619	Island	NUDC	NM_006600	TSS200		Promoter_Associated	0.0792484	11.7146	0.00206334	0.586859
cg09341423	chr14	78083459	chr14:78082584-78083250	S_Shore	SPTLC2	NM_004863	TSS1500		Promoter_Associated	0.0912752	11.7144	0.00206349	0.586859
cg01087392	chr10	104005670	chr10:104005139-104005592	S_Shore	GBF1	NM_004193	5'UTR		Promoter_Associated	0.199978	11.7129	0.00206463	0.586859
cg26906418	chr1	204379804	chr1:204380313-204381159	N_Shore	PPP1R15B	NM_032833	1stExon		Promoter_Associated	0.070473	11.7112	0.00206596	0.586859
cg15764386	chr16	31470228	chr16:31469982-31471302	Island	ARMC5;ARMC5;ARMC5;ARMC5;ARMC5	NM_001105247;NM_024742;NM_001301820;NM_001301820;NM_001288767	TSS200;TSS200;5'UTR;1stExon;Body		Promoter_Associated	0.125635	11.7109	0.00206619	0.586859
cg24540003	chr11	65420184	chr11:65419853-65420527	Island				chr11:65419981-65419981	Promoter_Associated	0.0641248	11.7065	0.00206954	0.586859
cg18509826	chr3	52017385	chr3:52017056-52017592	Island	ACY1	NM_000666	TSS200		Promoter_Associated	0.178257	11.6973	0.00207659	0.586859
cg11830880	chr17	34136324	chr17:34135878-34137007	Island	TAF15;TAF15	NM_139215;NM_003487	TSS200;TSS200		Promoter_Associated	0.0602382	11.6913	0.00208117	0.586859
cg10503751	chr1	14075866	chr1:14075267-14076458	Island	PRDM2;PRDM2;PRDM2;PRDM2;PRDM2;PRDM2;PRDM2	NM_001007257;NM_001135610;NM_015866;NM_012231;NM_015866;NM_012231;NM_001135610	TSS200;ExonBnd;ExonBnd;ExonBnd;Body;Body;Body		Promoter_Associated	0.157814	11.6854	0.00208573	0.586859
cg19524972	chr12	121647936	chr12:121647705-121648216	Island	P2RX4;P2RX4	NM_002560;NM_002560	1stExon;5'UTR		Promoter_Associated	0.138087	11.6851	0.00208593	0.586859
cg13792506	chr12	125051067	chr12:125050796-125052051	Island				chr12:125050856-125050856	Promoter_Associated	0.0746873	11.6849	0.00208607	0.586859
cg06041985	chr20	442822	chr20:442530-443365	Island	TBC1D20	NM_144628	Body		Promoter_Associated	0.204111	11.6843	0.00208655	0.586859
cg06434972	chr7	44122219	chr7:44121856-44122662	Island	POLM	NM_013284	TSS200		Promoter_Associated	0.079155	11.6744	0.00209421	0.586859
cg17948386	chr12	50451212	chr12:50451197-50451943	Island	ACCN2;ACCN2	NM_001095;NM_020039	TSS1500;TSS1500		Promoter_Associated	0.0671163	11.6729	0.00209538	0.586859
cg23508591	chr15	75871807	chr15:75870802-75871814	Island	PTPN9	NM_002833	TSS200		Promoter_Associated	0.389971	11.6658	0.00210086	0.586859
cg14617448	chr9	138852499	chr9:138852639-138853439	N_Shore	UBAC1	NM_016172	Body		Promoter_Associated	0.100402	11.6647	0.00210171	0.586859
cg03361817	chr10	63663270	chr10:63662886-63663299	Island	ARID5B	NM_032199	Body		Promoter_Associated	0.125695	11.6568	0.0021079	0.586859
cg00093220	chr1	113258217	chr1:113256885-113258149	S_Shore	PPM1J	NM_005167	TSS1500		Promoter_Associated	0.094391	11.6499	0.00211323	0.586859
cg07239153	chr6	44205687	chr6:44205686-44205931	Island					Promoter_Associated	0.0791903	11.6484	0.00211446	0.586859
cg25314840	chr10	28821254	chr10:28821189-28823092	Island	WAC;WAC;WAC	NM_100486;NM_016628;NR_024557	TSS1500;TSS1500;TSS200		Promoter_Associated_Cell_type_specific	0.124566	11.6447	0.00211734	0.586859
cg12484487	chr18	33552551	chr18:33552151-33552952	Island	C18orf21	NM_031446	TSS200		Promoter_Associated	0.0779805	11.6434	0.00211835	0.586859
cg15669605	chr9	116172874	chr9:116172303-116173090	Island	POLE3;POLE3;POLE3;C9orf43;C9orf43;C9orf43	NR_027261;NM_017443;NM_001278255;NM_001278629;NM_152786;NM_001278630	Body;5'UTR;5'UTR;TSS200;TSS200;TSS200		Promoter_Associated	0.238135	11.6431	0.00211858	0.586859
cg04114473	chr14	102976357	chr14:102973317-102976666	Island	ANKRD9	NM_152326	TSS1500		Promoter_Associated	0.240531	11.6404	0.00212066	0.586859
cg20919680	chr2	220408793	chr2:220407698-220409048	Island	TMEM198;CHPF;TMEM198	NM_001005209;NM_024536;NM_001005209	5'UTR;TSS1500;1stExon		Promoter_Associated	0.184885	11.6365	0.00212377	0.586859
cg15024566	chr2	55496144	chr2:55496073-55496565	Island	MTIF2;MTIF2;MTIF2	NM_001005369;NM_001005369;NM_002453	1stExon;5'UTR;5'UTR		Promoter_Associated	0.0853564	11.6319	0.00212737	0.586859
cg01197091	chr10	12171445	chr10:12171225-12172038	Island	SEC61A2;SEC61A2;SEC61A2;SEC61A2;SEC61A2	NM_001142627;NM_001142628;NR_024576;NR_024577;NM_018144	TSS200;TSS200;TSS200;TSS200;TSS200		Promoter_Associated	0.0467552	11.6251	0.00213276	0.586859
cg14066857	chr8	119634292	chr8:119633926-119634313	Island	SAMD12;SAMD12;SAMD12;SAMD12-AS1	NM_001101676;NM_207506;NR_109794;NR_038210	TSS200;TSS200;TSS200;Body		Promoter_Associated	0.184292	11.6225	0.00213475	0.586859
cg22146484	chr8	57123862	chr8:57123572-57124997	Island	CHCHD7;PLAG1;CHCHD7;CHCHD7;PLAG1;PLAG1;CHCHD7;CHCHD7;CHCHD7	NM_001011670;NM_001114635;NM_024300;NM_001011667;NM_002655;NM_001114634;NM_001011669;NM_001011671;NM_001011668	TSS1500;TSS200;TSS1500;TSS1500;TSS200;TSS200;TSS1500;TSS1500;TSS1500		Promoter_Associated	0.0974382	11.618	0.00213838	0.586859
cg26554952	chr12	12510067	chr12:12509911-12510428	Island	LOH12CR1;LOH12CR1;LOH12CR2	NM_058169;NM_058169;NR_024061	5'UTR;1stExon;TSS200		Promoter_Associated	0.0818765	11.609	0.00214548	0.586859
cg01035038	chr14	88459686	chr14:88459118-88459689	Island	GALC;GALC;GALC;GALC	NM_001037525;NM_001037525;NM_000153;NM_000153	1stExon;5'UTR;1stExon;5'UTR		Promoter_Associated	0.0666765	11.6023	0.00215079	0.586859
cg17984783	chr8	59465534	chr8:59465463-59466103	Island	SDCBP;SDCBP;SDCBP;SDCBP;SDCBP	NM_001007068;NM_001007067;NM_001007069;NM_001007070;NM_005625	TSS200;TSS200;TSS200;TSS200;TSS200		Promoter_Associated_Cell_type_specific	0.168707	11.596	0.00215585	0.586859
cg06742600	chr17	71307380	chr17:71306975-71308682	Island	CDC42EP4	NM_012121	5'UTR		Promoter_Associated	0.107538	11.5895	0.002161	0.586859
cg05465032	chr16	4658987	chr16:4659348-4659613	N_Shore	FAM100A	NM_145253	3'UTR		Gene_Associated_Cell_type_specific	0.387674	11.5847	0.00216484	0.586859
cg10301776	chr7	140178798	chr7:140178289-140179467	Island	MKRN1;MKRN1;MKRN1;MKRN1	NM_001291663;NR_117084;NM_013446;NM_001145125	5'UTR;Body;Body;Body		Promoter_Associated	0.0470979	11.5796	0.00216901	0.586859
cg01486576	chr1	183440977	chr1:183440351-183442255	Island	SMG7;SMG7;SMG7;SMG7;SMG7-AS1	NM_001174061;NM_173156;NM_201569;NM_201568;NR_040063	TSS1500;TSS1500;TSS1500;TSS1500;Body		Promoter_Associated	0.0542966	11.5777	0.00217047	0.586859
cg06085544	chr2	234763390	chr2:234762496-234763579	Island	HJURP	NM_018410	TSS200		Promoter_Associated	0.0597792	11.5744	0.00217316	0.586859
cg00094851	chr2	26205706	chr2:26204554-26205649	S_Shore	KIF3C	NM_002254	TSS1500		Promoter_Associated	0.0813633	11.5713	0.00217567	0.586859
cg02562109	chr6	11538014	chr6:11537537-11538929	Island	TMEM170B	NM_001100829	TSS1500		Promoter_Associated	0.124752	11.5663	0.00217968	0.586859
cg07279858	chr5	141392652	chr5:141392360-141392587	S_Shore	GNPDA1	NM_005471	TSS200		Promoter_Associated	0.111204	11.5618	0.00218336	0.586859
cg05651283	chr1	53098912	chr1:53098629-53099303	Island	FAM159A	NM_001042693	TSS200		Promoter_Associated_Cell_type_specific	0.400875	11.5616	0.0021835	0.586859
cg14394402	chr1	150208865	chr1:150206971-150207842	S_Shore	ANP32E;ANP32E;ANP32E;ANP32E	NM_001136478;NM_001280560;NM_001280559;NM_030920	TSS1500;TSS1500;TSS1500;TSS1500		Promoter_Associated	0.059315	11.5603	0.00218456	0.586859
cg04562396	chr14	55518417	chr14:55518131-55518957	Island	MAPK1IP1L;MAPK1IP1L	NM_144578;NM_144578	1stExon;5'UTR		Promoter_Associated	0.109073	11.5564	0.00218767	0.586859
cg05616792	chr18	74844009	chr18:74843360-74845426	Island	MBP;MBP	NM_001025101;NM_001025100	5'UTR;5'UTR		Promoter_Associated	0.0748015	11.5547	0.00218908	0.586859
cg18202627	chr2	200776533	chr2:200775746-200776548	Island	C2orf69	NM_153689	Body		Promoter_Associated	0.0547207	11.5499	0.00219295	0.586859
cg16208106	chr3	27525879	chr3:27524934-27526180	Island					Promoter_Associated	0.13435	11.5492	0.00219353	0.586859
cg04617126	chr1	242011949	chr1:242011151-242011744	S_Shore	EXO1;EXO1;EXO1	NM_130398;NM_003686;NM_006027	5'UTR;TSS200;TSS200		Promoter_Associated	0.051285	11.5461	0.00219605	0.586859
cg15871214	chr7	42971514	chr7:42971634-42972299	N_Shore	MRPL32;PSMA2	NM_031903;NM_002787	TSS1500;Body		Promoter_Associated	0.187703	11.5456	0.00219645	0.586859
cg26429856	chr1	184005990	chr1:184005359-184006766	Island	GLT25D2	NM_015101	Body		Promoter_Associated_Cell_type_specific	0.143779	11.5413	0.00219997	0.586859
cg08305742	chr2	88354927	chr2:88354840-88355574	Island	KRCC1	NM_016618	5'UTR		Promoter_Associated	0.172993	11.5392	0.00220174	0.586859
cg00628130	chr8	95908808	chr8:95906788-95909088	Island	CCNE2	NM_057749	TSS1500		Promoter_Associated	0.0327643	11.5127	0.00222351	0.58961
cg04809622	chr17	40428530	chr17:40427951-40429036	Island	STAT5B	NM_012448	TSS200		Promoter_Associated	0.163635	11.5117	0.00222433	0.58961
cg11142944	chr22	35653622	chr22:35653361-35654028	Island	HMGXB4;HMGXB4	NM_001003681;NR_027780	5'UTR;Body		Promoter_Associated_Cell_type_specific	0.167025	11.5063	0.00222878	0.590131
cg23645831	chr1	15944060	chr1:15943821-15944356	Island	DDI2	NM_032341	TSS200		Promoter_Associated	0.185043	11.489	0.00224315	0.5917
cg08280936	chr7	148981586	chr7:148982079-148982675	N_Shore	ZNF783	NR_015357	Body		Promoter_Associated	0.178008	11.4872	0.00224463	0.5917
cg23837253	chr19	47759802	chr19:47759648-47761016	Island	CCDC9;CCDC9	NM_015603;NM_015603	5'UTR;1stExon		Promoter_Associated	0.26356	11.4782	0.00225217	0.592408
cg15650530	chr1	201952102	chr1:201951754-201952579	Island	RNPEP	NM_020216	1stExon		Promoter_Associated	0.0795812	11.4768	0.00225334	0.592408
cg11908570	chr1	175162044	chr1:175161900-175162364	Island	KIAA0040;KIAA0040;KIAA0040;KIAA0040;KIAA0040;KIAA0040	NM_001162893;NM_001162894;NM_001162895;NM_001162893;NM_014656;NM_001162894	1stExon;5'UTR;TSS200;5'UTR;TSS200;1stExon		Promoter_Associated	0.0607586	11.4751	0.00225478	0.592449
cg01606197	chr6	33679137	chr6:33679158-33679701	N_Shore	C6orf125	NM_032340	Body		Promoter_Associated	0.0653136	11.4677	0.00226099	0.592628
cg10504660	chr5	148737539	chr5:148737346-148737764	Island	PCYOX1L	NM_024028	TSS200		Promoter_Associated	0.308699	11.4675	0.00226116	0.592628
cg27020941	chr19	10679777	chr19:10679134-10680036	Island	CDKN2D;CDKN2D	NM_079421;NM_001800	TSS200;TSS200		Promoter_Associated	0.0785437	11.4606	0.00226692	0.593368
cg15434056	chr7	43909259	chr7:43908911-43909478	Island	MRPS24	NM_032014	TSS200		Promoter_Associated	0.0618776	11.4559	0.00227095	0.593504
cg19876724	chr3	129159024	chr3:129158602-129159477	Island	IFT122;IFT122;IFT122;MBD4;IFT122;IFT122;IFT122;IFT122;IFT122	NM_052985;NM_052985;NM_018262;NM_003925;NM_052989;NM_052989;NM_052990;NM_018262;NM_052990	1stExon;5'UTR;5'UTR;TSS200;1stExon;5'UTR;5'UTR;1stExon;1stExon		Promoter_Associated	0.0259973	11.4413	0.00228332	0.594047
cg26391658	chr6	157801146	chr6:157801062-157803377	Island	ZDHHC14;ZDHHC14	NM_024630;NM_153746	TSS1500;TSS1500		Promoter_Associated	0.081085	11.4357	0.0022881	0.594047
cg05556477	chr5	131705319	chr5:131705169-131705971	Island	SLC22A5	NM_003060	TSS200		Promoter_Associated	0.0704872	11.4336	0.00228985	0.594047
cg18855140	chr11	114271182	chr11:114270799-114271690	Island	C11orf71;RBM7	NM_019021;NM_016090	TSS200;TSS1500		Promoter_Associated	0.0770398	11.4184	0.00230282	0.594113
cg26645780	chr2	27651290	chr2:27651265-27652129	Island	NRBP1	NM_013392	TSS200		Promoter_Associated	0.0633057	11.4125	0.00230792	0.595171
cg24642169	chr1	212731669	chr1:212731668-212732457	Island					Promoter_Associated	0.232367	11.399	0.0023196	0.595915
cg24278036	chr2	29118024	chr2:29117366-29118025	Island	WDR43	NM_015131	Body		Promoter_Associated	0.0665437	11.3931	0.0023247	0.595915
cg09645772	chr5	180688272	chr5:180688051-180688962	Island	TRIM52	NM_032765	TSS200		Promoter_Associated	0.220074	11.3861	0.00233074	0.595915
cg05371867	chr17	57784854	chr17:57784754-57785108	Island	TMEM49;PTRH2;PTRH2	NM_030938;NM_016077;NM_016077	TSS200;5'UTR;1stExon		Promoter_Associated	0.0419136	11.3815	0.00233475	0.595915
cg08197531	chr12	12878211	chr12:12876630-12879002	Island	APOLD1	NM_001130415	TSS1500		Promoter_Associated	0.108969	11.3688	0.00234588	0.596161
cg04971263	chr1	27227008	chr1:27226492-27227009	Island	GPATCH3	NM_022078	TSS200		Promoter_Associated	0.0506547	11.3642	0.00234991	0.596315
cg15213114	chr10	74927623	chr10:74927642-74928063	N_Shore	ECD;ECD;ECD;FAM149B1;ECD;ECD;ECD;ECD	NM_001135753;NM_001135753;NR_024203;NM_173348;NM_001135752;NM_007265;NM_007265;NM_001135752	1stExon;5'UTR;Body;TSS1500;5'UTR;5'UTR;1stExon;1stExon		Promoter_Associated	0.0633323	11.3636	0.00235042	0.596315
cg19301827	chr13	114815083	chr13:114813942-114814457	S_Shore	RASA3	NM_007368	Body		Promoter_Associated	0.717976	11.355	0.00235791	0.597122
cg12620499	chr2	216877984	chr2:216877899-216878352	Island	MREG	NM_018000	1stExon		Promoter_Associated	0.0585966	11.3536	0.00235916	0.597122
cg18643902	chr11	67888930	chr11:67887977-67889768	Island	CHKA;CHKA	NM_001277;NM_212469	TSS200;TSS200		Promoter_Associated	0.208324	11.3508	0.00236161	0.597122
cg20859089	chr17	37557777	chr17:37557366-37558982	Island	FBXL20;FBXL20	NM_032875;NM_032875	1stExon;5'UTR		Promoter_Associated	0.0860574	11.3464	0.00236551	0.597122
cg06434170	chr7	97881706	chr7:97881132-97881906	Island	TECPR1	NM_015395	TSS200		Promoter_Associated	0.0627973	11.3435	0.0023681	0.597122
cg26148714	chr4	52904575	chr4:52904454-52904912	Island	SGCB	NM_000232	TSS200		Promoter_Associated_Cell_type_specific	0.13571	11.3374	0.00237349	0.597122
cg04120428	chr1	59369810	chr1:59369311-59369900	Island				chr1:59369049-59369049	Promoter_Associated	0.0617074	11.3295	0.00238052	0.597122
cg04734572	chr9	106856425	chr9:106855962-106856793	Island	SMC2;SMC2;SMC2;SMC2	NM_001042550;NM_006444;NM_001265602;NM_001042551	TSS1500;TSS200;TSS200;TSS200		Promoter_Associated	0.196512	11.3283	0.00238161	0.597122
cg07225547	chr2	211035530	chr2:211035478-211036637	Island	C2orf67	NM_152519	5'UTR		Promoter_Associated	0.087121	11.3245	0.00238493	0.597122
cg01077841	chr13	99228499	chr13:99228319-99229576	Island	STK24	NM_001032296	Body		Promoter_Associated	0.190941	11.3194	0.00238955	0.597122
cg18018245	chr1	167906535	chr1:167905027-167906801	Island	BRP44;DCAF6;BRP44;BRP44;DCAF6	NR_026550;NM_018442;NM_001143674;NM_015415;NM_001017977	TSS1500;Body;TSS1500;TSS1500;Body		Promoter_Associated	0.154002	11.3109	0.00239713	0.597122
cg00073716	chr7	2281329	chr7:2281362-2282105	N_Shore	NUDT1;NUDT1;NUDT1;NUDT1;NUDT1;FTSJ2;NUDT1;NUDT1	NM_198948;NM_002452;NM_198953;NM_198949;NM_198954;NM_013393;NM_198952;NM_198950	TSS1500;TSS1500;TSS1500;TSS1500;TSS1500;Body;TSS1500;TSS1500		Promoter_Associated	0.0698438	11.309	0.00239885	0.597122
cg03404102	chr3	122103036	chr3:122102851-122103198	Island	FAM162A;CCDC58;FAM162A	NM_014367;NM_001017928;NM_014367	1stExon;TSS1500;5'UTR		Promoter_Associated	0.0467152	11.3079	0.00239976	0.597122
cg19659125	chr19	18794596	chr19:18794191-18794819	Island	CRTC1;CRTC1	NM_001098482;NM_015321	1stExon;1stExon		Promoter_Associated	0.229739	11.3028	0.00240436	0.597122
cg12504148	chr13	43597331	chr13:43597504-43597856	N_Shore	DNAJC15	NM_013238	TSS200		Promoter_Associated_Cell_type_specific	0.400196	11.2991	0.00240768	0.597122
cg21698840	chr4	76598899	chr4:76597635-76598920	Island	G3BP2;G3BP2;G3BP2	NM_203505;NM_203504;NM_012297	TSS1500;TSS1500;TSS1500		Promoter_Associated	0.0428265	11.2899	0.00241597	0.597122
cg08834152	chr2	73441314	chr2:73441313-73441817	Island	SMYD5	NM_006062	TSS200		Promoter_Associated	0.0580118	11.2867	0.0024189	0.597122
cg02028540	chr16	67193883	chr16:67193546-67194039	Island	TRADD;FBXL8	NM_003789;NM_018378	TSS200;TSS200		Promoter_Associated	0.182507	11.2853	0.00242016	0.597122
cg03919644	chr3	101443603	chr3:101443478-101443859	Island	CEP97	NM_024548	Body		Promoter_Associated_Cell_type_specific	0.0584048	11.2848	0.00242059	0.597122
cg13182412	chr17	73776098	chr17:73774789-73776044	S_Shore	H3F3B	NM_005324	TSS1500		Promoter_Associated	0.042967	11.2791	0.00242582	0.597122
cg19074735	chr5	74632183	chr5:74632476-74633673	N_Shore	HMGCR;HMGCR	NM_001130996;NM_000859	TSS1500;TSS1500		Promoter_Associated	0.0626416	11.2786	0.00242626	0.597122
cg18082322	chr5	148725041	chr5:148724888-148725325	Island	GRPEL2;GRPEL2	NM_152407;NM_152407	1stExon;5'UTR		Promoter_Associated	0.0143946	11.2707	0.0024334	0.597122
cg01810979	chr3	49823687	chr3:49823482-49824346	Island	IP6K1;IP6K1;IP6K1	NM_001242829;NM_001006115;NM_153273	TSS200;5'UTR;5'UTR		Promoter_Associated	0.0955978	11.2606	0.00244266	0.59731
cg11728140	chr5	56111202	chr5:56110725-56112909	Island	MAP3K1;MAP3K1	NM_005921;NM_005921	5'UTR;1stExon		Promoter_Associated	0.0716735	11.2581	0.00244493	0.59731
cg18880720	chr7	43946360	chr7:43945583-43946456	Island	URGCP;URGCP;URGCP;URGCP;URGCP;URGCP-MRPS24;URGCP;URGCP;URGCP	NM_001077663;NM_017920;NM_001290075;NM_001077663;NM_017920;NM_001204871;NM_001290075;NM_001077664;NM_001290076	1stExon;1stExon;1stExon;5'UTR;5'UTR;TSS200;5'UTR;5'UTR;5'UTR		Promoter_Associated	0.093821	11.2568	0.00244616	0.59731
cg08945135	chr12	69080795	chr12:69080580-69081152	Island	LOC100507250;NUP107;NUP107	NR_038930;NM_020401;NM_020401	TSS200;5'UTR;1stExon		Promoter_Associated	0.0669323	11.2467	0.00245543	0.59731
cg13021301	chr17	7836533	chr17:7835171-7835569	S_Shore	TRAPPC1;CNTROB;CNTROB;TRAPPC1;TRAPPC1;TRAPPC1	NM_021210;NM_001037144;NM_053051;NR_030697;NM_001166621;NR_030684	TSS1500;1stExon;1stExon;TSS1500;TSS1500;TSS1500		Promoter_Associated	0.162103	11.2465	0.00245556	0.59731
cg13530448	chr9	86535695	chr9:86535742-86536646	N_Shore	KIF27	NM_017576	5'UTR		Promoter_Associated	0.250768	11.2437	0.00245815	0.597355
cg23069491	chr13	49550659	chr13:49549822-49551042	Island	FNDC3A;FNDC3A;FNDC3A	NM_001278438;NR_103528;NM_001079673	TSS200;TSS200;5'UTR		Promoter_Associated	0.0439064	11.2426	0.0024592	0.597365
cg05059307	chr1	226187066	chr1:226186803-226187336	Island	SDE2	NM_152608	TSS200		Promoter_Associated	0.12288	11.2344	0.00246673	0.59798
cg08113998	chr19	17830452	chr19:17830104-17830646	Island	MAP1S	NM_018174	Body		Promoter_Associated	0.121534	11.2293	0.0024715	0.59798
cg07316263	chr16	67193999	chr16:67193546-67194039	Island	TRADD;FBXL8	NM_003789;NM_018378	TSS200;5'UTR		Promoter_Associated	0.195705	11.2287	0.00247202	0.59798
cg18087209	chr11	129939665	chr11:129938936-129940798	Island	APLP2;APLP2;APLP2;APLP2;APLP2;APLP2	NR_024516;NM_001642;NM_001142276;NR_024515;NM_001142278;NM_001142277	TSS200;TSS200;TSS200;TSS200;TSS200;TSS200		Promoter_Associated	0.0803112	11.2166	0.00248326	0.598684
cg19402308	chr2	150444304		OpenSea	MMADHC;MMADHC;LOC101929231	NM_015702;NM_015702;NR_110240	5'UTR;1stExon;Body		Promoter_Associated	0.0488406	11.2148	0.00248496	0.598684
cg26646903	chr3	186285208	chr3:186284809-186285329	Island	TBCCD1;TBCCD1	NM_018138;NM_001134415	TSS200;5'UTR		Promoter_Associated	0.0732664	11.2136	0.00248603	0.598684
cg22404242	chr2	86668131	chr2:86667815-86669447	Island	KDM3A;KDM3A	NM_001146688;NM_018433	TSS1500;TSS200		Promoter_Associated	0.0907858	11.2081	0.00249118	0.598684
cg27478582	chr17	56595518	chr17:56595080-56595619	Island	MTMR4	NM_004687	TSS1500		Promoter_Associated	0.0636877	11.2053	0.00249384	0.598684
cg14976978	chr11	67159397	chr11:67159170-67159971	Island	RAD9A	NM_004584	TSS200		Promoter_Associated	0.0915132	11.1992	0.00249954	0.59899
cg10116794	chr16	4588889	chr16:4587836-4588890	Island	C16orf5	NM_013399	TSS200		Promoter_Associated	0.112559	11.1964	0.00250215	0.59899
cg17849948	chr20	48532315	chr20:48531603-48532316	Island	SPATA2	NM_006038	TSS1500		Promoter_Associated	0.0816255	11.1843	0.00251357	0.599066
cg05901445	chr22	41253041	chr22:41252146-41253240	Island	XPNPEP3;XPNPEP3;ST13;ST13	NM_001204827;NM_022098;NM_003932;NM_001278589	TSS200;TSS200;TSS200;TSS200		Promoter_Associated	0.0264575	11.1741	0.00252315	0.599066
cg26834887	chr10	118976304	chr10:118976049-118976706	Island					Promoter_Associated	0.0635507	11.174	0.00252329	0.599066
cg03846288	chr15	59279849	chr15:59279741-59280720	Island	RNF111	NM_017610	TSS200		Promoter_Associated	0.0670144	11.1696	0.00252742	0.599066
cg11301542	chr16	46865447	chr16:46864453-46865561	Island	C16orf87	NM_001001436	TSS1500		Promoter_Associated	0.118129	11.165	0.00253176	0.599066
cg01501264	chr7	150820526	chr7:150819919-150820764	Island	AGAP3;AGAP3	NM_001042535;NM_031946	3'UTR;Body		Gene_Associated	0.435697	11.1587	0.00253782	0.599066
cg06224889	chr7	44084287	chr7:44084106-44084747	Island	DBNL;DBNL;DBNL;DBNL;DBNL;DBNL;DBNL;DBNL;DBNL;DBNL	NM_014063;NM_001014436;NM_001122956;NM_014063;NM_001014436;NM_001284315;NM_001284313;NM_001122956;NM_001284315;NM_001284313	5'UTR;5'UTR;5'UTR;1stExon;1stExon;1stExon;1stExon;1stExon;5'UTR;5'UTR		Promoter_Associated	0.15067	11.1583	0.00253823	0.599066
cg05971911	chr3	47205656	chr3:47204789-47206336	Island	SETD2	NM_014159	TSS200		Promoter_Associated	0.178903	11.1566	0.00253981	0.599066
cg01068452	chr8	53626947	chr8:53626005-53627501	Island	RB1CC1;RB1CC1;RB1CC1;RB1CC1	NM_001083617;NM_001083617;NM_014781;NM_014781	1stExon;5'UTR;5'UTR;1stExon		Promoter_Associated	0.257777	11.1437	0.00255218	0.599066
cg05506868	chr3	27526004	chr3:27524934-27526180	Island	SLC4A7	NM_001258379	TSS200		Promoter_Associated	0.166699	11.1401	0.00255558	0.599066
cg01717331	chr1	43855507	chr1:43855375-43855921	Island	MED8;MED8;C1orf84	NM_052877;NM_201542;NM_001012961	TSS200;TSS200;TSS200		Promoter_Associated	0.0429995	11.1369	0.0025587	0.599066
cg16204135	chr19	19626951	chr19:19624954-19627258	Island	NDUFA13;TSSK6	NM_015965;NM_032037	TSS200;TSS1500		Promoter_Associated	0.119132	11.1301	0.00256526	0.599066
cg16653173	chr22	38713453	chr22:38712684-38713333	S_Shore	CSNK1E;CSNK1E	NM_001894;NM_152221	5'UTR;TSS200		Promoter_Associated	0.121021	11.122	0.00257304	0.599066
cg00664135	chr6	135819137	chr6:135818501-135819160	Island	C6orf217;AHI1;AHI1;AHI1;AHI1	NR_026805;NM_001134832;NM_017651;NM_001134831;NM_001134830	Body;TSS1500;TSS1500;TSS1500;TSS1500		Promoter_Associated	0.0499992	11.1126	0.00258215	0.599066
cg03981906	chr16	2732514	chr16:2732272-2732940	Island	KCTD5;KCTD5	NM_018992;NM_018992	5'UTR;1stExon		Promoter_Associated	0.087319	11.1095	0.00258517	0.599066
cg25617120	chr1	174128354	chr1:174128296-174129289	Island	RABGAP1L;LOC102724601	NM_014857;NR_121197	TSS200;Body		Promoter_Associated	0.172297	11.0995	0.00259496	0.599783
cg12089249	chr2	179345200	chr2:179344852-179345483	Island	MIR548N;PLEKHA3;PLEKHA3	NR_031666;NM_019091;NM_019091	Body;1stExon;5'UTR		Promoter_Associated	0.0895088	11.0982	0.00259619	0.599783
cg00543499	chr1	51984042	chr1:51984547-51985216	N_Shore	EPS15	NM_001981	Body		Promoter_Associated	0.10195	11.0979	0.00259648	0.599783
cg07492054	chr11	107992533	chr11:107992004-107992731	Island	ACAT1	NM_000019	Body		Promoter_Associated	0.0589158	11.097	0.00259735	0.599783
cg16203288	chr5	180230030	chr5:180229375-180230147	Island	MGAT1;MGAT1;MGAT1;MGAT1;MGAT1;MGAT1	NM_002406;NM_002406;NM_001114620;NM_001114619;NM_001114618;NM_001114617	1stExon;5'UTR;5'UTR;5'UTR;5'UTR;5'UTR		Promoter_Associated	0.127388	11.0938	0.0026005	0.59986
cg20635724	chr8	103425293	chr8:103424045-103425154	S_Shore	UBR5	NM_015902	TSS1500		Promoter_Associated	0.172379	11.0932	0.0026011	0.59986
cg00759834	chr22	41253168	chr22:41252146-41253240	Island	ST13;ST13;XPNPEP3;XPNPEP3;XPNPEP3;XPNPEP3	NM_003932;NM_001278589;NM_001204827;NM_022098;NM_001204827;NM_022098	TSS200;TSS200;5'UTR;5'UTR;1stExon;1stExon		Promoter_Associated	0.0799358	11.0886	0.00260561	0.60003
cg03947513	chr1	112298101	chr1:112298041-112298992	Island	DDX20;C1orf183	NM_007204;NM_198926	TSS200;Body		Promoter_Associated	0.0797116	11.0858	0.00260832	0.60003
cg06233552	chr17	5322836	chr17:5322507-5323716	Island	RPAIN;RPAIN;RPAIN;RPAIN;RPAIN;RPAIN;RPAIN;NUP88;RPAIN;RPAIN;RPAIN;RPAIN;RPAIN;RPAIN;RPAIN	NR_027681;NM_001033002;NM_001160267;NR_027684;NR_027682;NR_027679;NM_001160266;NM_002532;NR_027683;NR_027678;NM_001160246;NM_001160243;NM_001160244;NR_027685;NR_027680	TSS200;TSS200;TSS200;TSS200;TSS200;TSS200;TSS200;1stExon;TSS200;TSS200;TSS200;TSS200;TSS200;TSS200;TSS200		Promoter_Associated	0.0534487	11.0846	0.00260953	0.60003
cg22177040	chr12	44200068	chr12:44199630-44200405	Island	TWF1;TWF1;TWF1;TWF1;TWF1;TWF1	NM_001242397;NM_002822;NM_001242397;NM_002822;NR_073472;NR_073473	1stExon;1stExon;5'UTR;5'UTR;Body;Body		Promoter_Associated	0.300991	11.0819	0.00261216	0.600245
cg01065960	chr17	27181503	chr17:27181979-27182319	N_Shore	ERAL1	NM_005702	TSS1500		Promoter_Associated	0.220712	11.0778	0.00261621	0.600869
cg26155979	chr10	105110866	chr10:105110265-105111008	Island	PCGF6;PCGF6;PCGF6;PCGF6	NM_001011663;NM_032154;NM_001011663;NM_032154	5'UTR;5'UTR;1stExon;1stExon		Promoter_Associated_Cell_type_specific	0.32634	11.0737	0.00262022	0.601391
cg18838207	chr2	190649256	chr2:190648566-190649484	Island	PMS1;PMS1;PMS1;ORMDL1;PMS1;PMS1;PMS1;ORMDL1	NM_001128144;NM_001128144;NM_001128143;NM_001128150;NM_000534;NM_000534;NM_001128143;NM_016467	5'UTR;1stExon;1stExon;TSS200;5'UTR;1stExon;5'UTR;TSS200		Promoter_Associated	0.0576556	11.0657	0.00262816	0.601391
cg07723510	chr6	30228063	chr6:30227320-30228255	Island	HLA-L	NR_027822	Body		Promoter_Associated	0.0996844	11.0632	0.00263066	0.601391
cg20659463	chr18	9102542	chr18:9102416-9102973	Island	NDUFV2	NM_021074	TSS200		Promoter_Associated	0.355403	11.0529	0.00264083	0.601391
cg07319657	chr9	95432708	chr9:95431812-95432671	S_Shore	IPPK	NM_022755	TSS200		Promoter_Associated	0.0695565	11.0521	0.00264167	0.601391
cg18530175	chr8	8244099	chr8:8243559-8243984	S_Shore					Promoter_Associated	0.129935	11.0513	0.00264251	0.601391
cg12954230	chr15	100882231	chr15:100880957-100882438	Island	ADAMTS17	NM_139057	TSS200		Promoter_Associated	0.107546	11.0481	0.00264568	0.601391
cg03804148	chr17	1465813	chr17:1465159-1466312	Island	PITPNA	NM_006224	Body		Promoter_Associated	0.121019	11.0439	0.00264984	0.601391
cg06238156	chr2	139259176	chr2:139259033-139259912	Island	SPOPL	NM_001001664	TSS200		Promoter_Associated	0.113593	11.0373	0.00265642	0.601391
cg24003898	chr1	36348317	chr1:36348501-36349731	N_Shore	EIF2C1	NM_012199	TSS1500		Promoter_Associated	0.645606	11.0289	0.00266485	0.601391
cg16863447	chr12	44229512	chr12:44229710-44230164	N_Shore	TMEM117	NM_032256	TSS1500		Promoter_Associated	0.12264	11.0274	0.00266642	0.601391
cg13639987	chr12	27397408	chr12:27396982-27397646	Island	STK38L	NM_015000	5'UTR		Promoter_Associated	0.072007	11.022	0.00267185	0.601391
cg12733004	chr3	119814122	chr3:119812775-119814649	Island	GSK3B;GSK3B	NM_002093;NM_001146156	TSS1500;TSS1500		Promoter_Associated	0.195851	11.0218	0.00267207	0.601391
cg03736648	chr8	6575837		OpenSea	AGPAT5	NM_018361	Body	chr8:6575644-6575644	Promoter_Associated	0.48563	11.0139	0.00268005	0.601391
cg26300975	chr19	44100213	chr19:44100133-44100840	Island	ZNF576;IRGQ;IRGQ;ZNF576	NM_024327;NM_001007561;NM_001007561;NM_001145347	TSS1500;5'UTR;1stExon;TSS1500		Promoter_Associated	0.0879665	11.0137	0.00268019	0.601391
cg24860938	chr13	27998603	chr13:27998586-27999178	Island	GTF3A	NM_002097	TSS200		Promoter_Associated	0.0687436	11.0128	0.0026811	0.601391
cg13227473	chr10	62538143	chr10:62537970-62538862	Island	CDK1;CDC2;CDK1;CDK1;CDK1;CDK1	NM_001170407;NM_001130829;NM_001170406;NM_001170406;NM_001786;NM_033379	TSS200;TSS200;5'UTR;1stExon;TSS200;TSS200		Promoter_Associated	0.0826759	11.0044	0.00268969	0.601779
cg17454344	chr7	43622647	chr7:43622682-43623392	N_Shore	STK17A	NM_004760	TSS200		Promoter_Associated	0.109164	11	0.00269415	0.601779
cg16825428	chr8	81397783	chr8:81398429-81399618	N_Shore	ZBTB10;ZBTB10;ZBTB10	NM_001105539;NM_023929;NM_001277145	TSS1500;TSS1500;TSS200		Promoter_Associated	0.0586127	10.998	0.00269614	0.601779
cg00531400	chr12	125348358	chr12:125347784-125348688	Island	SCARB1;SCARB1;SCARB1;SCARB1	NM_005505;NM_005505;NM_001082959;NM_001082959	1stExon;5'UTR;1stExon;5'UTR		Promoter_Associated	0.19767	10.995	0.00269924	0.60202
cg25950829	chr2	75873774	chr2:75873981-75874420	N_Shore	MRPL19	NM_014763	TSS200		Promoter_Associated	0.0516789	10.9826	0.00271191	0.602703
cg23994888	chr1	6052642	chr1:6051595-6052955	Island	NPHP4	NM_015102	TSS200		Promoter_Associated	0.0274514	10.9814	0.00271314	0.602703
cg22531371	chr1	155162756	chr1:155163434-155163818	N_Shore	MUC1;MUC1;MUC1;MUC1;MUC1;MUC1;MUC1	NM_001018016;NM_001044391;NM_001044393;NM_001044392;NM_001044390;NM_002456;NM_001018017	TSS200;TSS200;TSS200;TSS200;TSS200;TSS200;TSS200		Promoter_Associated	0.350936	10.9724	0.00272239	0.602703
cg02501479	chr16	85045147	chr16:85044730-85045436	Island	ZDHHC7;ZDHHC7	NM_017740;NM_001145548	TSS200;TSS200		Promoter_Associated	0.222727	10.9668	0.00272817	0.602703
cg15688370	chr3	132440854	chr3:132440713-132441213	Island	NPHP3;NCRNA00119	NM_153240;NR_002811	1stExon;TSS1500		Promoter_Associated	0.161646	10.9507	0.00274479	0.603002
cg27162629	chr3	194354260	chr3:194353761-194354490	Island	TMEM44;TMEM44;TMEM44;TMEM44	NM_138399;NM_001166306;NM_001166305;NM_001011655	TSS200;TSS200;TSS200;TSS200		Promoter_Associated	0.149586	10.9492	0.0027463	0.603008
cg02382773	chr8	52812132	chr8:52811167-52812312	Island	PCMTD1;PCMTD1;PCMTD1	NM_001286783;NM_001286782;NM_052937	TSS1500;TSS1500;TSS1500		Promoter_Associated	0.0460418	10.9481	0.00274751	0.60305
cg05218976	chr19	37958522	chr19:37959852-37960615	N_Shore	ZNF570;ZNF569	NM_144694;NM_152484	TSS1500;TSS200		Promoter_Associated	0.116562	10.9466	0.00274901	0.603157
cg26065919	chr1	161102603	chr1:161102107-161102536	S_Shore	DEDD;DEDD;DEDD	NM_001039711;NM_032998;NM_001039712	TSS200;TSS200;TSS1500		Promoter_Associated	0.0665061	10.9431	0.00275266	0.603512
cg10854158	chr2	88927043	chr2:88926237-88927295	Island	EIF2AK3;EIF2AK3	NM_004836;NM_004836	5'UTR;1stExon		Promoter_Associated	0.0734043	10.9375	0.00275848	0.603965
cg14054522	chr16	72699064	chr16:72698543-72699131	Island					Promoter_Associated	0.0419671	10.9362	0.00275986	0.603965
cg02005336	chr11	61560123	chr11:61559907-61560549	Island	MIR611;C11orf10;FEN1	NR_030342;NM_014206;NM_004111	TSS200;TSS200;TSS200		Promoter_Associated	0.107917	10.9307	0.00276565	0.60422
cg09170652	chr12	21654897	chr12:21654396-21654956	Island	RECQL;GOLT1B;RECQL	NM_002907;NM_016072;NM_032941	TSS1500;Body;TSS1500		Promoter_Associated	0.071742	10.93	0.00276636	0.60422
cg22182666	chr17	56405155	chr17:56401728-56402343	S_Shelf	BZRAP1;BZRAP1	NM_004758;NM_024418	1stExon;1stExon		Promoter_Associated	0.443473	10.9277	0.00276881	0.60422
cg12368702	chr16	53165711	chr16:53164000-53165838	Island	CHD9	NM_025134	5'UTR	chr16:53165497-53165497	Promoter_Associated	0.21598	10.9274	0.00276911	0.60422
cg00466873	chr16	68057094	chr16:68056582-68057353	Island	DUS2L;DDX28	NM_017803;NM_018380	TSS200;1stExon		Promoter_Associated	0.0678454	10.9241	0.0027726	0.604224
cg23471890	chr12	111051874	chr12:111051693-111052150	Island	TCTN1;TCTN1;TCTN1	NM_001082537;NM_024549;NM_001082538	TSS200;TSS200;TSS200		Promoter_Associated	0.225971	10.9086	0.00278887	0.604325
cg26796670	chr2	232469021	chr2:232469147-232469379	N_Shore				chr2:232468888-232468888	Promoter_Associated	0.120419	10.9077	0.00278978	0.604325
cg26777557	chr4	76439826	chr4:76439435-76440003	Island	RCHY1;THAP6;RCHY1;RCHY1	NM_015436;NM_144721;NM_001008925;NM_001009922	TSS200;5'UTR;TSS200;TSS200		Promoter_Associated	0.0599119	10.9021	0.00279573	0.604325
cg04293876	chr10	99400850	chr10:99400263-99400982	Island	PI4K2A	NM_018425	1stExon		Promoter_Associated	0.0709736	10.8999	0.00279808	0.604325
cg03734784	chr19	58111705	chr19:58111229-58111770	Island	ZNF530	NM_020880	Body		Promoter_Associated	0.200576	10.892	0.00280647	0.604325
cg25314971	chr3	156273277	chr3:156272636-156273099	S_Shore	SSR3;SSR3;SSR3;SSR3	NM_001308205;NM_001308204;NM_001308197;NM_007107	TSS1500;TSS1500;TSS1500;TSS1500		Promoter_Associated	0.0947643	10.8865	0.00281231	0.604641
cg18727717	chr2	54014001	chr2:54013801-54014498	Island	ERLEC1;ERLEC1;ERLEC1;ASB3;ASB3;ASB3;GPR75-ASB3;ASB3;ASB3	NM_015701;NM_001127398;NM_001127397;NM_145863;NM_016115;NM_001201965;NM_001164165;NM_145863;NM_016115	TSS200;TSS200;TSS200;1stExon;1stExon;TSS200;Body;5'UTR;5'UTR		Promoter_Associated	0.145712	10.8837	0.00281533	0.604641
cg01000073	chr18	158838	chr18:158278-159311	Island	USP14;USP14	NM_001037334;NM_005151	Body;Body		Promoter_Associated	0.109743	10.8821	0.00281706	0.604641
cg04872707	chr17	73029991	chr17:73030676-73031160	N_Shore					Promoter_Associated	0.0544383	10.8808	0.00281845	0.604641
cg02458088	chr16	77228411	chr16:77228337-77228649	Island	MON1B	NM_014940	Body		Gene_Associated	0.605384	10.8785	0.00282084	0.604641
cg15208524	chr1	10270712	chr1:10270015-10271306	Island	KIF1B;KIF1B	NM_183416;NM_015074	TSS200;TSS200		Promoter_Associated	0.203402	10.8736	0.00282612	0.604947
cg02892660	chr19	53935651	chr19:53935554-53935823	Island	ZNF761;LOC147804	NM_001008401;NR_003148	5'UTR;Body		Promoter_Associated	0.0915665	10.8716	0.0028283	0.605135
cg20259674	chr13	80915130	chr13:80914013-80915574	Island	SPRY2	NM_005842	TSS200		Promoter_Associated	0.215869	10.8641	0.00283633	0.605903
cg23091406	chr4	185395982	chr4:185395838-185396181	Island	IRF2	NM_002199	TSS1500		Promoter_Associated	0.12054	10.85	0.0028515	0.60623
cg23130686	chr12	53689494	chr12:53689227-53689570	Island	PFDN5;PFDN5	NM_002624;NM_145897	Body;Body		Promoter_Associated	0.197649	10.8441	0.00285794	0.60623
cg01772115	chr1	90460555	chr1:90460399-90461237	Island	ZNF326;ZNF326;LOC492303	NM_182976;NM_182975;NR_002830	TSS200;TSS200;TSS200		Promoter_Associated	0.0577157	10.8369	0.00286569	0.60623
cg18880005	chr4	87927975	chr4:87927928-87928667	Island	AFF1;AFF1	NM_001166693;NM_005935	Body;TSS200		Promoter_Associated	0.220424	10.8348	0.00286798	0.60623
cg22492279	chr4	170679161	chr4:170678944-170679255	Island	C4orf27	NM_017867	TSS200		Promoter_Associated	0.114095	10.8342	0.00286872	0.60623
cg03742500	chr3	63898156	chr3:63897392-63898299	Island	ATXN7;ATXN7	NM_000333;NM_001177387	5'UTR;5'UTR		Promoter_Associated	0.0753798	10.8301	0.00287312	0.60623
cg06380923	chr16	2273553	chr16:2273219-2274081	Island	E4F1	NM_004424	TSS200		Promoter_Associated	0.0229025	10.825	0.00287868	0.60623
cg01207623	chr12	58334833		OpenSea	XRCC6BP1	NM_033276	TSS1500		Promoter_Associated	0.0454065	10.824	0.0028798	0.60623
cg23960868	chr20	30150905		OpenSea	HM13;HM13;HM13	NM_178580;NM_030789;NM_178581	Body;Body;Body		Gene_Associated	0.310077	10.8222	0.00288174	0.60623
cg21868801	chr20	32262431	chr20:32261944-32262410	S_Shore	NECAB3;NECAB3	NM_031232;NM_031231	TSS200;TSS200		Promoter_Associated	0.154027	10.8217	0.00288236	0.60623
cg23688420	chr17	26879359	chr17:26879239-26879787	Island	UNC119;UNC119	NM_005148;NM_054035	1stExon;1stExon		Promoter_Associated	0.0606794	10.8179	0.00288652	0.60623
cg22513511	chr1	151162618		OpenSea	VPS72;VPS72	NM_005997;NM_005997	5'UTR;1stExon		Promoter_Associated	0.147504	10.8175	0.00288691	0.60623
cg19513321	chr2	85811432	chr2:85811340-85811855	Island	VAMP5	NM_006634	TSS200		Promoter_Associated	0.109568	10.8145	0.00289018	0.60623
cg22402852	chr4	108853204	chr4:108852495-108853387	Island	CYP2U1	NM_183075	1stExon		Promoter_Associated	0.0779807	10.8131	0.00289178	0.60623
cg22753918	chr19	37341862	chr19:37341731-37342000	Island	ZNF345;ZNF345;ZNF790;ZNF790;ZNF345;ZNF345;ZNF345;ZNF345;ZNF345;ZNF345	NM_001242476;NM_001242475;NM_001242801;NM_001242800;NM_001242472;NM_001242474;NM_003419;NM_001242472;NM_001242474;NR_038362	TSS1500;TSS1500;TSS1500;TSS200;1stExon;1stExon;5'UTR;5'UTR;5'UTR;Body		Promoter_Associated	0.0618156	10.8087	0.00289663	0.60623
cg05220984	chr3	129159103	chr3:129158602-129159477	Island	IFT122;IFT122;IFT122;IFT122;IFT122;IFT122;IFT122;IFT122;IFT122;IFT122;IFT122;IFT122;MBD4;MBD4;MBD4;MBD4;MBD4;IFT122;IFT122	NM_052985;NM_018262;NM_052989;NM_052990;NM_001280541;NM_052985;NM_018262;NM_052989;NM_052990;NM_001280546;NM_001280545;NM_001280541;NM_003925;NM_001276273;NM_001276272;NM_001276271;NM_001276270;NM_001280546;NM_001280545	5'UTR;5'UTR;5'UTR;5'UTR;5'UTR;1stExon;1stExon;1stExon;1stExon;1stExon;1stExon;1stExon;TSS200;TSS200;TSS200;TSS200;TSS200;5'UTR;5'UTR		Promoter_Associated	0.0640237	10.8079	0.00289744	0.60623
cg04330631	chr6	42018203	chr6:42018139-42018604	Island	TAF8	NM_138572	TSS200		Promoter_Associated	0.195992	10.8039	0.00290186	0.60623
cg25912779	chr11	94964406	chr11:94963753-94964573	Island	LOC100129203;SESN3;SESN3	NR_110295;NM_144665;NM_001271594	Body;TSS200;5'UTR		Promoter_Associated	0.35158	10.8016	0.00290439	0.60623
cg26918442	chr15	43622840	chr15:43621830-43622953	Island	ADAL;ADAL;LCMT2;LCMT2	NM_001159280;NM_001012969;NM_014793;NM_014793	TSS200;TSS200;5'UTR;1stExon		Promoter_Associated	0.0440863	10.7944	0.00291237	0.60623
cg10763638	chr17	78388593	chr17:78388437-78389722	Island	FLJ35220;FLJ35220;FLJ35220;LOC100294362	NM_173627;NM_001164637;NM_001164638;NR_029376	TSS1500;TSS1500;TSS1500;Body		Promoter_Associated	0.092211	10.7942	0.00291265	0.60623
cg11360261	chr6	16238670	chr6:16238589-16239231	Island	GMPR	NM_006877	TSS200		Promoter_Associated	0.148933	10.7939	0.00291291	0.60623
cg11063256	chr19	52511428	chr19:52511228-52511582	Island	ZNF615;ZNF615;ZNF615;ZNF615	NM_198480;NM_001199324;NM_198480;NM_001199324	1stExon;1stExon;5'UTR;5'UTR		Promoter_Associated	0.0799147	10.7915	0.00291558	0.60623
cg12762517	chr3	51975968	chr3:51975612-51976505	Island	PARP3;RRP9;PARP3	NM_005485;NM_004704;NM_001003931	TSS1500;TSS200;TSS1500		Promoter_Associated	0.0912715	10.785	0.00292284	0.60623
cg13229494	chr1	100315661	chr1:100315420-100316009	Island	AGL;AGL;AGL;AGL;AGL;AGL	NM_000644;NM_000643;NM_000642;NM_000642;NM_000646;NM_000028	TSS1500;TSS1500;5'UTR;1stExon;TSS1500;TSS1500		Promoter_Associated	0.0480487	10.7847	0.00292319	0.60623
cg10078335	chr2	241535845	chr2:241535684-241535953	Island	CAPN10;CAPN10;CAPN10;CAPN10	NM_021251;NM_023083;NM_023085;NM_023089	Body;Body;Body;Body		Gene_Associated	0.633521	10.7821	0.00292604	0.60623
cg18718234	chr5	175874660	chr5:175874629-175875428	Island	FAF2	NM_014613	TSS1500		Promoter_Associated	0.175779	10.774	0.00293504	0.60623
cg01857342	chr14	36295590	chr14:36295427-36296030	Island	BRMS1L	NM_032352	TSS200		Promoter_Associated	0.113474	10.7713	0.0029381	0.60623
cg23154620	chr8	100025155	chr8:100025146-100025999	Island	VPS13B;VPS13B;VPS13B;VPS13B	NM_152564;NM_181661;NM_017890;NM_015243	TSS1500;TSS1500;TSS1500;TSS1500		Promoter_Associated	0.0616873	10.7679	0.0029419	0.60623
cg07121176	chr14	24025149	chr14:24025006-24025577	Island	THTPA;THTPA;THTPA	NM_024328;NM_001126339;NR_023314	TSS200;TSS200;TSS200		Promoter_Associated	0.0567943	10.7674	0.00294246	0.60623
cg01099389	chr20	35917989	chr20:35917988-35918261	Island	MANBAL;MANBAL	NM_001003897;NM_022077	TSS200;TSS200		Promoter_Associated	0.0815126	10.7563	0.00295488	0.60623
cg19652678	chr17	73975160	chr17:73974971-73975731	Island	ACOX1;ACOX1;ACOX1;ACOX1;C17orf106	NM_004035;NM_007292;NM_004035;NM_007292;NM_001113324	1stExon;5'UTR;5'UTR;1stExon;TSS200		Promoter_Associated	0.0402551	10.7542	0.0029573	0.60623
cg13786766	chr3	141868995	chr3:141867962-141868613	S_Shore	TFDP2;TFDP2	NM_001178139;NM_001178138	TSS1500;TSS1500		Promoter_Associated	0.573244	10.7536	0.0029579	0.60623
cg24059026	chr1	183441341	chr1:183440351-183442255	Island	SMG7;SMG7;SMG7;SMG7;SMG7-AS1	NM_001174061;NM_173156;NM_201569;NM_201568;NR_040063	TSS200;TSS200;TSS200;TSS200;TSS1500		Promoter_Associated	0.0474967	10.749	0.00296313	0.606467
cg08094602	chr9	94186946	chr9:94185651-94187296	Island	NFIL3;NFIL3;NFIL3	NM_005384;NM_001290000;NM_001289999	TSS1500;TSS200;TSS200		Promoter_Associated	0.0475075	10.7435	0.00296932	0.606947
cg19510075	chr4	184580508	chr4:184579921-184580644	Island	C4orf41;RWDD4A;C4orf41;C4orf41;C4orf41	NM_199053;NM_152682;NM_021942;NM_021942;NM_199053	1stExon;TSS200;1stExon;5'UTR;5'UTR		Promoter_Associated	0.211382	10.7427	0.00297029	0.606947
cg26388669	chr11	64085725	chr11:64084646-64086057	Island	TRMT112;TRMT112;TRMT112;PRDX5;PRDX5;PRDX5	NM_001286084;NM_001286082;NM_016404;NM_181652;NM_181651;NM_012094	TSS200;TSS200;TSS200;1stExon;1stExon;1stExon		Promoter_Associated	0.183348	10.742	0.00297103	0.606947
cg24903176	chr6	31588874	chr6:31587779-31589024	Island	BAT2	NM_080686	5'UTR		Promoter_Associated	0.062126	10.7378	0.00297582	0.60709
cg00463356	chr14	105780730	chr14:105780339-105782027	Island	PACS2;PACS2;BRF1;BRF1;PACS2	NM_001100913;NM_015197;NM_001242787;NM_001242786;NM_001243127	TSS200;TSS200;5'UTR;5'UTR;5'UTR		Promoter_Associated	0.0736461	10.7375	0.00297609	0.60709
cg09568061	chr20	46130888	chr20:46130428-46131057	Island	NCOA3;NCOA3	NM_181659;NM_006534	5'UTR;5'UTR		Promoter_Associated	0.0519344	10.7329	0.00298133	0.60709
cg19791003	chr11	92930990	chr11:92930760-92931391	Island	SLC36A4	NM_152313	1stExon		Promoter_Associated	0.125119	10.7292	0.00298553	0.60709
cg16655409	chr11	62104799	chr11:62104779-62105636	Island	ASRGL1;ASRGL1;ASRGL1;ASRGL1	NM_025080;NM_001083926;NM_025080;NM_001083926	1stExon;1stExon;5'UTR;5'UTR		Promoter_Associated	0.164602	10.7262	0.00298892	0.60709
cg10985576	chr20	44441519	chr20:44440946-44441655	Island	UBE2C;UBE2C;UBE2C;UBE2C;UBE2C;UBE2C;UBE2C	NM_181802;NM_181802;NM_181801;NM_007019;NM_181800;NM_181803;NM_181799	1stExon;5'UTR;TSS200;Body;Body;Body;Body		Promoter_Associated	0.0897113	10.7261	0.00298913	0.60709
cg12044615	chr1	45452509	chr1:45452037-45452444	S_Shore	EIF2B3;EIF2B3	NM_001166588;NM_020365	TSS200;TSS200		Promoter_Associated	0.0826465	10.7247	0.0029907	0.60709
cg22498057	chr5	93954358	chr5:93953913-93954843	Island	ANKRD32;C5orf36;C5orf36	NM_032290;NM_001145678;NM_173665	TSS200;TSS200;TSS200		Promoter_Associated	0.0586515	10.7221	0.00299363	0.60709
cg16401312	chr17	15903193	chr17:15902500-15903688	Island	TTC19;TTC19;TTC19;ZSWIM7;ZSWIM7	NM_017775;NM_001271420;NM_001271420;NM_001042698;NM_001042697	1stExon;1stExon;5'UTR;TSS200;TSS200		Promoter_Associated	0.0672924	10.7202	0.00299579	0.60709
cg12715391	chr6	149969966	chr6:149969499-149969972	Island	KATNA1;KATNA1	NM_007044;NM_001204076	TSS200;TSS200		Promoter_Associated	0.0683255	10.7169	0.0029996	0.607237
cg06919414	chr2	75061234	chr2:75060879-75062664	Island	HK2;HK2	NM_000189;NM_000189	1stExon;5'UTR		Promoter_Associated	0.0555316	10.7148	0.00300197	0.60724
cg06295590	chr20	62205981	chr20:62203871-62204579	S_Shore	PRIC285	NM_001037335	TSS1500		Promoter_Associated	0.0997125	10.7122	0.00300498	0.60724
cg21104965	chr6	117869453	chr6:117869097-117869530	Island	DCBLD1	NM_173674	Body		Promoter_Associated	0.262966	10.7016	0.0030171	0.607418
cg14546350	chr19	16770787	chr19:16770636-16772632	Island	SMIM7;TMEM38A;SMIM7;SMIM7;SMIM7	NM_001300925;NM_024074;NM_024104;NM_001300925;NM_024104	Body;TSS1500;ExonBnd;ExonBnd;Body		Promoter_Associated	0.0703398	10.7012	0.00301756	0.607418
cg20773694	chr1	153895324	chr1:153894837-153895921	Island	GATAD2B;GATAD2B	NM_020699;NM_020699	5'UTR;1stExon		Promoter_Associated	0.0747502	10.6998	0.00301924	0.607488
cg24935773	chr3	101568173	chr3:101568107-101569046	Island	NFKBIZ;NFKBIZ	NM_001005474;NM_031419	5'UTR;TSS200		Promoter_Associated	0.203621	10.6943	0.00302557	0.607567
cg16805117	chr6	28831492	chr6:28831682-28832134	N_Shore					Promoter_Associated	0.102828	10.6941	0.00302571	0.607567
cg17668163	chr7	86781457	chr7:86781624-86782194	N_Shore	DMTF1;DMTF1;DMTF1;DMTF1;DMTF1	NR_024550;NM_021145;NM_001142326;NM_001142327;NR_024549	TSS1500;TSS1500;TSS1500;TSS1500;TSS1500		Promoter_Associated	0.0510022	10.6932	0.00302679	0.607567
cg22067914	chr18	9334792	chr18:9334778-9335359	Island	TWSG1;TWSG1	NM_020648;NM_020648	1stExon;5'UTR		Promoter_Associated	0.153318	10.6764	0.00304625	0.609153
cg02732671	chr3	134204521	chr3:134204520-134205439	Island	CEP63;ANAPC13;ANAPC13;CEP63;ANAPC13;CEP63;CEP63	NM_001042383;NM_015391;NR_024401;NM_001042400;NR_024400;NM_001042384;NM_025180	TSS200;5'UTR;Body;TSS1500;Body;TSS200;TSS1500		Promoter_Associated	0.0454771	10.6757	0.00304707	0.609153
cg25272554	chr2	222437075	chr2:222436034-222438941	Island	EPHA4	NM_004438	TSS200		Promoter_Associated	0.236152	10.67	0.00305374	0.609699
cg13841836	chr6	132834441	chr6:132833798-132834349	S_Shore	STX7	NM_003569	TSS200		Promoter_Associated	0.084836	10.6667	0.00305763	0.609699
cg15012572	chr12	48167095	chr12:48166997-48167578	Island	SLC48A1	NM_017842	1stExon		Promoter_Associated	0.198594	10.6662	0.00305816	0.609699
cg16780568	chr10	89578019	chr10:89577481-89578287	Island	ATAD1;CFLP1	NM_032810;NR_028492	TSS200;TSS200		Promoter_Associated	0.0680539	10.662	0.00306307	0.609699
cg21830797	chr15	40226279	chr15:40226210-40226631	Island	EIF2AK4	NM_001013703	TSS200		Promoter_Associated	0.160431	10.6524	0.00307428	0.6105
cg11717150	chr1	151031321	chr1:151031767-151032352	N_Shore	CDC42SE1;CDC42SE1;MLLT11	NM_001038707;NM_020239;NM_006818	5'UTR;5'UTR;TSS1500		Promoter_Associated	0.0713701	10.6504	0.00307668	0.610772
cg09292826	chr1	45274032	chr1:45271679-45272318	S_Shore	TCTEX1D4;BTBD19	NM_001013632;NM_001136537	TSS1500;TSS200		Promoter_Associated	0.166443	10.6485	0.00307894	0.610847
cg02840816	chr17	15602880	chr17:15602778-15603315	Island	ZNF286A;ZNF286A	NM_020652;NM_001130842	TSS200;TSS200		Promoter_Associated	0.049809	10.6483	0.00307912	0.610847
cg21451998	chr1	110198240	chr1:110198541-110199127	N_Shore	GSTM4;GSTM4;GSTM4	NM_147148;NM_000850;NR_024538	TSS1500;TSS1500;TSS1500		Promoter_Associated	0.129194	10.6457	0.00308214	0.611243
cg10489786	chr11	118938260	chr11:118938193-118938815	Island	VPS11	NM_021729	TSS1500		Promoter_Associated	0.0673474	10.6397	0.00308922	0.612035
cg13517567	chr7	99517196	chr7:99516602-99517296	Island	TRIM4;TRIM4	NM_033017;NM_033091	TSS200;TSS200		Promoter_Associated	0.14608	10.634	0.003096	0.612723
cg06982917	chr1	43282933	chr1:43282574-43283090	Island	CCDC23;CCDC23;ERMAP	NM_199342;NM_199342;NM_001017922	1stExon;5'UTR;5'UTR		Promoter_Associated	0.0681827	10.6333	0.00309682	0.612723
cg06468208	chr11	842622	chr11:842293-843396	Island	TSPAN4;TSPAN4;TSPAN4;TSPAN4;POLR2L;TSPAN4;TSPAN4	NM_001025236;NM_001025238;NM_001025234;NM_003271;NM_021128;NM_001025239;NM_001025235	TSS1500;TSS1500;TSS1500;TSS1500;TSS200;TSS1500;TSS1500		Promoter_Associated	0.227515	10.6297	0.00310111	0.613271
cg13320002	chr2	71222292	chr2:71221520-71222299	Island	TEX261	NM_144582	TSS1500		Promoter_Associated	0.0905255	10.6247	0.00310701	0.613271
cg27638597	chr20	32031303	chr20:32031042-32031964	Island	SNTA1	NM_003098	1stExon		Promoter_Associated	0.0485578	10.6243	0.00310754	0.613271
cg03918605	chr12	95942081	chr12:95941906-95942979	Island	USP44;USP44;USP44	NM_001278393;NM_001042403;NM_032147	TSS200;5'UTR;5'UTR		Promoter_Associated_Cell_type_specific	0.0924943	10.6188	0.00311404	0.613271
cg15382458	chr12	122711476	chr12:122710054-122711371	S_Shore	DIABLO;DIABLO;LOC101593348;DIABLO;DIABLO;DIABLO;DIABLO	NM_019887;NM_001278304;NR_103497;NM_001278303;NM_001278302;NM_138930;NM_001278342	5'UTR;TSS1500;Body;TSS1500;TSS1500;TSS1500;TSS1500		Promoter_Associated	0.29914	10.614	0.00311977	0.613271
cg08038033	chr3	71354056		OpenSea	FOXP1;FOXP1	NM_032682;NM_001012505	5'UTR;5'UTR		Promoter_Associated_Cell_type_specific	0.282154	10.6132	0.00312066	0.613271
cg17198587	chr3	98620816	chr3:98620131-98620910	Island	DCBLD2	NM_080927	TSS1500		Promoter_Associated	0.179866	10.6109	0.00312348	0.613271
cg20039713	chr3	180630700	chr3:180630152-180630996	Island	FXR1;FXR1;FXR1	NM_001013438;NM_001013439;NM_005087	Body;5'UTR;Body		Promoter_Associated	0.300031	10.6089	0.00312581	0.613271
cg06875318	chr12	122064821	chr12:122064176-122065142	Island	ORAI1	NM_032790	1stExon		Promoter_Associated	0.0577315	10.6013	0.00313493	0.613271
cg25322211	chr17	73892982	chr17:73892496-73893448	Island	TRIM65	NM_173547	1stExon		Promoter_Associated	0.0471107	10.5989	0.00313779	0.613271
cg15854296	chr11	65382529	chr11:65382824-65383857	N_Shore	PCNXL3;MAP3K11	NM_032223;NM_002419	TSS1500;TSS1500		Promoter_Associated	0.0564737	10.5981	0.00313883	0.613271
cg07639849	chr9	111775876	chr9:111775041-111775934	Island	CTNNAL1;CTNNAL1	NM_003798;NM_001286974	TSS200;TSS200		Promoter_Associated	0.103725	10.598	0.00313893	0.613271
cg18314214	chr20	49411575	chr20:49411401-49412142	Island	BCAS4;BCAS4;BCAS4	NM_017843;NM_001010974;NM_198799	1stExon;1stExon;1stExon		Promoter_Associated	0.136611	10.5891	0.00314964	0.613271
cg17636471	chr11	64851605	chr11:64851302-64851828	Island	CDCA5;ZFPL1;CDCA5	NM_080668;NM_006782;NM_080668	5'UTR;TSS200;1stExon		Promoter_Associated	0.13752	10.5883	0.00315059	0.613271
cg05371005	chr6	7389895	chr6:7389634-7390317	Island	CAGE1;CAGE1;CAGE1;CAGE1;CAGE1;CAGE1;RIOK1	NM_001170693;NM_001170693;NM_001170692;NM_205864;NM_001170692;NM_205864;NM_031480	1stExon;5'UTR;5'UTR;1stExon;1stExon;5'UTR;TSS200		Promoter_Associated	0.164028	10.5856	0.00315386	0.613386
cg03456512	chr7	107531689	chr7:107531480-107531983	Island	DLD;DLD	NM_000108;NM_000108	1stExon;5'UTR		Promoter_Associated	0.0712361	10.5827	0.00315735	0.613404
cg13751213	chr7	148581913	chr7:148580495-148582061	Island	EZH2;EZH2	NM_004456;NM_152998	TSS1500;TSS1500		Promoter_Associated	0.226889	10.5789	0.0031619	0.613404
cg08431873	chr11	86013179		OpenSea	C11orf73;C11orf73;C11orf73;C11orf73	NR_024596;NM_016401;NR_024597;NR_024598	TSS1500;TSS200;TSS200;TSS200		Promoter_Associated	0.116778	10.5727	0.0031695	0.613404
cg23706211	chr1	109792854	chr1:109791945-109792723	S_Shore	CELSR2	NM_001408	1stExon		Promoter_Associated	0.224918	10.572	0.00317034	0.613404
cg19794490	chr20	33412943	chr20:33412857-33413602	Island	NCOA6	NM_014071	5'UTR		Promoter_Associated	0.0988219	10.5708	0.00317182	0.613404
cg01964765	chr12	123869334	chr12:123868267-123869381	Island	SETD8	NM_020382	Body		Promoter_Associated	0.080799	10.561	0.00318374	0.613404
cg08892712	chr6	33176100	chr6:33175561-33176387	Island	RING1	NM_002931	TSS200		Promoter_Associated	0.249685	10.5566	0.00318912	0.613404
cg00930078	chr1	224301953	chr1:224301835-224302472	Island	FBXO28;FBXO28	NM_001136115;NM_015176	1stExon;1stExon		Promoter_Associated	0.14476	10.5557	0.00319022	0.613404
cg03949181	chr3	52017281	chr3:52017056-52017592	Island	ACY1;ACY1;ACY1;ACY1;ACY1;ABHD14A-ACY1	NM_000666;NM_001198898;NM_001198896;NM_001198895;NM_001198897;NR_037192	TSS200;TSS200;TSS200;TSS200;TSS200;Body		Promoter_Associated	0.238761	10.5539	0.00319244	0.613404
cg05732749	chr22	42467120	chr22:42466407-42467121	Island	NAGA	NM_000262	TSS1500		Promoter_Associated	0.0538104	10.5466	0.00320131	0.613404
cg19910648	chr5	149736763	chr5:149737077-149737830	N_Shore	TCOF1;TCOF1;TCOF1;TCOF1;TCOF1;TCOF1	NM_001008657;NM_001135244;NM_001135243;NM_001008656;NM_000356;NM_001135245	TSS1500;TSS1500;TSS1500;TSS1500;TSS1500;TSS1500		Promoter_Associated	0.244272	10.5457	0.0032024	0.613404
cg20303021	chr1	223316476	chr1:223316185-223316689	Island	TLR5	NM_003268	5'UTR		Promoter_Associated	0.225913	10.5412	0.00320792	0.613459
cg14416284	chr1	160068509	chr1:160068040-160068430	S_Shore	IGSF8	NM_052868	TSS200		Promoter_Associated	0.215156	10.5341	0.00321671	0.613945
cg14858951	chr17	38257028	chr17:38256635-38257082	Island	NR1D1	NM_021724	TSS200		Promoter_Associated	0.0181963	10.5328	0.00321836	0.613945
cg21000493	chr7	39772967	chr7:39772839-39773252	Island	LOC349114	NR_026999	TSS200		Promoter_Associated	0.0971601	10.5187	0.0032357	0.614206
cg14402326	chr2	170335882	chr2:170335881-170336456	Island	BBS5	NM_152384	TSS200		Promoter_Associated	0.0889415	10.5113	0.00324493	0.614206
cg01906600	chr8	145703049	chr8:145703038-145703902	Island	FOXH1	NM_003923	TSS1500		Promoter_Associated	0.120326	10.4997	0.00325947	0.614466
cg11198734	chr3	53381585	chr3:53381345-53381936	Island	DCP1A;DCP1A	NM_018403;NM_018403	5'UTR;1stExon		Promoter_Associated	0.0780723	10.4991	0.00326018	0.614466
cg09739442	chr17	7387543	chr17:7387280-7388326	Island	ZBTB4;POLR2A;ZBTB4	NM_020899;NM_000937;NM_020899	1stExon;TSS200;5'UTR		Promoter_Associated	0.147394	10.4953	0.00326497	0.614674
cg20624538	chr11	118662171	chr11:118661305-118663026	Island	DDX6	NM_004397	TSS200		Promoter_Associated	0.132279	10.4943	0.00326622	0.614714
cg06686306	chr3	183903782	chr3:183903386-183904495	Island	ABCF3	NM_018358	TSS200		Promoter_Associated	0.0161666	10.4856	0.0032772	0.615766
cg05734154	chr12	46385073	chr12:46385607-46385887	N_Shore	SFRS2IP	NM_004719	TSS1500		Promoter_Associated	0.0693808	10.4852	0.00327764	0.615766
cg02523839	chr22	18893727	chr22:18893251-18894291	Island	DGCR6	NM_005675	TSS200		Promoter_Associated	0.137365	10.485	0.00327785	0.615766
cg02697607	chr1	161136260	chr1:161136001-161136686	Island	PPOX;PPOX;PPOX;PPOX	NM_000309;NM_001122764;NM_001122764;NM_000309	1stExon;1stExon;5'UTR;5'UTR		Promoter_Associated	0.0707642	10.4792	0.00328517	0.615766
cg08838610	chr17	5322907	chr17:5322507-5323716	Island	RPAIN;RPAIN;RPAIN;RPAIN;RPAIN;RPAIN;RPAIN;NUP88;RPAIN;RPAIN;RPAIN;RPAIN;RPAIN;RPAIN;RPAIN	NR_027681;NM_001033002;NM_001160267;NR_027684;NR_027682;NR_027679;NM_001160266;NM_002532;NR_027683;NR_027678;NM_001160246;NM_001160243;NM_001160244;NR_027685;NR_027680	TSS200;TSS200;TSS200;TSS200;TSS200;TSS200;TSS200;1stExon;TSS200;TSS200;TSS200;TSS200;TSS200;TSS200;TSS200		Promoter_Associated	0.0942193	10.4792	0.00328522	0.615766
cg13741289	chr4	17578858	chr4:17578648-17579539	Island	LAP3	NM_015907	TSS200		Promoter_Associated	0.0507039	10.476	0.00328929	0.615766
cg23848647	chr2	42588967	chr2:42588072-42588875	S_Shore	COX7A2L	NM_004718	TSS1500		Promoter_Associated	0.0876369	10.4662	0.00330171	0.616125
cg10458187	chr9	102861323	chr9:102860775-102861677	Island	ERP44;INVS;INVS;ERP44	NM_015051;NM_183245;NM_014425;NM_015051	5'UTR;TSS200;TSS200;1stExon		Promoter_Associated	0.0798802	10.4601	0.00330938	0.616125
cg00285394	chr8	126011954	chr8:126010436-126011194	S_Shore	SQLE	NM_003129	Body		Promoter_Associated	0.332606	10.4589	0.0033109	0.616125
cg05611007	chr17	40172250	chr17:40171931-40172281	Island	NKIRAS2;NKIRAS2;NKIRAS2;NKIRAS2;NKIRAS2	NM_017595;NM_001144927;NM_001144929;NM_001144928;NM_001001349	5'UTR;5'UTR;5'UTR;5'UTR;5'UTR		Promoter_Associated	0.0909559	10.4582	0.00331183	0.616125
cg11007366	chr6	18155579	chr6:18155534-18156354	Island	KDM1B;TPMT	NM_153042;NM_000367	TSS200;TSS1500		Promoter_Associated	0.045165	10.4547	0.00331631	0.616125
cg10470814	chr5	149380116	chr5:149379964-149380802	Island	HMGXB3;TIGD6;TIGD6	NM_014983;NM_030953;NM_030953	TSS200;1stExon;5'UTR		Promoter_Associated	0.21251	10.4544	0.00331663	0.616125
cg25408497	chr22	51066517	chr22:51066107-51067051	Island	ARSA;ARSA;ARSA;ARSA;ARSA;ARSA;ARSA;ARSA;ARSA;ARSA	NM_001085427;NM_001085426;NM_001085428;NM_001085426;NM_001085427;NM_000487;NM_001085425;NM_001085425;NM_001085428;NM_000487	1stExon;5'UTR;5'UTR;1stExon;5'UTR;1stExon;5'UTR;1stExon;1stExon;5'UTR		Promoter_Associated	0.185684	10.4513	0.0033206	0.616232
cg02848724	chr11	75947074	chr11:75945903-75947583	Island					Promoter_Associated	0.0787655	10.4411	0.00333363	0.616232
cg19901889	chr12	69004653	chr12:69004220-69005377	Island	RAP1B;RAP1B;RAP1B;RAP1B;RAP1B;RAP1B;RAP1B;RAP1B;RAP1B;RAP1B;RAP1B;RAP1B	NM_001251922;NM_001251921;NM_001251918;NM_001010942;NM_015646;NM_001251917;NM_015646;NM_001251922;NM_001251921;NM_001251918;NM_001251917;NM_001010942	1stExon;1stExon;1stExon;1stExon;1stExon;1stExon;5'UTR;5'UTR;5'UTR;5'UTR;5'UTR;5'UTR		Promoter_Associated	0.0346892	10.4403	0.00333469	0.616232
cg05726910	chr3	48885437	chr3:48884503-48885406	S_Shore	PRKAR2A	NM_004157	TSS200		Promoter_Associated	0.0383216	10.4322	0.00334507	0.616663
cg00497730	chr14	81687382	chr14:81686385-81687885	Island	GTF2A1;GTF2A1;GTF2A1	NM_201595;NM_015859;NM_001278940	5'UTR;TSS200;TSS200		Promoter_Associated	0.173857	10.4251	0.00335421	0.617199
cg23784369	chr19	38397753	chr19:38397003-38398165	Island	WDR87;WDR87;SIPA1L3	NM_001291088;NM_031951;NM_015073	TSS1500;TSS1500;TSS200		Promoter_Associated	0.162758	10.4147	0.00336772	0.617747
cg21229044	chr9	71669714		OpenSea	FXN;FXN;FXN	NM_001161706;NM_000144;NM_181425	Body;Body;Body		Gene_Associated	0.582375	10.4129	0.00337004	0.617747
cg22017015	chr1	156100165		OpenSea	LMNA;LMNA;LMNA	NM_005572;NM_170707;NM_170708	Body;Body;Body		Promoter_Associated	0.0630959	10.4072	0.00337749	0.618555
cg05721830	chr1	37980522	chr1:37980071-37980565	Island	MEAF6	NM_022756	TSS200		Promoter_Associated	0.0473902	10.4041	0.00338144	0.618555
cg04481722	chr22	18893717	chr22:18893251-18894291	Island	DGCR6	NM_005675	TSS200		Promoter_Associated	0.336175	10.4025	0.00338355	0.618555
cg07370464	chr17	43394456	chr17:43393891-43394938	Island	MAP3K14	NM_003954	TSS200		Promoter_Associated	0.15003	10.4016	0.0033848	0.618555
cg01097964	chr19	58258646	chr19:58258088-58258619	S_Shore	ZNF776	NM_173632	Body		Promoter_Associated	0.135236	10.3944	0.00339418	0.618981
cg06939235	chr17	62503565	chr17:62501479-62503566	Island	CCDC45;DDX5	NM_138363;NM_004396	Body;TSS1500		Promoter_Associated	0.0549381	10.3915	0.00339796	0.619042
cg24914860	chr12	56360681	chr12:56360467-56360909	Island	CDK2;CDK2;CDK2;SILV;CDK2	NM_052827;NM_001798;NM_001798;NM_006928;NM_052827	5'UTR;1stExon;5'UTR;TSS1500;1stExon		Promoter_Associated	0.133882	10.3894	0.00340069	0.619042
cg17736920	chr1	242011382	chr1:242011151-242011744	Island	EXO1;EXO1;EXO1	NM_006027;NM_130398;NM_003686	TSS1500;TSS200;TSS1500		Promoter_Associated	0.158909	10.3842	0.00340753	0.619711
cg18729886	chr14	61788339	chr14:61787880-61789467	Island	PRKCH	NM_006255	TSS200		Promoter_Associated	0.211744	10.3776	0.00341619	0.620011
cg27302870	chr10	43904768	chr10:43902580-43904792	Island	HNRNPF;HNRNPF;HNRNPF;HNRNPF	NM_004966;NM_001098205;NM_001098206;NM_001098204	TSS200;TSS1500;TSS1500;TSS200		Promoter_Associated	0.08695	10.3728	0.00342249	0.620011
cg18153137	chr3	71114771	chr3:71114334-71114821	Island	FOXP1	NM_032682	Body		Promoter_Associated_Cell_type_specific	0.299701	10.3667	0.00343054	0.620483
cg08984436	chr12	57914389	chr12:57914385-57914820	Island	DDIT3	NM_004083	TSS200		Promoter_Associated	0.163292	10.3539	0.00344754	0.621841
cg15622885	chr6	30685406	chr6:30684836-30685503	Island	MDC1;MDC1	NM_014641;NM_014641	1stExon;5'UTR		Promoter_Associated	0.0445596	10.3424	0.00346293	0.622928
cg19675684	chr1	39456578	chr1:39456655-39457271	N_Shore	AKIRIN1;AKIRIN1	NM_024595;NM_001136275	TSS1500;TSS1500		Promoter_Associated	0.0892238	10.3344	0.00347366	0.623151
cg01634268	chr13	31736237	chr13:31735109-31736670	Island	HSPH1	NM_006644	TSS200		Promoter_Associated	0.0636363	10.333	0.00347553	0.623151
cg02929701	chr11	47870204	chr11:47869793-47870356	Island	NUP160	NM_015231	TSS200		Promoter_Associated	0.138906	10.329	0.00348085	0.623151
cg09977572	chr13	41345077	chr13:41345062-41345570	Island	MRPS31	NM_005830	Body		Promoter_Associated	0.0605202	10.3227	0.00348931	0.623151
cg02366059	chr18	21017616	chr18:21017671-21018011	N_Shore	C18orf45	NM_032933	Body		Promoter_Associated	0.043077	10.3087	0.00350824	0.623151
cg19448990	chr22	41842841	chr22:41842383-41843919	Island	TOB2;TOB2	NM_016272;NM_016272	1stExon;5'UTR		Promoter_Associated	0.0831164	10.308	0.00350918	0.623151
cg02806927	chr2	152266364	chr2:152266271-152267286	Island	RIF1	NM_018151	TSS200		Promoter_Associated	0.0856271	10.3074	0.00351007	0.623151
cg01846164	chr19	49977398		OpenSea	FLT3LG;FLT3LG;FLT3LG;FLT3LG;FLT3LG	NM_001204503;NM_001204502;NM_001459;NM_001278638;NM_001278637	TSS1500;TSS200;TSS200;TSS200;TSS200		Promoter_Associated	0.158006	10.3003	0.00351965	0.623638
cg15273280	chr20	25038391	chr20:25037707-25039211	Island	ACSS1	NM_032501	Body		Promoter_Associated	0.0558974	10.293	0.00352962	0.623638
cg26830834	chr2	74007273	chr2:74006849-74007274	Island	DUSP11;DUSP11	NM_003584;NM_003584	1stExon;5'UTR		Promoter_Associated	0.0595989	10.2915	0.0035316	0.623638
cg04214866	chr16	1021098	chr16:1020219-1021303	Island	LMF1	NM_022773	TSS200		Promoter_Associated	0.473698	10.2909	0.00353243	0.623638
cg15620384	chr6	34164405	chr6:34164137-34164526	Island					Promoter_Associated	0.0739619	10.2897	0.00353405	0.623638
cg18289048	chr1	225615672	chr1:225614721-225616512	Island	LBR;LBR;LBR	NM_002296;NM_194442;NM_002296	1stExon;5'UTR;5'UTR		Promoter_Associated	0.0656626	10.2882	0.00353619	0.623671
cg23719091	chr5	135468815	chr5:135468349-135469162	Island	SMAD5-AS1;SMAD5;SMAD5;SMAD5	NR_026763;NM_001001420;NM_001001419;NM_005903	Body;5'UTR;5'UTR;5'UTR		Promoter_Associated	0.128145	10.2877	0.00353685	0.623671
cg17683211	chr6	116421853	chr6:116421673-116422382	Island	NT5DC1	NM_152729	TSS200		Promoter_Associated	0.058431	10.2795	0.00354806	0.624481
cg18047607	chr2	15701435	chr2:15701139-15701517	Island	NBAS;NBAS	NM_015909;NM_015909	5'UTR;1stExon		Promoter_Associated_Cell_type_specific	0.286536	10.2782	0.00354981	0.624481
cg04143346	chr1	100315927	chr1:100315420-100316009	Island	AGL;AGL;AGL;AGL;AGL;AGL	NM_000644;NM_000642;NM_000028;NM_000643;NM_000642;NM_000646	TSS200;5'UTR;TSS200;TSS200;1stExon;TSS1500		Promoter_Associated	0.0697957	10.2712	0.00355956	0.624481
cg04065151	chr12	53682969		OpenSea	ESPL1	NM_012291	Body		Gene_Associated	0.392202	10.2679	0.00356406	0.624481
cg05013706	chr6	149839475		OpenSea	PPIL4	NM_139126	Body		Gene_Associated	0.789779	10.2672	0.003565	0.624481
cg14520600	chr1	236958447	chr1:236958314-236959202	Island	MTR	NM_000254	TSS200		Promoter_Associated	0.0951001	10.2664	0.00356615	0.624481
cg03360611	chr4	53578553	chr4:53578358-53579238	Island	SNORA26;KIAA0114	NR_003016;NR_024031	TSS1500;TSS200		Promoter_Associated	0.129314	10.2585	0.00357702	0.624603
cg12656666	chr4	1161653	chr4:1161127-1161682	Island	SPON2;SPON2	NM_001128325;NM_012445	Body;Body		Promoter_Associated	0.363048	10.256	0.00358047	0.624603
cg23841970	chr5	150460610	chr5:150460086-150460864	Island	TNIP1;TNIP1;TNIP1;TNIP1;TNIP1;TNIP1;TNIP1;TNIP1;TNIP1;TNIP1;TNIP1;TNIP1;TNIP1	NM_001252393;NM_001252386;NM_001252385;NM_006058;NM_001258454;NM_001252386;NM_001252393;NM_001252385;NM_006058;NM_001258454;NM_001252392;NM_001252391;NM_001252390	1stExon;1stExon;1stExon;1stExon;1stExon;5'UTR;5'UTR;5'UTR;5'UTR;5'UTR;5'UTR;5'UTR;5'UTR		Promoter_Associated	0.104989	10.2547	0.00358224	0.624603
cg21882650	chr22	29784671	chr22:29784169-29784779	Island	AP1B1;AP1B1;AP1B1	NM_001166019;NM_145730;NM_001127	TSS200;TSS200;TSS200		Promoter_Associated	0.0435429	10.2519	0.00358625	0.624603
cg12008680	chr21	30671144	chr21:30670744-30671786	Island	BACH1;BACH1	NM_206866;NM_001186	TSS1500;TSS200		Promoter_Associated	0.172621	10.2489	0.0035903	0.624603
cg01349190	chr15	67835140	chr15:67834786-67835510	Island	MAP2K5;MAP2K5;MAP2K5;MAP2K5	NM_145160;NM_002757;NM_002757;NM_145160	5'UTR;5'UTR;1stExon;1stExon		Promoter_Associated	0.14759	10.2451	0.00359559	0.624603
cg10277268	chr16	30825733	chr16:30825528-30825978	Island				chr16:30825606-30825606	Promoter_Associated	0.134552	10.2446	0.00359632	0.624603
cg14364094	chr11	62439317	chr11:62439047-62439803	Island	C11orf83;C11orf48	NM_001085372;NM_024099	1stExon;TSS200		Promoter_Associated	0.0666402	10.2439	0.00359735	0.624603
cg09353726	chr1	1656589	chr1:1655395-1656231	S_Shore	CDK11A;CDK11A;CDK11B;CDK11B;CDK11B;CDK11B;CDK11B;CDK11B;SLC35E2	NM_024011;NM_033529;NM_033489;NM_033487;NM_033486;NM_001291345;NM_033490;NM_001787;NM_001199787	TSS1500;TSS1500;TSS1500;TSS1500;TSS1500;TSS1500;TSS1500;TSS1500;3'UTR		Promoter_Associated	0.561478	10.2412	0.00360107	0.624603
cg23145487	chr20	19998419	chr20:19997704-19998559	Island	NAA20;NAA20;NAA20	NM_181528;NM_016100;NM_181527	Body;Body;TSS200		Promoter_Associated	0.100782	10.2412	0.00360109	0.624603
cg19377162	chr17	79373378	chr17:79366806-79374742	Island	BAHCC1	NM_001291324	TSS200		Promoter_Associated	0.0645381	10.2396	0.00360337	0.624603
cg24126180	chr7	128580582	chr7:128577818-128578756	S_Shore	IRF5;IRF5;IRF5;IRF5;IRF5;IRF5;IRF5	NM_001098630;NM_032643;NM_001098631;NM_002200;NM_001098629;NM_001098627;NM_001098628	5'UTR;5'UTR;5'UTR;5'UTR;5'UTR;TSS200;5'UTR		Promoter_Associated	0.606544	10.2383	0.00360513	0.624679
cg20664221	chr12	56522980	chr12:56522943-56523285	Island	ESYT1	NM_015292	Body		Promoter_Associated	0.104442	10.2374	0.00360635	0.624707
cg21153026	chr5	130599493	chr5:130599335-130600406	Island	CDC42SE2;CDC42SE2	NM_001038702;NM_020240	TSS1500;TSS1500		Promoter_Associated	0.227321	10.2316	0.00361446	0.625478
cg23340313	chr19	1276012	chr19:1274469-1276358	Island	C19orf24	NM_017914	Body		Promoter_Associated	0.189626	10.2309	0.00361551	0.625478
cg06746154	chr8	145137177	chr8:145137176-145138235	Island	GPAA1	NM_003801	TSS1500		Promoter_Associated	0.107326	10.2305	0.00361606	0.625478
cg08064907	chr1	226187070	chr1:226186803-226187336	Island	SDE2	NM_152608	TSS200		Promoter_Associated	0.0751588	10.2103	0.00364439	0.626535
cg25109393	chr5	73936428	chr5:73935725-73937551	Island	ENC1;ENC1	NM_003633;NM_003633	1stExon;5'UTR		Promoter_Associated	0.209436	10.2065	0.0036498	0.626535
cg27108047	chr17	73257286	chr17:73257180-73258101	Island	GGA3;MRPS7;GGA3	NM_014001;NM_015971;NM_138619	Body;TSS1500;Body		Promoter_Associated	0.0743125	10.2062	0.00365031	0.626535
cg23028693	chr13	49822056	chr13:49821925-49822703	Island	CDADC1	NM_030911	TSS200		Promoter_Associated	0.0549785	10.1957	0.00366515	0.626535
cg11826475	chr12	120704006	chr12:120702976-120703541	S_Shore	PXN;PXN	NM_001080855;NM_002859	TSS1500;TSS1500		Promoter_Associated	0.205173	10.1937	0.00366805	0.626535
cg27122127	chr5	179921426	chr5:179921201-179922179	Island	CNOT6;CNOT6	NM_015455;NM_015455	5'UTR;1stExon		Promoter_Associated	0.0925254	10.1928	0.00366922	0.626535
cg24702756	chr3	183146191	chr3:183145427-183146790	Island	MCF2L2	NM_015078	TSS200		Promoter_Associated	0.259066	10.1876	0.00367664	0.626535
cg16014412	chr1	9687471	chr1:9687125-9687367	S_Shore					Promoter_Associated	0.318205	10.1846	0.00368098	0.626535
cg15644675	chr1	54666143	chr1:54665821-54666259	Island	CYB5RL;MRPL37	NM_001031672;NM_016491	TSS1500;1stExon		Promoter_Associated	0.174872	10.1819	0.00368478	0.626535
cg03991736	chr2	179345203	chr2:179344852-179345483	Island	MIR548N;PLEKHA3;PLEKHA3	NR_031666;NM_019091;NM_019091	Body;1stExon;5'UTR		Promoter_Associated	0.0696915	10.1819	0.00368481	0.626535
cg15622697	chr1	201924833	chr1:201924336-201925053	Island	TIMM17A	NM_006335	Body		Promoter_Associated	0.175862	10.1814	0.00368552	0.626535
cg22170618	chr9	130548649	chr9:130547264-130549117	Island	CDK9	NM_001261	Body		Promoter_Associated	0.0471434	10.1778	0.00369074	0.626535
cg21579927	chr1	150532330	chr1:150534075-150534301	N_Shore	ADAMTSL4;ADAMTSL4;ADAMTSL4	NM_019032;NM_001288608;NM_001288607	Body;Body;Body		Promoter_Associated	0.516343	10.1776	0.00369096	0.626535
cg09239222	chr5	61602044	chr5:61601617-61602930	Island	KIF2A;KIF2A;KIF2A;KIF2A;KIF2A;KIF2A;KIF2A;KIF2A	NM_004520;NM_001243953;NM_001098511;NM_004520;NM_001243953;NM_001243952;NM_001098511;NM_001243952	5'UTR;5'UTR;5'UTR;1stExon;1stExon;1stExon;1stExon;5'UTR		Promoter_Associated	0.0770565	10.1767	0.00369223	0.626535
cg12711743	chr1	90098350	chr1:90098230-90099292	Island	LRRC8C;FLJ27354	NM_032270;NR_033981	TSS1500;Body		Promoter_Associated	0.267112	10.1756	0.0036938	0.626535
cg16366686	chr17	75315837		OpenSea	SEPT9;SEPT9;SEPT9;SEPT9	NM_006640;NM_001113492;NM_001113491;NM_006640	5'UTR;5'UTR;Body;1stExon		Promoter_Associated	0.331586	10.1708	0.00370079	0.626535
cg11309685	chr5	87564951	chr5:87564608-87564881	S_Shore	TMEM161B	NM_153354	TSS1500		Promoter_Associated	0.115377	10.1682	0.00370451	0.626535
cg10250177	chr1	32739752	chr1:32740710-32741544	N_Shore	LCK;LCK;LCK	NM_005356;NM_001042771;NM_001042771	5'UTR;1stExon;5'UTR		Promoter_Associated_Cell_type_specific	0.106896	10.1633	0.00371149	0.626535
cg10547927	chr14	50999548	chr14:50998577-50999711	Island	MAP4K5;ATL1;MAP4K5	NM_198794;NM_001127713;NM_006575	TSS200;TSS1500;TSS200		Promoter_Associated	0.0630239	10.1619	0.00371361	0.626535
cg24687229	chr17	45973466	chr17:45973465-45974254	Island	SP2	NM_003110	TSS200		Promoter_Associated	0.085902	10.1617	0.00371378	0.626535
cg20313392	chr2	27255692	chr2:27255600-27256121	Island	TMEM214;TMEM214	NM_001083590;NM_017727	TSS200;TSS200		Promoter_Associated	0.0924151	10.158	0.00371917	0.626535
cg05477463	chr16	67218055	chr16:67217716-67219219	Island	KIAA0895L	NM_001040715	TSS200		Promoter_Associated	0.0811425	10.1498	0.00373104	0.626535
cg17095098	chr1	213031743	chr1:213031359-213032119	Island	FLVCR1;FLVCR1;LQK1;LQK1	NM_014053;NM_014053;NR_027286;NR_027285	5'UTR;1stExon;TSS1500;TSS1500		Promoter_Associated	0.260305	10.1474	0.00373447	0.626535
cg02913037	chr19	14544368	chr19:14543873-14544704	Island	PKN1	NM_002741	Body		Promoter_Associated	0.0507798	10.1453	0.00373761	0.626535
cg26544277	chr2	220083865	chr2:220082991-220084012	Island	ABCB6	NM_005689	TSS200		Promoter_Associated	0.217198	10.1438	0.00373969	0.626535
cg15755406	chr19	13859137	chr19:13858446-13858904	S_Shore	CCDC130	NM_030818	5'UTR		Promoter_Associated	0.0755139	10.1433	0.00374051	0.626535
cg20061862	chr15	55488966	chr15:55488742-55489294	Island	RSL24D1	NM_016304	Body		Promoter_Associated	0.0493028	10.143	0.00374086	0.626535
cg25815753	chr19	1261187	chr19:1260264-1261334	Island					Promoter_Associated	0.060226	10.1419	0.00374253	0.626535
cg02580404	chr16	19729857	chr16:19729194-19729896	Island	C16orf88;IQCK	NM_001012991;NM_153208	TSS1500;Body		Promoter_Associated	0.215577	10.1415	0.0037431	0.626535
cg08858210	chr8	98290361	chr8:98289604-98290404	Island	TSPYL5	NM_033512	TSS200		Promoter_Associated	0.087037	10.1381	0.00374806	0.62708
cg14697246	chr3	48487981	chr3:48487793-48488581	Island	ATRIP;ATRIP	NM_130384;NM_032166	TSS1500;TSS1500		Promoter_Associated	0.20715	10.1376	0.00374881	0.62708
cg13238350	chr3	52280037	chr3:52279601-52280140	Island	PPM1M;PPM1M	NM_144641;NM_001122870	TSS200;TSS200		Promoter_Associated	0.103196	10.1348	0.0037528	0.627571
cg04737820	chr4	2010918	chr4:2009714-2011428	Island	NELFA;NELFA	NM_005663;NM_005663	1stExon;5'UTR		Promoter_Associated	0.266538	10.1331	0.00375539	0.627828
cg20718724	chr11	72929382	chr11:72928982-72929885	Island	P2RY2;P2RY2;P2RY2;P2RY2;P2RY2	NM_002564;NM_002564;NM_176072;NM_176071;NM_176072	1stExon;5'UTR;1stExon;TSS200;5'UTR		Promoter_Associated_Cell_type_specific	0.15491	10.1218	0.00377187	0.628695
cg21253162	chr1	178994936	chr1:178994804-178995917	Island	FAM20B	NM_014864	TSS200		Promoter_Associated	0.142846	10.1208	0.00377327	0.628695
cg00462202	chr11	67374668	chr11:67374150-67374726	Island	NDUFV1;NDUFV1	NM_007103;NM_001166102	Body;Body		Promoter_Associated	0.115463	10.1169	0.00377904	0.628707
cg03050965	chr1	101705237	chr1:101701785-101702068	S_Shelf	S1PR1	NM_001400	Body		Promoter_Associated	0.644619	10.1153	0.00378148	0.628707
cg14779106	chr5	133747446	chr5:133747366-133747799	Island	CDKN2AIPNL	NM_080656	1stExon		Promoter_Associated	0.240475	10.1149	0.00378193	0.628707
cg11126485	chr11	61129680	chr11:61129221-61129879	Island	CYB561A3;CYB561A3;CYB561A3;TMEM138;TMEM138;TMEM138;CYB561A3;CYB561A3;CYB561A3	NM_001161454;NM_153611;NM_001300763;NM_016464;NM_016464;NR_028473;NM_153611;NM_001300763;NM_001161454	1stExon;1stExon;1stExon;1stExon;5'UTR;Body;5'UTR;5'UTR;5'UTR		Promoter_Associated	0.043112	10.112	0.00378619	0.628707
cg23213442	chr4	47916056	chr4:47915861-47916880	Island	NFXL1	NM_152995	Body		Promoter_Associated	0.111952	10.1101	0.00378908	0.628707
cg12362059	chr17	78389579	chr17:78388437-78389722	Island	FLJ35220;LOC100294362;FLJ35220;FLJ35220	NM_173627;NR_029376;NM_001164637;NM_001164638	Body;TSS1500;Body;Body		Promoter_Associated	0.123897	10.1097	0.00378964	0.628707
cg25856637	chr1	32687915	chr1:32687521-32688040	Island	EIF3I;TMEM234	NM_003757;NM_019118	TSS200;1stExon		Promoter_Associated	0.0744431	10.1057	0.00379555	0.629145
cg02029954	chr2	55844929	chr2:55844267-55845065	Island	PPP4R3B;PPP4R3B;PPP4R3B	NM_001122964;NM_001282850;NM_020463	TSS200;TSS200;TSS200		Promoter_Associated	0.0486523	10.1046	0.00379715	0.629145
cg25372693	chr3	118959985	chr3:118959339-118959934	S_Shore	B4GALT4;B4GALT4	NM_003778;NM_212543	TSS1500;TSS1500		Promoter_Associated	0.147958	10.1031	0.00379946	0.629189
cg07028339	chr3	171758190	chr3:171757493-171758724	Island	FNDC3B;FNDC3B	NM_001135095;NM_022763	TSS200;5'UTR		Promoter_Associated	0.179314	10.1017	0.00380142	0.629189
cg08307850	chr5	150460163	chr5:150460086-150460864	Island	TNIP1	NM_006058	5'UTR		Promoter_Associated	0.129367	10.1004	0.00380339	0.629189
cg15641348	chr22	41985832	chr22:41985525-41986045	Island	PMM1;PMM1	NM_002676;NM_002676	1stExon;5'UTR		Promoter_Associated	0.0337364	10.092	0.00381591	0.630022
cg06101725	chr13	40230077	chr13:40229743-40230181	Island	COG6;COG6;COG6	NR_026745;NM_020751;NM_001145079	Body;Body;Body		Promoter_Associated	0.119998	10.0819	0.00383095	0.6307
cg13911411	chr11	102963102	chr11:102962274-102963049	S_Shore	DCUN1D5	NM_032299	TSS200		Promoter_Associated	0.0671611	10.0799	0.0038339	0.63101
cg01484320	chr1	109757057	chr1:109756442-109757098	Island	SARS	NM_006513	Body		Promoter_Associated	0.0648566	10.0775	0.00383745	0.631164
cg02613964	chr3	44690321	chr3:44690126-44690587	Island	ZNF35;ZNF35	NM_003420;NM_003420	5'UTR;1stExon		Promoter_Associated_Cell_type_specific	0.283022	10.075	0.0038412	0.631164
cg24221507	chr15	78441458	chr15:78441495-78442261	N_Shore	IDH3A	NM_005530	TSS1500		Promoter_Associated	0.0631237	10.0724	0.00384506	0.631622
cg05129591	chr1	43637803	chr1:43637503-43638052	Island	WDR65;EBNA1BP2;WDR65;EBNA1BP2;WDR65;WDR65;EBNA1BP2	NM_001167966;NM_001159936;NM_152498;NM_006824;NM_001167965;NR_030778;NM_006824	TSS1500;Body;TSS200;1stExon;TSS200;TSS200;5'UTR		Promoter_Associated	0.0668101	10.0588	0.00386547	0.631965
cg08278440	chr15	75939478	chr15:75939504-75940831	N_Shore					Promoter_Associated	0.0820102	10.0567	0.00386873	0.631965
cg11687679	chr13	37573611	chr13:37573273-37573612	Island	EXOSC8;ALG5;ALG5	NM_181503;NM_013338;NM_001142364	TSS1500;TSS200;TSS200		Promoter_Associated	0.0858388	10.0466	0.00388387	0.632357
cg00659991	chr15	36871588	chr15:36871459-36871897	Island	C15orf41	NM_001130010	TSS1500		Promoter_Associated	0.164323	10.0411	0.00389222	0.632357
cg26687049	chr12	77459485	chr12:77458947-77459942	Island	E2F7	NM_203394	TSS200		Promoter_Associated	0.216009	10.0406	0.00389309	0.632357
cg01063178	chr1	151763548	chr1:151762604-151764007	Island	TDRKH;TDRKH;TDRKH;TDRKH	NM_001083965;NM_001083963;NM_006862;NM_001083964	TSS1500;TSS1500;TSS1500;TSS1500		Promoter_Associated	0.0532144	10.035	0.00390159	0.632357
cg26739951	chr15	77223980	chr15:77223771-77224466	Island	RCN2;RCN2	NM_002902;NM_002902	5'UTR;1stExon		Promoter_Associated	0.0841858	10.0345	0.00390224	0.632357
cg08865423	chr1	153931395	chr1:153930546-153931130	S_Shore	CRTC2	NM_181715	TSS1500		Promoter_Associated	0.0593179	10.0336	0.00390361	0.632357
cg16886931	chr1	52607567	chr1:52607400-52608504	Island	ZFYVE9;ZFYVE9	NM_007324;NM_004799	TSS200;TSS200		Promoter_Associated	0.172176	10.0269	0.00391396	0.632357
cg07553761	chr3	160167977	chr3:160167184-160168200	Island	TRIM59	NM_173084	TSS1500		Promoter_Associated	0.32727	10.0242	0.00391795	0.632357
cg26187166	chr20	56884786	chr20:56884738-56885222	Island	RAB22A;RAB22A;PPP4R1L	NM_020673;NM_020673;NR_003505	1stExon;5'UTR;TSS1500		Promoter_Associated	0.292511	10.0197	0.00392486	0.632357
cg19744952	chr19	42788966	chr19:42784074-42785542	S_Shelf	CIC	NM_015125	Body		Promoter_Associated	0.100441	10.0151	0.00393193	0.632357
cg07289502	chr17	45972885	chr17:45973465-45974254	N_Shore	SP2	NM_003110	TSS1500		Promoter_Associated	0.0409362	10.0115	0.00393744	0.632357
cg19668278	chr17	19281621	chr17:19281000-19282541	Island	MAPK7;MAPK7;MAPK7;MAPK7	NM_139033;NM_139034;NM_002749;NM_139032	5'UTR;TSS200;TSS200;5'UTR		Promoter_Associated	0.0841046	10.0098	0.00394013	0.632357
cg19640164	chr2	74710483	chr2:74709164-74710110	S_Shore	CCDC142;TTC31;TTC31	NM_032779;NR_027749;NM_022492	TSS200;Body;Body		Promoter_Associated	0.0681359	10.0021	0.00395192	0.632357
cg00964908	chr17	40811580	chr17:40811232-40811597	Island	TUBG2	NM_016437	Body		Promoter_Associated	0.0713241	9.99926	0.00395635	0.632357
cg13921858	chr2	86333426	chr2:86332659-86333650	Island	POLR1A;PTCD3	NM_015425;NM_017952	TSS200;1stExon		Promoter_Associated	0.0569423	9.99538	0.00396234	0.632357
cg04998054	chr14	55658686	chr14:55658232-55658550	S_Shore	DLGAP5;DLGAP5	NM_014750;NM_001146015	TSS1500;TSS1500		Promoter_Associated	0.115247	9.99524	0.00396257	0.632357
cg13708959	chr11	62369490	chr11:62368454-62370491	Island	MTA2	NM_004739	TSS200		Promoter_Associated	0.148263	9.99256	0.00396672	0.632357
cg21279015	chr15	67546624	chr15:67546789-67547410	N_Shore	IQCH;IQCH;AAGAB	NM_022784;NM_001031715;NM_024666	TSS1500;TSS1500;Body		Promoter_Associated	0.0837798	9.98902	0.00397221	0.632357
cg03466432	chr15	34630330	chr15:34629575-34630396	Island	SLC12A6;SLC12A6;SLC12A6;SLC12A6;SLC12A6	NM_001042495;NM_001042494;NM_001042496;NM_001042497;NM_133647	TSS200;TSS1500;TSS1500;TSS1500;TSS1500		Promoter_Associated	0.131028	9.98693	0.00397545	0.632357
cg04371319	chr15	75249125	chr15:75248277-75249922	Island	RPP25;RPP25	NM_017793;NM_017793	1stExon;5'UTR		Promoter_Associated	0.241987	9.98668	0.00397584	0.632357
cg21963656	chr6	31763541	chr6:31763240-31763905	Island	VARS;VARS	NM_006295;NM_006295	1stExon;5'UTR		Promoter_Associated	0.0679591	9.98583	0.00397715	0.632357
cg17939001	chr1	197871836	chr1:197871588-197872299	Island	C1orf53	NM_001024594	1stExon		Promoter_Associated	0.243009	9.98395	0.00398007	0.632357
cg25798982	chr7	129251645	chr7:129251237-129252441	Island	NRF1;NRF1	NM_005011;NM_005011	5'UTR;1stExon		Promoter_Associated	0.0671983	9.98366	0.00398053	0.632357
cg18585975	chr1	145208978	chr1:145208944-145210075	Island	NOTCH2NL;NBPF20;NBPF9	NM_203458;NM_001278267;NM_001277444	TSS200;Body;Body		Promoter_Associated	0.02039	9.97909	0.00398764	0.632357
cg11698548	chr7	43769233	chr7:43768814-43769479	Island	C7orf44	NM_018224	TSS200		Promoter_Associated	0.146153	9.97803	0.00398929	0.632357
cg24461674	chr17	27697034		OpenSea					Promoter_Associated	0.0831162	9.978	0.00398934	0.632357
cg00389176	chr19	41859014	chr19:41858527-41860100	Island	TGFB1;TGFB1	NM_000660;NM_000660	5'UTR;1stExon		Promoter_Associated	0.208092	9.9779	0.00398949	0.632357
cg17868924	chr15	45490946	chr15:45490945-45491252	Island	SHF	NM_138356	Body		Promoter_Associated	0.0421858	9.97296	0.0039972	0.632357
cg14047019	chr19	55690876	chr19:55690182-55691623	Island	SYT5	NM_003180	5'UTR		Promoter_Associated	0.207091	9.9711	0.00400012	0.632357
cg20080761	chr8	38034035	chr8:38033408-38034643	Island	LSM1;LSM1;BAG4;BAG4;LSM1;LSM1	NM_014462;NM_014462;NM_001204878;NM_004874;NR_045492;NR_045493	1stExon;5'UTR;TSS200;TSS200;Body;Body		Promoter_Associated	0.123594	9.97099	0.00400029	0.632357
cg09792588	chr15	74666622	chr15:74666184-74666999	Island					Promoter_Associated	0.0877641	9.96833	0.00400445	0.632357
cg24811957	chr11	67169366	chr11:67168616-67169098	S_Shore	PPP1CA;PPP1CA;PPP1CA;PPP1CA;PPP1CA;PPP1CA	NM_002708;NM_001008709;NM_206873;NM_002708;NM_001008709;NM_206873	1stExon;1stExon;1stExon;5'UTR;5'UTR;5'UTR		Promoter_Associated	0.20206	9.96803	0.00400492	0.632357
cg11789444	chr3	119814398	chr3:119812775-119814649	Island	GSK3B;GSK3B	NM_002093;NM_001146156	TSS1500;TSS1500		Promoter_Associated	0.0575674	9.95948	0.00401833	0.632978
cg10797813	chr6	33377848	chr6:33377929-33379167	N_Shore	PHF1;PHF1;PHF1	NR_027692;NM_002636;NM_024165	TSS1500;TSS1500;TSS1500		Promoter_Associated	0.120874	9.95882	0.00401937	0.632978
cg10256469	chr3	150125945	chr3:150125972-150128689	N_Shore	TSC22D2;TSC22D2;TSC22D2	NM_014779;NM_001303264;NR_130136	TSS200;TSS200;TSS200		Promoter_Associated	0.152837	9.95827	0.00402023	0.632978
cg24379812	chr2	74213392	chr2:74211214-74212314	S_Shore	TET3	NM_001287491	TSS200		Promoter_Associated	0.538474	9.95815	0.00402042	0.632978
cg08455454	chr10	94352726	chr10:94352667-94353159	Island	KIF11	NM_004523	TSS200		Promoter_Associated	0.0684513	9.95705	0.00402215	0.632989
cg21787620	chr1	111682652	chr1:111682227-111683303	Island	DRAM2;CEPT1;CEPT1	NM_178454;NM_006090;NM_001007794	5'UTR;TSS200;5'UTR		Promoter_Associated	0.0592211	9.95665	0.00402277	0.632989
cg22019094	chr1	25757422	chr1:25756470-25758115	Island	TMEM57;TMEM57	NM_018202;NM_018202	1stExon;5'UTR		Promoter_Associated	0.330313	9.94916	0.00403457	0.633945
cg16540036	chr5	140018942	chr5:140019034-140019502	N_Shore	TMCO6	NM_018502	TSS200		Promoter_Associated	0.0891104	9.94384	0.00404299	0.634184
cg08595102	chr7	6414623	chr7:6413934-6414720	Island	RAC1;RAC1	NM_018890;NM_006908	Body;Body		Promoter_Associated	0.241496	9.94288	0.00404451	0.634184
cg19722181	chr12	69202047	chr12:69201622-69202663	Island	MDM2;MDM2;MDM2;MDM2;MDM2;MDM2;MDM2;MDM2;MDM2;MDM2;MDM2;MDM2;MDM2;MDM2	NM_001145340;NM_006882;NM_002392;NM_006879;NM_006879;NM_001145339;NM_006882;NM_002392;NM_006881;NM_001145339;NM_006878;NM_001145337;NM_006881;NM_006878	TSS1500;5'UTR;5'UTR;5'UTR;1stExon;1stExon;1stExon;1stExon;5'UTR;5'UTR;1stExon;TSS1500;1stExon;5'UTR		Promoter_Associated	0.200124	9.94238	0.0040453	0.634184
cg00540353	chr1	171454829	chr1:171454517-171455239	Island	BAT2L2;BAT2L2	NM_015172;NM_015172	1stExon;5'UTR		Promoter_Associated	0.0625613	9.94133	0.00404696	0.634245
cg18683523	chr6	91297516	chr6:91296358-91297081	S_Shore	MAP3K7;MAP3K7;MAP3K7;MAP3K7	NM_145331;NM_003188;NM_145332;NM_145333	TSS1500;TSS1500;TSS1500;TSS1500		Promoter_Associated	0.185562	9.93845	0.00405152	0.634443
cg11457118	chr3	107317754		OpenSea	BBX;BBX;BBX	NM_001142568;NM_001276286;NM_020235	5'UTR;5'UTR;5'UTR		Promoter_Associated_Cell_type_specific	0.242715	9.93478	0.00405734	0.634443
cg26094185	chr13	42031584	chr13:42030913-42032667	Island	C13orf15;C13orf15	NM_014059;NM_014059	5'UTR;1stExon		Promoter_Associated	0.15142	9.9346	0.00405764	0.634443
cg14826401	chr1	171711280	chr1:171710845-171711607	Island	VAMP4	NM_003762	TSS200		Promoter_Associated	0.11571	9.93033	0.00406442	0.63481
cg20325293	chr4	54244256	chr4:54243642-54244397	Island	FIP1L1;FIP1L1;FIP1L1	NM_030917;NM_001134938;NM_001134937	Body;Body;Body		Promoter_Associated	0.264008	9.92993	0.00406506	0.63481
cg27143824	chr4	184580738	chr4:184579921-184580644	S_Shore	C4orf41;RWDD4A;C4orf41	NM_021942;NM_152682;NM_199053	5'UTR;TSS1500;5'UTR		Promoter_Associated	0.138527	9.92237	0.00407711	0.63481
cg19995800	chr19	45873596	chr19:45873339-45874033	Island	ERCC2;ERCC2;ERCC2	NM_000400;NM_001130867;NM_001130867	Body;5'UTR;1stExon		Promoter_Associated	0.0765455	9.92001	0.00408088	0.63481
cg06679777	chr13	30881210	chr13:30880899-30881939	Island	KATNAL1;KATNAL1	NM_001014380;NM_032116	TSS200;5'UTR		Promoter_Associated	0.279005	9.91983	0.00408116	0.63481
cg01802009	chr2	68694860	chr2:68694047-68695097	Island	APLF;APLF;FBXO48	NM_173545;NM_173545;NM_001024680	1stExon;5'UTR;TSS1500		Promoter_Associated	0.091654	9.9183	0.00408361	0.63481
cg08212040	chr9	139980613	chr9:139980377-139981887	Island	MAN1B1-AS1;MAN1B1;MAN1B1;MAN1B1	NR_027447;NM_016219;NR_045721;NR_045720	Body;TSS1500;TSS1500;TSS1500		Promoter_Associated	0.0916352	9.91445	0.00408978	0.63481
cg14242958	chr11	101785693	chr11:101785594-101786128	Island	KIAA1377;ANGPTL5	NM_020802;NM_178127	TSS200;5'UTR		Promoter_Associated	0.0509946	9.91095	0.00409538	0.63481
cg17928224	chr7	134896663	chr7:134896014-134896664	Island	WDR91	NM_014149	TSS1500		Promoter_Associated	0.112961	9.91081	0.00409561	0.63481
cg11941507	chr3	133524510	chr3:133524568-133525199	N_Shore	SRPRB	NM_021203	TSS200		Promoter_Associated	0.0646521	9.90942	0.00409784	0.63481
cg25364880	chr3	44379878	chr3:44379532-44380310	Island	C3orf23;C3orf23;C3orf23	NM_001029840;NM_001029839;NM_173826	5'UTR;TSS200;TSS200		Promoter_Associated	0.0690973	9.90647	0.00410257	0.635283
cg14086791	chr11	69489770	chr11:69489754-69490329	Island	ORAOV1	NM_153451	Body		Promoter_Associated	0.0589641	9.88904	0.0041307	0.636633
cg00545767	chr17	40729819	chr17:40729444-40729965	Island	PSMC3IP;PSMC3IP;PSMC3IP;PSMC3IP;PSMC3IP;PSMC3IP;PSMC3IP;PSMC3IP;PSMC3IP;PSMC3IP;PSMC3IP;PSMC3IP	NR_045670;NR_045669;NM_001256016;NM_001256015;NM_013290;NM_016556;NM_001256016;NM_001256015;NM_013290;NM_016556;NM_001256014;NR_045671	Body;Body;5'UTR;5'UTR;1stExon;1stExon;1stExon;1stExon;5'UTR;5'UTR;TSS200;TSS200		Promoter_Associated	0.112347	9.8873	0.00413352	0.636633
cg23953233	chr12	53574539	chr12:53574025-53575150	Island	ZNF740;CSAD;ZNF740	NM_001004304;NM_015989;NM_001004304	5'UTR;TSS200;1stExon		Promoter_Associated	0.163652	9.88558	0.0041363	0.636633
cg19518232	chr4	120222109	chr4:120221626-120222007	S_Shore	C4orf3;C4orf3	NM_001170330;NM_001001701	Body;TSS200		Promoter_Associated	0.107848	9.8783	0.00414812	0.636633
cg12274314	chr17	62223237	chr17:62223224-62224124	Island	SNORA76;SNORD104	NR_002995;NR_004380	TSS1500;TSS200		Promoter_Associated	0.0484705	9.87628	0.00415141	0.636633
cg01862523	chr6	71123290	chr6:71122892-71123820	Island	FAM135A;FAM135A;FAM135A;FAM135A	NM_001105531;NM_020819;NM_020819;NM_001105531	1stExon;1stExon;5'UTR;5'UTR		Promoter_Associated	0.0754425	9.87578	0.00415222	0.636633
cg10937302	chr11	33037916	chr11:33037206-33037917	Island	DEPDC7;DEPDC7;DEPDC7	NM_139160;NM_139160;NM_001077242	5'UTR;1stExon;Body		Promoter_Associated	0.0688652	9.86838	0.00416429	0.637701
cg25447091	chr3	128997352	chr3:128997382-128997600	N_Shore	C3orf37;C3orf37	NM_020187;NM_001006109	TSS1500;TSS1500		Promoter_Associated	0.0981488	9.86797	0.00416497	0.637701
cg24556026	chr9	36258971	chr9:36258170-36258886	S_Shore	GNE;GNE	NM_005476;NM_001128227	TSS1500;Body		Promoter_Associated	0.369034	9.86638	0.00416757	0.637867
cg00249621	chr8	98290359	chr8:98289604-98290404	Island	TSPYL5	NM_033512	TSS200		Promoter_Associated	0.139663	9.85811	0.00418111	0.638428
cg14063331	chr19	17717790	chr19:17716644-17717531	S_Shore	UNC13A	NM_001080421	Body		Promoter_Associated	0.24217	9.85372	0.00418833	0.638428
cg13829924	chr6	106773726	chr6:106773187-106773803	Island	ATG5	NM_004849	TSS200		Promoter_Associated	0.0833059	9.85267	0.00419004	0.638428
cg21365860	chr16	21610958	chr16:21610692-21611694	Island	METTL9;METTL9;METTL9;METTL9;LOC101927814;METTL9;METTL9	NM_016025;NM_001077180;NM_016025;NM_001077180;NR_110930;NM_001288660;NM_001288659	5'UTR;5'UTR;1stExon;1stExon;TSS1500;Body;Body		Promoter_Associated	0.199292	9.84365	0.00420491	0.638428
cg02097784	chr19	1606374	chr19:1604918-1605681	S_Shore	UQCR11	NM_006830	TSS1500		Promoter_Associated	0.1324	9.84282	0.00420628	0.638428
cg12827798	chr13	76122768	chr13:76123438-76124268	N_Shore	UCHL3	NM_006002	TSS1500		Promoter_Associated	0.457528	9.84048	0.00421014	0.638428
cg10931739	chr6	30524013	chr6:30523775-30525189	Island	PRR3;GNL1;PRR3;GNL1	NM_025263;NM_005275;NM_001077497;NM_005275	TSS1500;5'UTR;TSS1500;1stExon		Promoter_Associated	0.282151	9.83376	0.00422127	0.638428
cg15703070	chr1	227128038	chr1:227127069-227128430	Island	CABC1;CABC1	NM_020247;NM_020247	5'UTR;1stExon		Promoter_Associated	0.050952	9.83106	0.00422574	0.638428
cg24162449	chr9	115913094	chr9:115913081-115913807	Island	SLC31A2	NM_001860	TSS200		Promoter_Associated	0.109466	9.82995	0.0042276	0.638428
cg01087832	chr11	68039514	chr11:68039300-68039880	Island	C11orf24	NM_022338	TSS200		Promoter_Associated	0.275432	9.82937	0.00422855	0.638428
cg22646616	chr7	23511090	chr7:23508184-23509712	S_Shore	IGF2BP3	NM_006547	TSS1500	chr7:23510676-23510676	Promoter_Associated	0.245259	9.82679	0.00423284	0.638428
cg16561543	chr14	105714843	chr14:105714491-105716325	Island	BRF1;BRF1;BTBD6	NM_145685;NM_001519;NM_033271	TSS1500;Body;TSS200		Promoter_Associated	0.242462	9.82392	0.00423763	0.638428
cg12893361	chr12	122124854	chr12:122124839-122125216	Island				chr12:122124782-122124782	Promoter_Associated	0.124498	9.82375	0.00423791	0.638428
cg21226665	chr9	34178775	chr9:34178951-34179480	N_Shore	UBAP1;UBAP1;UBAP1;UBAP1;UBAP1;UBAP1	NM_001171202;NM_001171203;NR_033243;NM_016525;NM_001171201;NM_001171204	TSS1500;TSS1500;TSS1500;TSS1500;TSS1500;TSS1500		Promoter_Associated	0.115244	9.81796	0.00424755	0.638428
cg09518351	chr2	27434612	chr2:27434432-27435720	Island	C2orf28;C2orf28;SLC5A6;C2orf28;SLC5A6	NM_080592;NM_001170795;NM_021095;NM_016085;NR_028323	TSS1500;TSS1500;5'UTR;TSS1500;Body		Promoter_Associated	0.233851	9.81699	0.00424917	0.638428
cg24334809	chr2	178483498	chr2:178483233-178483783	Island	TTC30A;TTC30A	NM_152275;NM_152275	1stExon;5'UTR		Promoter_Associated	0.0543599	9.81677	0.00424954	0.638428
cg17048804	chr5	109024990	chr5:109024965-109026701	Island	MAN2A1	NM_002372	TSS200		Promoter_Associated	0.0917126	9.81545	0.00425174	0.638428
cg20440115	chr17	66016635	chr17:66016119-66016359	S_Shore					Promoter_Associated	0.0663885	9.81486	0.00425273	0.638428
cg19360057	chr1	193029022	chr1:193028221-193029271	Island	UCHL5;UCHL5;UCHL5;UCHL5;TROVE2;TROVE2;TROVE2;TROVE2;UCHL5;TROVE2;TROVE2;TROVE2;TROVE2;TROVE2;TROVE2	NM_001199263;NM_015984;NM_001199261;NM_001199262;NM_004600;NM_001042370;NM_001173525;NM_001042369;NR_037607;NM_001173524;NR_033393;NM_004600;NM_001042370;NM_001173525;NM_001042369	TSS1500;TSS1500;TSS1500;TSS1500;1stExon;1stExon;1stExon;1stExon;Body;5'UTR;Body;5'UTR;5'UTR;5'UTR;5'UTR		Promoter_Associated	0.0572818	9.8127	0.00425635	0.638428
cg13531599	chr20	42588358		OpenSea	TOX2;TOX2;TOX2;TOX2	NM_001098797;NM_032883;NM_001098796;NM_001098798	Body;5'UTR;5'UTR;Body		Promoter_Associated_Cell_type_specific	0.236708	9.8125	0.00425668	0.638428
cg20621224	chr19	6199093	chr19:6199292-6199551	N_Shore					Promoter_Associated	0.112623	9.81179	0.00425786	0.638428
cg19442004	chr22	31668639	chr22:31672479-31672688	N_Shelf	LIMK2;LIMK2;LIMK2	NM_005569;NM_001031801;NM_016733	Body;Body;Body		Gene_Associated	0.728719	9.8042	0.00427059	0.639147
cg25746134	chr1	202129865		OpenSea	PTPN7;PTPN7	NM_080588;NM_002832	TSS1500;TSS200		Promoter_Associated	0.244019	9.80282	0.0042729	0.639332
cg08721831	chr12	123011533	chr12:123011261-123011765	Island	RSRC2;RSRC2;RSRC2;RSRC2;KNTC1;RSRC2;RSRC2	NM_198262;NM_023012;NM_023012;NM_198262;NM_014708;NM_198261;NM_198261	1stExon;1stExon;5'UTR;5'UTR;TSS1500;5'UTR;1stExon		Promoter_Associated	0.0183166	9.79462	0.0042867	0.639637
cg24219978	chr12	6602872	chr12:6602360-6602586	S_Shore	NCAPD2;MRPL51	NM_014865;NM_016497	TSS1500;TSS1500		Promoter_Associated	0.0481214	9.79418	0.00428745	0.639637
cg26506209	chr22	18111277	chr22:18111132-18111672	Island	ATP6V1E1;ATP6V1E1;ATP6V1E1	NM_001039366;NM_001696;NM_001039367	Body;Body;Body		Promoter_Associated	0.0645165	9.79415	0.00428749	0.639637
cg27409770	chr7	43965942	chr7:43965806-43966400	Island	URGCP;UBE2D4;URGCP	NM_001077664;NM_015983;NM_001077664	5'UTR;TSS200;1stExon		Promoter_Associated	0.109178	9.79311	0.00428926	0.639637
cg12188538	chr22	39898620	chr22:39898100-39898789	Island	SMCR7L	NM_019008	5'UTR		Promoter_Associated	0.0782905	9.79181	0.00429144	0.639637
cg08256451	chr2	175547627	chr2:175546862-175547880	Island	WIPF1	NM_001077269	TSS200		Promoter_Associated	0.163208	9.79036	0.0042939	0.639637
cg25694156	chr15	69745050	chr15:69745049-69745746	Island	RPLP1;RPLP1	NM_213725;NM_001003	TSS200;TSS200		Promoter_Associated	0.049608	9.78792	0.00429802	0.639637
cg00365989	chr22	30819400	chr22:30819399-30820297	Island	SEC14L2	NM_012429	3'UTR		Promoter_Associated	0.0578186	9.78721	0.00429921	0.639637
cg27556913	chr4	1341059	chr4:1340107-1341471	Island	KIAA1530	NM_020894	TSS200		Promoter_Associated	0.211389	9.78549	0.00430213	0.639637
cg07065570	chr16	89160395	chr16:89160018-89160706	Island	ACSF3;ACSF3;ACSF3;ACSF3;ACSF3	NR_023316;NM_174917;NM_001127214;NM_174917;NM_001127214	Body;1stExon;5'UTR;5'UTR;1stExon		Promoter_Associated	0.245577	9.78501	0.00430294	0.639637
cg14549755	chr19	17581276	chr19:17581190-17581675	Island	SLC27A1	NM_198580	TSS200		Promoter_Associated	0.21382	9.78399	0.00430467	0.639651
cg19972124	chr11	65729018		OpenSea	SART1	NM_005146	TSS200		Promoter_Associated	0.0517654	9.78178	0.00430841	0.639651
cg18498537	chr12	88535572	chr12:88535735-88536148	N_Shore	TMTC3;CEP290	NM_181783;NM_025114	TSS1500;5'UTR		Promoter_Associated	0.137745	9.78108	0.00430961	0.639651
cg02526331	chr14	59656312	chr14:59654630-59656330	Island	DAAM1	NM_014992	5'UTR		Promoter_Associated	0.108701	9.78052	0.00431055	0.639651
cg02753233	chr17	18218331	chr17:18217821-18219056	Island	TOP3A;SMCR8	NM_004618;NM_144775	TSS200;TSS1500		Promoter_Associated	0.280734	9.78043	0.00431071	0.639651
cg14225146	chr17	72744664	chr17:72744428-72745952	Island	SLC9A3R1	NM_004252	TSS200		Promoter_Associated	0.110529	9.77772	0.00431531	0.639651
cg12996119	chr17	35306325	chr17:35305758-35306757	Island	AATF;AATF	NM_012138;NM_012138	5'UTR;1stExon		Promoter_Associated	0.282852	9.77462	0.00432058	0.63981
cg23983551	chr3	47021148	chr3:47020855-47021399	Island	NBEAL2	NM_015175	TSS200		Promoter_Associated	0.18056	9.77223	0.00432465	0.639965
cg03714676	chr8	48174649	chr8:48172791-48172993	S_Shore	KIAA0146	NM_001080394	Body		Promoter_Associated	0.327866	9.77166	0.00432561	0.639965
cg12403698	chr10	120102359	chr10:120101564-120101937	S_Shore	C10orf84;C10orf84	NM_001134672;NM_022063	TSS1500;TSS1500		Promoter_Associated	0.304906	9.76882	0.00433045	0.640051
cg23195510	chr16	67678593	chr16:67678592-67679196	Island	RLTPR	NM_001013838	TSS1500		Promoter_Associated	0.1116	9.76879	0.0043305	0.640051
cg20283971	chr3	196295364	chr3:196295341-196295796	Island	WDR53;FBXO45	NM_182627;NM_001105573	5'UTR;TSS1500		Promoter_Associated	0.16209	9.76516	0.00433669	0.640052
cg16206057	chr19	49990598	chr19:49990435-49990965	Island	RPL13A;RPL13A;RPL13A;RPL13AP5	NM_001270491;NM_012423;NR_073024;NR_026712	TSS1500;TSS1500;TSS1500;TSS1500		Promoter_Associated	0.0599844	9.76473	0.00433743	0.640052
cg02759622	chr19	4831885	chr19:4831433-4831892	Island	TICAM1	NM_182919	TSS200		Promoter_Associated	0.0526287	9.76332	0.00433983	0.640052
cg13964280	chr17	7475917	chr17:7475916-7477330	Island	EIF4A1	NM_001416	TSS200		Promoter_Associated	0.0595697	9.76169	0.00434262	0.640052
cg03992976	chr22	36903496	chr22:36902024-36903298	S_Shore	FOXRED2;FOXRED2	NM_024955;NM_001102371	TSS1500;TSS1500		Promoter_Associated	0.169093	9.7613	0.00434328	0.640052
cg00534253	chr2	179315623	chr2:179315214-179316573	Island	PRKRA;PRKRA;PRKRA;MIR548N;DFNB59	NM_003690;NM_001139517;NM_001139518;NR_031666;NM_001042702	Body;TSS200;TSS1500;Body;TSS1500		Promoter_Associated	0.0717853	9.75933	0.00434665	0.640052
cg14284889	chr11	65122212	chr11:65121938-65122712	Island	TIGD3	NM_145719	TSS200		Promoter_Associated	0.0906537	9.75448	0.00435496	0.640052
cg20347101	chr7	66147509	chr7:66146725-66148011	Island					Promoter_Associated	0.0617921	9.75056	0.0043617	0.640052
cg12008066	chr4	159593306	chr4:159592617-159593587	Island	ETFDH;ETFDH;C4orf46	NM_004453;NM_004453;NM_001008393	5'UTR;1stExon;TSS200		Promoter_Associated	0.140977	9.74802	0.00436606	0.640052
cg13630845	chr19	16682861	chr19:16682657-16683792	Island	SLC35E1	NM_024881	1stExon		Promoter_Associated	0.0543728	9.74802	0.00436607	0.640052
cg00379302	chr2	219134963	chr2:219134787-219135393	Island	PNKD;AAMP;PNKD	NM_001077399;NM_001087;NM_015488	TSS200;TSS200;TSS200		Promoter_Associated	0.0570205	9.74378	0.00437336	0.640052
cg13389229	chr3	49449900	chr3:49448861-49449965	Island	RHOA;TCTA	NM_001664;NM_022171	TSS1500;1stExon		Promoter_Associated	0.0654996	9.74371	0.00437348	0.640052
cg19913448	chr8	30585642	chr8:30584790-30585651	Island	GSR	NM_000637	TSS200		Promoter_Associated	0.123027	9.74107	0.00437803	0.640052
cg27532867	chr22	20862084	chr22:20861679-20862252	Island	MED15;MED15	NM_015889;NM_001003891	Body;Body		Promoter_Associated	0.0524635	9.73691	0.00438522	0.640052
cg05030651	chr17	37607460	chr17:37607393-37607718	Island	MED1;MED1	NM_004774;NM_004774	5'UTR;1stExon		Promoter_Associated	0.0778085	9.73385	0.0043905	0.640052
cg20329111	chr3	50388124	chr3:50387959-50388681	Island	CYB561D2;CYB561D2;CYB561D2;NPRL2;NPRL2	NM_007022;NM_001291284;NR_111912;NM_006545;NM_006545	TSS200;TSS200;TSS200;1stExon;5'UTR		Promoter_Associated	0.0809592	9.73347	0.00439117	0.640052
cg07747177	chr4	52708877	chr4:52708767-52709538	Island	DCUN1D4;DCUN1D4	NM_001040402;NM_015115	TSS1500;TSS1500		Promoter_Associated	0.0477002	9.73196	0.00439379	0.640052
cg05728667	chr4	148538817	chr4:148538449-148538718	S_Shore	TMEM184C;TMEM184C	NM_018241;NM_018241	1stExon;5'UTR		Promoter_Associated	0.0702809	9.73073	0.00439591	0.640052
cg08002795	chr4	83351453	chr4:83350053-83352459	Island	HNRPDL;ENOPH1;HNRPDL	NR_003249;NM_021204;NM_031372	TSS200;TSS1500;TSS200		Promoter_Associated	0.157317	9.7299	0.00439735	0.640052
cg13269304	chr19	36545669	chr19:36545001-36546065	Island	WDR62;WDR62;THAP8	NM_173636;NM_001083961;NM_152658	TSS200;TSS200;TSS200		Promoter_Associated	0.0926208	9.72192	0.00441121	0.640052
cg09372272	chr15	50978887	chr15:50978343-50979199	Island	TRPM7;TRPM7	NM_017672;NM_017672	1stExon;5'UTR		Promoter_Associated	0.0702405	9.72151	0.00441192	0.640052
cg27434954	chr7	151722591	chr7:151722590-151723241	Island	GALNT11	NM_022087	TSS200		Promoter_Associated	0.0489926	9.72002	0.00441452	0.640207
cg18070079	chr14	24605782	chr14:24605082-24605760	S_Shore	PSME1;PSME1	NM_006263;NM_176783	Body;Body		Promoter_Associated	0.119856	9.70244	0.00444524	0.642294
cg22188058	chr20	43976933	chr20:43976533-43977242	Island	SDC4	NM_002999	Body		Promoter_Associated	0.115925	9.69627	0.00445606	0.642935
cg05081339	chr9	140082886	chr9:140082465-140083853	Island	ANAPC2;SSNA1	NM_013366;NM_003731	1stExon;TSS200		Promoter_Associated	0.0852012	9.69587	0.00445678	0.642935
cg23073451	chr6	33385236	chr6:33385678-33386262	N_Shore	CUTA;CUTA;CUTA;CUTA;CUTA	NM_001014433;NM_001014840;NM_015921;NM_001014838;NM_001014837	Body;Body;Body;Body;Body		Promoter_Associated	0.102315	9.69392	0.00446019	0.643062
cg26201579	chr6	74171602	chr6:74171349-74171869	Island	MTO1;MTO1;MTO1	NM_012123;NM_133645;NM_001123226	1stExon;1stExon;1stExon		Promoter_Associated	0.0282915	9.69266	0.00446243	0.643062
cg18646340	chr9	139685720	chr9:139685250-139685978	Island	TMEM141	NM_032928	TSS200		Promoter_Associated	0.117811	9.69113	0.00446512	0.64315
cg01166994	chr20	58515340	chr20:58514071-58515636	Island	PPP1R3D;C20orf177;PPP1R3D	NM_006242;NM_022106;NM_006242	5'UTR;TSS1500;1stExon		Promoter_Associated	0.0846434	9.68709	0.00447224	0.6432
cg01409734	chr12	112563185	chr12:112563184-112563788	Island	TRAFD1;TRAFD1	NM_001143906;NM_006700	TSS200;TSS200		Promoter_Associated	0.100827	9.68681	0.00447274	0.6432
cg05214047	chr5	56112645	chr5:56110725-56112909	Island	MAP3K1	NM_005921	Body		Promoter_Associated	0.076626	9.68122	0.00448261	0.643692
cg17533458	chr5	92956826	chr5:92956320-92957340	Island	FAM172A;FAM172A;FAM172A;FAM172A;MIR2277	NR_028080;NM_032042;NM_001163418;NM_001163417;NR_031754	Body;Body;Body;Body;TSS1500		Promoter_Associated	0.117304	9.67982	0.0044851	0.643692
cg15109179	chr17	41323082	chr17:41322972-41323363	Island	NBR1;NBR1;NBR1	NM_031858;NM_031862;NM_005899	5'UTR;5'UTR;TSS200		Promoter_Associated	0.167395	9.67981	0.00448512	0.643692
cg26833830	chr1	33546925	chr1:33546524-33547243	Island	ADC	NM_052998	5'UTR		Promoter_Associated	0.216908	9.67714	0.00448985	0.643692
cg01795621	chr9	99802027	chr9:99800856-99801724	S_Shore	CTSV;CTSV	NM_001333;NM_001201575	TSS1500;TSS200		Promoter_Associated	0.394452	9.67399	0.00449543	0.643692
cg27109163	chr11	58910237	chr11:58910127-58910584	Island	FAM111A;FAM111A;FAM111A	NM_001142520;NM_001142521;NM_001142519	TSS200;TSS200;TSS200		Promoter_Associated	0.0862116	9.66863	0.00450496	0.643893
cg01353464	chr3	38180116	chr3:38179857-38180689	Island	ACAA1;ACAA1;ACAA1;MYD88;MYD88	NR_024024;NM_001607;NM_001130410;NM_002468;NM_002468	TSS1500;TSS1500;TSS1500;1stExon;5'UTR		Promoter_Associated	0.304344	9.66201	0.00451676	0.6441
cg26502594	chr19	47759476	chr19:47759648-47761016	N_Shore	CCDC9	NM_015603	TSS1500		Promoter_Associated	0.0859287	9.65986	0.0045206	0.6441
cg19475689	chr2	28789802	chr2:28789559-28789933	Island	PLB1;PLB1	NM_001170585;NM_153021	Body;Body		Promoter_Associated	0.0826379	9.65972	0.00452085	0.6441
cg00411741	chr19	18208476	chr19:18209911-18210268	N_Shore	MAST3	NM_015016	TSS200		Promoter_Associated	0.175524	9.65871	0.00452265	0.6441
cg13102229	chr19	50168131	chr19:50167690-50168198	Island	IRF3;IRF3;IRF3;IRF3;IRF3;IRF3;IRF3;IRF3;BCL2L12;BCL2L12;BCL2L12;BCL2L12;BCL2L12;BCL2L12;BCL2L12;BCL2L12;BCL2L12;BCL2L12;BCL2L12;BCL2L12;BCL2L12;IRF3	NM_001571;NM_001197122;NM_001197124;NR_045568;NM_001197128;NM_001197127;NM_001197126;NM_001197125;NM_001040668;NM_001282521;NM_001282520;NM_001282519;NM_001282517;NM_001282516;NM_138639;NR_104205;NR_104204;NR_104203;NR_104200;NR_104202;NR_104201;NM_001197123	5'UTR;5'UTR;5'UTR;Body;5'UTR;5'UTR;5'UTR;5'UTR;TSS1500;TSS1500;TSS1500;TSS1500;TSS1500;TSS1500;TSS1500;TSS1500;TSS1500;TSS1500;TSS1500;TSS1500;TSS1500;5'UTR		Promoter_Associated	0.0789528	9.65605	0.00452742	0.6441
cg22609510	chr6	26285835	chr6:26285423-26285940	Island	HIST1H4H	NM_003543	TSS200		Promoter_Associated	0.0710021	9.64905	0.00453996	0.6441
cg05687194	chr16	84178061	chr16:84178000-84179223	Island	HSDL1;LRRC50;HSDL1	NM_001146051;NM_178452;NM_031463	5'UTR;TSS1500;5'UTR		Promoter_Associated	0.0364664	9.64826	0.00454138	0.6441
cg16402873	chr10	95256341	chr10:95256133-95256562	Island	CEP55;CEP55	NM_018131;NM_001127182	TSS200;TSS200		Promoter_Associated	0.172706	9.64749	0.00454275	0.6441
cg00549412	chr21	43933482	chr21:43933589-43934832	N_Shore	SLC37A1	NM_018964	5'UTR		Promoter_Associated_Cell_type_specific	0.418597	9.647	0.00454364	0.6441
cg26805238	chr1	144931980	chr1:144931339-144932626	Island	PDE4DIP;PDE4DIP;PDE4DIP;PDE4DIP	NM_001002811;NM_001002811;NM_001002812;NM_014644	1stExon;5'UTR;Body;Body		Promoter_Associated	0.114251	9.64447	0.00454818	0.6441
cg14311181	chr1	20208736	chr1:20208807-20209462	N_Shore	OTUD3	NM_015207	TSS200		Promoter_Associated	0.0995217	9.64129	0.00455391	0.6441
cg18242171	chr11	11863344	chr11:11863272-11864018	Island	USP47;USP47;USP47;USP47	NM_017944;NM_001282659;NM_017944;NM_001282659	5'UTR;5'UTR;1stExon;1stExon		Promoter_Associated	0.0444022	9.63978	0.00455663	0.6441
cg07383210	chr12	44229886	chr12:44229710-44230164	Island	TMEM117	NM_032256	TSS200		Promoter_Associated	0.158889	9.63925	0.00455759	0.6441
cg06819951	chr17	66453482	chr17:66453349-66454137	Island	PRKAR1A;WIPI1	NM_001278433;NM_017983	5'UTR;1stExon		Promoter_Associated	0.0812717	9.63748	0.00456078	0.6441
cg01324883	chr3	23244690	chr3:23244050-23245071	Island	UBE2E2	NM_152653	TSS200		Promoter_Associated	0.170119	9.63372	0.00456756	0.6441
cg13871308	chr12	96588140	chr12:96587839-96588090	S_Shore	ELK3	NM_005230	TSS200		Promoter_Associated	0.206076	9.63279	0.00456923	0.6441
cg01100203	chr12	25348358	chr12:25348039-25348399	Island	CASC1;CASC1;LYRM5;CASC1	NM_018272;NM_001082972;NM_001001660;NM_001082973	TSS1500;TSS1500;5'UTR;TSS1500		Promoter_Associated	0.53309	9.63265	0.00456949	0.6441
cg14151682	chr1	20959926	chr1:20960045-20960551	N_Shore	PINK1	NM_032409	TSS200		Promoter_Associated	0.0635794	9.62912	0.00457587	0.6441
cg14204415	chr9	131464988	chr9:131464843-131465830	Island	PKN3;PKN3	NM_013355;NM_013355	1stExon;5'UTR		Promoter_Associated	0.295661	9.62596	0.0045816	0.6441
cg24804060	chr17	48425014	chr17:48422989-48423564	S_Shore	XYLT2	NM_022167	Body		Promoter_Associated_Cell_type_specific	0.214039	9.61739	0.00459717	0.6441
cg24580106	chr2	61765480	chr2:61765406-61766091	Island	XPO1	NM_003400	TSS200		Promoter_Associated	0.209857	9.61303	0.00460509	0.6441
cg17401658	chr7	138144772	chr7:138144667-138146023	Island	TRIM24;TRIM24	NM_003852;NM_015905	TSS1500;TSS1500		Promoter_Associated	0.0523318	9.61201	0.00460696	0.6441
cg27146486	chr6	29894315	chr6:29894140-29895117	Island	HCG4P6	NR_001317	TSS1500		Promoter_Associated	0.246049	9.61047	0.00460977	0.6441
cg01907658	chr5	132299243	chr5:132298789-132299740	Island	AFF4;AFF4	NM_014423;NM_014423	5'UTR;1stExon		Promoter_Associated	0.0505986	9.60973	0.00461113	0.6441
cg10370621	chr19	39903052	chr19:39903036-39904490	Island	PLEKHG2	NM_022835	TSS1500		Promoter_Associated	0.0571013	9.60815	0.00461401	0.6441
cg12579676	chr1	54355321	chr1:54355354-54355656	N_Shore	YIPF1	NM_018982	5'UTR		Promoter_Associated	0.0639308	9.60795	0.00461437	0.6441
cg04550697	chr2	73053339	chr2:73052637-73053227	S_Shore	EXOC6B	NM_015189	TSS200		Promoter_Associated	0.19953	9.60029	0.00462839	0.6441
cg01349336	chrX	53461709	chrX:53461178-53461463	S_Shore	HSD17B10;HSD17B10	NM_001037811;NM_004493	TSS1500;TSS1500		Promoter_Associated	0.382636	9.59928	0.00463024	0.6441
cg04631804	chr4	110624697	chr4:110623959-110624831	Island	CASP6;CASP6	NM_001226;NM_032992	TSS200;TSS200		Promoter_Associated	0.337711	9.59712	0.00463421	0.6441
cg07621747	chr1	38273765	chr1:38273374-38274402	Island	YRDC;C1orf122;C1orf122;C1orf122;C1orf122	NM_024640;NM_001142726;NM_198446;NM_198446;NM_001142726	1stExon;1stExon;5'UTR;1stExon;5'UTR		Promoter_Associated	0.0952195	9.59599	0.00463629	0.6441
cg15404665	chr19	4724679	chr19:4723723-4723981	S_Shore	DPP9	NM_139159	TSS1500		Promoter_Associated	0.167392	9.59522	0.00463769	0.6441
cg04352704	chr14	105239544	chr14:105239263-105239591	Island	AKT1;AKT1;AKT1	NM_001014431;NM_005163;NM_001014432	Body;Body;Body		Gene_Associated_Cell_type_specific	0.639719	9.59226	0.00464312	0.6441
cg19836199	chr21	36421941		OpenSea	RUNX1	NM_001754	TSS1500		Promoter_Associated	0.342639	9.58821	0.0046506	0.6441
cg15721981	chr6	111408429	chr6:111408426-111409484	Island	SLC16A10	NM_018593	TSS1500		Promoter_Associated	0.0688567	9.58749	0.00465192	0.6441
cg07246109	chr1	236958959	chr1:236958314-236959202	Island	MTR;MTR;MTR;MTR;MTR;MTR	NM_000254;NM_001291939;NM_000254;NM_001291940;NM_001291939;NM_001291940	5'UTR;5'UTR;1stExon;1stExon;1stExon;5'UTR		Promoter_Associated	0.146002	9.58322	0.00465979	0.6441
cg11730925	chr1	118148412	chr1:118147958-118149670	Island	FAM46C	NM_017709	TSS200		Promoter_Associated	0.0364603	9.58189	0.00466224	0.6441
cg13452193	chr1	24018407	chr1:24018355-24018567	Island	RPL11	NM_000975	Body		Promoter_Associated	0.0653717	9.5815	0.00466297	0.6441
cg07128174	chr21	37507199	chr21:37507198-37508259	Island	CBR3	NM_001236	TSS200		Promoter_Associated_Cell_type_specific	0.0975467	9.58136	0.00466323	0.6441
cg01196495	chr6	27862285	chr6:27860653-27860918	S_Shore	HIST1H2AM	NM_003514	TSS1500		Promoter_Associated	0.0881013	9.57817	0.00466912	0.6441
cg03737984	chr11	33280157	chr11:33278657-33280175	Island	HIPK3;HIPK3	NM_005734;NM_001048200	5'UTR;5'UTR		Promoter_Associated	0.0822044	9.57803	0.00466938	0.6441
cg15168842	chr8	144766844	chr8:144766496-144766993	Island	ZNF707;ZNF707;ZNF707	NM_173831;NM_001100598;NM_001100599	5'UTR;5'UTR;5'UTR		Promoter_Associated	0.155025	9.57614	0.00467288	0.6441
cg05062674	chr16	89882627	chr16:89882392-89883458	Island	FANCA;FANCA	NM_000135;NM_001018112	Body;Body		Promoter_Associated	0.172934	9.57247	0.00467968	0.6441
cg06391982	chr3	13936753	chr3:13936521-13936866	Island					Promoter_Associated	0.238107	9.57054	0.00468326	0.6441
cg26987179	chr17	40307119	chr17:40306909-40307263	Island	RAB5C;RAB5C	NM_004583;NM_201434	TSS200;TSS200		Promoter_Associated	0.0705025	9.56954	0.00468513	0.6441
cg26397172	chr17	27047272	chr17:27046856-27047273	Island	RPL23A;SNORD42B	NM_000984;NR_000013	Body;TSS1500		Promoter_Associated	0.0722398	9.56245	0.00469831	0.6441
cg07195508	chr1	67390935	chr1:67390468-67391109	Island	MIER1;WDR78;MIER1;MIER1;MIER1;MIER1;MIER1;MIER1;WDR78;MIER1	NM_020948;NM_024763;NM_001077702;NM_001146111;NM_001146113;NM_001077703;NM_001146112;NM_001077700;NM_207014;NM_001146110	5'UTR;TSS1500;5'UTR;5'UTR;5'UTR;Body;5'UTR;Body;TSS1500;5'UTR		Promoter_Associated	0.248146	9.56235	0.00469851	0.6441
cg05962404	chr11	62414563	chr11:62413632-62414293	S_Shore	GANAB;GANAB;INTS5	NM_198335;NM_198334;NM_030628	TSS1500;TSS1500;Body		Promoter_Associated	0.283145	9.56105	0.00470091	0.6441
cg01402814	chr16	30418374	chr16:30418557-30419272	N_Shore	ZNF771;ZNF771	NM_001142305;NM_016643	TSS1500;TSS1500		Promoter_Associated	0.152812	9.5609	0.0047012	0.6441
cg01338834	chr21	40720919	chr21:40720185-40721625	Island	HMGN1;HMGN1	NM_004965;NM_004965	5'UTR;1stExon		Promoter_Associated	0.23965	9.55928	0.00470422	0.6441
cg02458292	chr10	75545503	chr10:75545264-75546124	Island	KIAA0913	NM_015037	TSS200		Promoter_Associated	0.220863	9.55801	0.0047066	0.6441
cg10735116	chr1	147400532	chr1:147400354-147401087	Island	GPR89B;GPR89B	NM_016334;NM_016334	5'UTR;1stExon		Promoter_Associated_Cell_type_specific	0.0458031	9.55684	0.00470877	0.6441
cg08809197	chr8	134583087	chr8:134581969-134584875	Island	ST3GAL1;ST3GAL1	NM_173344;NM_003033	5'UTR;5'UTR		Promoter_Associated	0.0511092	9.55541	0.00471144	0.6441
cg15941164	chr5	77072171	chr5:77071645-77072303	Island	TBCA;TBCA	NM_004607;NM_004607	5'UTR;1stExon		Promoter_Associated	0.0414226	9.55517	0.00471189	0.6441
cg12020437	chr14	77924595	chr14:77923870-77924596	Island	C14orf133;AHSA1	NM_022067;NM_012111	TSS1500;1stExon		Promoter_Associated	0.0428222	9.55496	0.00471229	0.6441
cg25016865	chr19	15947925	chr19:15947230-15947926	Island				chr19:15947617-15947617	Promoter_Associated	0.0480056	9.55394	0.00471419	0.6441
cg26439916	chr16	2205606	chr16:2205207-2205902	Island	TRAF7;SNORD60	NM_032271;NR_002736	TSS200;TSS1500		Promoter_Associated	0.0395106	9.55162	0.00471852	0.6441
cg01935992	chr17	76408791		OpenSea	PGS1;PGS1;PGS1;PGS1	NR_110602;NR_110601;NR_111989;NM_024419	Body;Body;Body;Body	chr17:76408553-76408553	Promoter_Associated	0.363859	9.54692	0.00472734	0.6441
cg18610930	chr21	46237456	chr21:46236726-46238958	Island	SUMO3	NM_006936	Body		Promoter_Associated	0.115009	9.54245	0.00473572	0.6441
cg21795654	chr11	17298264	chr11:17297779-17298694	Island	NUCB2	NM_005013	TSS200		Promoter_Associated	0.0343973	9.54092	0.00473861	0.6441
cg04201285	chr19	5687733	chr19:5686805-5687962	Island	HSD11B1L;HSD11B1L;HSD11B1L;HSD11B1L;HSD11B1L;HSD11B1L	NM_198533;NM_198708;NM_198706;NM_198707;NM_198705;NM_198704	Body;Body;Body;Body;Body;Body		Promoter_Associated	0.410209	9.54065	0.00473911	0.6441
cg09098825	chr3	47866946	chr3:47866474-47866882	S_Shore	DHX30;DHX30	NM_138615;NM_014966	Body;Body		Promoter_Associated	0.204492	9.53913	0.00474198	0.6441
cg21646557	chr1	110036808	chr1:110036545-110036943	Island	CYB561D1;CYB561D1;CYB561D1;CYB561D1;CYB561D1	NM_001134403;NM_001134402;NM_001134400;NM_182580;NM_001134404	1stExon;Body;1stExon;1stExon;1stExon		Promoter_Associated	0.0522591	9.53868	0.00474282	0.6441
cg20397358	chr22	38597902	chr22:38597785-38598988	Island	MAFF;MAFF;MAFF;MAFF	NM_001161573;NM_001161572;NM_012323;NM_001161574	TSS1500;TSS200;TSS200;TSS200		Promoter_Associated	0.203975	9.53851	0.00474315	0.6441
cg05996984	chr4	39460240	chr4:39460087-39460811	Island	LIAS;RPL9;LIAS;RPL9	NM_194451;NM_000661;NM_006859;NM_001024921	TSS1500;5'UTR;TSS1500;TSS200		Promoter_Associated	0.0336444	9.53696	0.00474606	0.6441
cg26774162	chr5	72862108	chr5:72860959-72861610	S_Shore	UTP15;UTP15;UTP15;ANKRA2	NM_001284430;NM_032175;NM_001284431;NM_023039	5'UTR;5'UTR;5'UTR;TSS1500		Promoter_Associated	0.0627096	9.53158	0.0047562	0.6441
cg06370161	chr9	111696418	chr9:111695774-111696956	Island	IKBKAP;FAM206A;IKBKAP	NM_003640;NM_017832;NM_003640	5'UTR;TSS1500;1stExon		Promoter_Associated	0.112273	9.53073	0.00475782	0.6441
cg24476397	chr1	245133452	chr1:245133028-245134711	Island	LOC101928068;EFCAB2;EFCAB2;EFCAB2;EFCAB2	NR_111907;NM_032328;NM_001143943;NM_001290327;NR_026587	Body;5'UTR;TSS200;TSS200;TSS200		Promoter_Associated	0.141477	9.53023	0.00475875	0.6441
cg21136554	chr1	204485474	chr1:204485473-204485831	Island	MDM4;MDM4;MDM4;MDM4;MDM4;MDM4;MDM4	NM_001278518;NM_001278519;NM_001204172;NM_001204171;NM_002393;NM_001278516;NM_001278517	TSS200;TSS200;TSS200;TSS200;TSS200;TSS200;TSS200		Promoter_Associated	0.0389926	9.53004	0.00475911	0.6441
cg03813443	chr1	232765924	chr1:232765088-232766479	Island					Promoter_Associated	0.264583	9.52977	0.00475962	0.6441
cg02512267	chr5	43120873	chr5:43120926-43122005	N_Shore	ZNF131;ZNF131;ZNF131;ZNF131	NM_003432;NR_123720;NM_001297548;NR_123719	TSS1500;TSS1500;TSS1500;TSS200		Promoter_Associated	0.0735218	9.52954	0.00476006	0.6441
cg09038155	chr4	139937227	chr4:139936443-139937428	Island	CCRN4L	NM_012118	1stExon		Promoter_Associated	0.156715	9.52781	0.00476333	0.6441
cg11259409	chr11	1331124	chr11:1330390-1331498	Island	LOC255512;TOLLIP	NR_029409;NM_019009	Body;TSS1500		Promoter_Associated	0.0649507	9.52372	0.00477108	0.6441
cg08301181	chr17	73780373	chr17:73780846-73781308	N_Shore	UNK	NM_001080419	TSS1500		Promoter_Associated	0.23612	9.51974	0.00477861	0.6441
cg26892368	chr10	97416665	chr10:97415860-97416726	Island	ALDH18A1;ALDH18A1	NM_001017423;NM_002860	TSS200;TSS200		Promoter_Associated	0.113278	9.5174	0.00478306	0.6441
cg10341242	chr16	50347849		OpenSea	ADCY7	NM_001114	Body		Promoter_Associated_Cell_type_specific	0.489681	9.51677	0.00478426	0.6441
cg17591829	chr5	122111354	chr5:122110539-122111169	S_Shore	SNX2	NM_003100	Body		Promoter_Associated	0.337717	9.51667	0.00478445	0.6441
cg20898347	chr17	21117939	chr17:21116850-21118031	Island	TMEM11;TMEM11	NR_024547;NM_003876	TSS200;TSS200		Promoter_Associated	0.100881	9.51525	0.00478714	0.6441
cg11939940	chr10	80828645	chr10:80827070-80830537	Island	LOC283050;LOC283050;LOC283050;ZMIZ1	NR_024431;NR_024429;NR_015429;NM_020338	TSS1500;TSS1500;TSS1500;TSS200		Promoter_Associated	0.0885955	9.51448	0.00478861	0.6441
cg26200364	chr5	179234489	chr5:179232532-179234595	Island	MGAT4B;SQSTM1;SQSTM1	NM_014275;NM_001142298;NM_001142299	TSS1500;5'UTR;5'UTR		Promoter_Associated	0.0712339	9.51369	0.00479011	0.6441
cg14440787	chr2	99346818	chr2:99346882-99348177	N_Shore	MGAT4A	NM_012214	5'UTR		Promoter_Associated	0.0620058	9.51323	0.00479098	0.6441
cg19353897	chr1	150208519	chr1:150206971-150207842	S_Shore	ANP32E;ANP32E;ANP32E	NM_001136479;NM_030920;NM_001136478	TSS1500;TSS200;TSS200		Promoter_Associated	0.0775254	9.5039	0.00480877	0.6441
cg18762620	chr15	75940301	chr15:75939504-75940831	Island	SNX33	NM_153271	TSS1500		Promoter_Associated	0.0498449	9.50353	0.0048095	0.6441
cg10098028	chr11	67398750	chr11:67396844-67398294	S_Shore	NUDT8;NUDT8	NM_001243750;NM_181843	TSS1500;TSS1500		Promoter_Associated	0.350628	9.50325	0.00481002	0.6441
cg17529784	chr9	124132714	chr9:124132057-124133095	Island	STOM;STOM;STOM;STOM;STOM	NM_001270526;NM_004099;NM_001270527;NM_198194;NR_073037	TSS200;TSS200;TSS200;TSS200;TSS200		Promoter_Associated	0.0553528	9.5001	0.00481605	0.6441
cg25138936	chr17	27046990	chr17:27046856-27047273	Island	SNORD42B;RPL23A	NR_000013;NM_000984	TSS1500;TSS200		Promoter_Associated	0.050588	9.49951	0.00481718	0.6441
cg04227701	chr14	23451965	chr14:23449886-23452174	Island	JUB	NM_032876	TSS200		Promoter_Associated	0.139828	9.4954	0.00482505	0.6441
cg13434396	chr19	1508555	chr19:1510493-1510725	N_Shore	ADAMTSL5	NM_213604	Body		Promoter_Associated	0.100091	9.49058	0.00483431	0.6441
cg15147084	chr7	56119841	chr7:56119045-56119963	Island	CCT6A;PSPH;CCT6A	NM_001009186;NM_004577;NM_001762	Body;TSS1500;Body		Promoter_Associated	0.0777354	9.48707	0.00484105	0.6441
cg04992150	chr3	13457267	chr3:13460970-13462146	N_Shelf	NUP210	NM_024923	Body	chr3:13457131-13457131	Promoter_Associated	0.331568	9.48466	0.0048457	0.6441
cg17518899	chr12	50017006	chr12:50016973-50017466	Island	PRPF40B	NM_012272	TSS1500		Promoter_Associated	0.0679027	9.48213	0.00485057	0.6441
cg21164509	chr1	9689803	chr1:9687125-9687367	S_Shelf					Promoter_Associated	0.161657	9.48122	0.00485232	0.6441
cg12721145	chr4	109571876	chr4:109571693-109572039	Island	OSTC	NM_021227	1stExon		Promoter_Associated	0.305961	9.48023	0.00485424	0.6441
cg20216998	chr3	121468260	chr3:121468092-121468578	Island	GOLGB1	NM_004487	5'UTR		Promoter_Associated	0.0623439	9.47981	0.00485506	0.6441
cg04486013	chr1	46035287		OpenSea	AKR1A1;AKR1A1	NM_006066;NM_153326	Body;Body		Gene_Associated	0.582881	9.47377	0.00486672	0.6441
cg25062542	chr1	116916465	chr1:116915291-116916813	Island	ATP1A1;ATP1A1	NM_000701;NM_001160233	Body;TSS200		Promoter_Associated	0.200509	9.46906	0.00487586	0.6441
cg12070379	chr1	17380646	chr1:17380456-17380722	Island	SDHB;SDHB	NM_003000;NM_003000	5'UTR;1stExon		Promoter_Associated	0.0690209	9.46826	0.0048774	0.6441
cg05469421	chr12	101801970	chr12:101801047-101802153	Island	ARL1	NM_001177	TSS1500		Promoter_Associated	0.0628162	9.46192	0.00488972	0.6441
cg17471019	chr8	94767003	chr8:94767000-94767214	Island	TMEM67;TMEM67;TMEM67	NM_001142301;NM_153704;NR_024522	TSS200;TSS200;TSS200		Promoter_Associated	0.0611716	9.46039	0.0048927	0.6441
cg22015132	chr19	488516	chr19:488554-490011	N_Shore				chr19:488227-488227	Promoter_Associated	0.203088	9.45559	0.00490206	0.6441
cg00699721	chr20	32950990	chr20:32950984-32951969	Island	ITCH	NM_031483	TSS200		Promoter_Associated	0.207262	9.45372	0.00490572	0.6441
cg23469046	chr3	42003982	chr3:42002932-42003728	S_Shore	ULK4	NM_017886	TSS1500		Promoter_Associated	0.0486802	9.45364	0.00490587	0.6441
cg11065834	chr7	131012360	chr7:131012460-131013190	N_Shore	MKLN1;MKLN1	NM_013255;NM_001145354	TSS1500;Body		Promoter_Associated	0.124331	9.45137	0.0049103	0.6441
cg01626899	chr17	26925852	chr17:26925742-26926512	Island	SPAG5	NM_006461	Body		Promoter_Associated	0.265391	9.44976	0.00491345	0.6441
cg26459114	chr12	124827635	chr12:124829153-124829490	N_Shore	NCOR2;NCOR2	NM_006312;NM_001077261	Body;Body		Gene_Associated_Cell_type_specific	0.7112	9.44956	0.00491383	0.6441
cg24139421	chr11	2923578	chr11:2923301-2923817	Island	SLC22A18AS;SLC22A18;SLC22A18;SLC22A18	NM_007105;NM_002555;NM_183233;NM_002555	5'UTR;1stExon;5'UTR;5'UTR		Promoter_Associated	0.0777896	9.44309	0.00492651	0.6441
cg12233334	chr3	49056086	chr3:49055214-49056317	Island	DALRD3;DALRD3	NM_001009996;NM_018114	TSS200;5'UTR		Promoter_Associated_Cell_type_specific	0.11205	9.43785	0.0049368	0.6441
cg23000918	chr17	17875910	chr17:17875167-17875933	Island	TOM1L2;TOM1L2;TOM1L2;TOM1L2;TOM1L2;TOM1L2;LRRC48;LRRC48;LRRC48;LRRC48	NM_001288789;NM_001288788;NM_001288787;NM_001033551;NM_001082968;NM_001288786;NM_001130092;NM_031294;NM_001130090;NM_001130091	TSS200;TSS200;TSS200;TSS200;TSS200;TSS200;TSS1500;TSS1500;TSS1500;TSS1500		Promoter_Associated	0.0535913	9.43744	0.0049376	0.6441
cg02652511	chr3	118959571	chr3:118959339-118959934	Island	B4GALT4;B4GALT4;B4GALT4-AS1	NM_003778;NM_212543;NR_046574	5'UTR;5'UTR;Body		Promoter_Associated	0.0466651	9.43563	0.00494117	0.6441
cg15564972	chr6	79787561	chr6:79787608-79788337	N_Shore	PHIP	NM_017934	Body		Promoter_Associated	0.028888	9.43308	0.00494619	0.6441
cg00898282	chr9	111775915	chr9:111775041-111775934	Island	CTNNAL1;CTNNAL1	NM_003798;NM_001286974	TSS200;TSS200		Promoter_Associated	0.298544	9.43212	0.00494809	0.6441
cg25150199	chr16	102950	chr16:103424-104190	N_Shore	SNRNP25;POLR3K	NM_024571;NM_016310	TSS1500;Body		Promoter_Associated	0.245268	9.42992	0.00495243	0.6441
cg25054390	chr14	91720372	chr14:91719576-91720228	S_Shore	GPR68	NM_003485	TSS200		Promoter_Associated	0.315879	9.42928	0.00495369	0.6441
cg14084312	chr14	88459488	chr14:88459118-88459689	Island	GALC;GALC	NM_001037525;NM_000153	1stExon;1stExon		Promoter_Associated	0.0638999	9.42883	0.00495458	0.6441
cg19097648	chr5	115177461	chr5:115177234-115178256	Island	ATG12;AP3S1;ATG12	NM_004707;NM_001284;NM_004707	1stExon;TSS200;5'UTR		Promoter_Associated	0.132417	9.41594	0.0049801	0.6441
cg22369048	chr19	45970962	chr19:45970799-45972668	Island	FOSB;FOSB	NM_001114171;NM_006732	TSS1500;TSS1500		Promoter_Associated	0.0768616	9.41592	0.00498013	0.6441
cg22366626	chr3	15140889	chr3:15140035-15140890	Island	ZFYVE20	NM_022340	TSS1500		Promoter_Associated	0.0433304	9.41584	0.00498028	0.6441
cg02941293	chr1	211500002	chr1:211500151-211500636	N_Shore	TRAF5;TRAF5;TRAF5	NM_001033910;NM_004619;NM_004619	TSS200;1stExon;5'UTR		Promoter_Associated	0.0955732	9.41432	0.00498331	0.6441
cg24345138	chr15	86337433	chr15:86337418-86338429	Island	KLHL25	NM_022480	5'UTR		Promoter_Associated	0.0649592	9.41399	0.00498397	0.6441
cg02738763	chr15	102264749	chr15:102264097-102264750	Island	TARSL2	NM_152334	TSS200		Promoter_Associated	0.160963	9.41371	0.00498452	0.6441
cg10668512	chr15	42565522	chr15:42565452-42565791	Island	GANC;TMEM87A;TMEM87A	NM_198141;NM_015497;NM_001110503	TSS1500;1stExon;1stExon		Promoter_Associated	0.0810934	9.41247	0.00498698	0.6441
cg23498771	chr7	1083910	chr7:1084387-1084595	N_Shore	C7orf50;C7orf50;C7orf50	NM_001134395;NM_032350;NM_001134396	Body;Body;Body		Promoter_Associated	0.0715028	9.41069	0.00499052	0.6441
cg05085973	chr11	65340056	chr11:65340117-65340483	N_Shore	FAM89B;FAM89B;FAM89B;FAM89B;FAM89B;FAM89B	NM_001098784;NM_152832;NM_001098784;NM_001098785;NM_001098785;NM_152832	5'UTR;5'UTR;1stExon;1stExon;5'UTR;1stExon		Promoter_Associated	0.0667452	9.41016	0.00499157	0.6441
cg14416726	chr6	151773293	chr6:151773043-151774070	Island	C6orf211;RMND1;RMND1	NM_024573;NM_017909;NM_017909	TSS200;1stExon;5'UTR		Promoter_Associated	0.0469986	9.40987	0.00499215	0.6441
cg14924160	chr13	41496235	chr13:41496587-41496806	N_Shore	SUGT1L1	NR_003365	TSS1500		Promoter_Associated	0.567532	9.40734	0.00499719	0.6441
cg08432650	chr20	43104474	chr20:43104406-43104654	Island	TTPAL;TTPAL	NM_001039199;NM_024331	TSS200;TSS200		Promoter_Associated	0.0522499	9.40702	0.00499783	0.6441
cg17262328	chr7	55955158	chr7:55954935-55955387	Island					Promoter_Associated	0.0424815	9.40473	0.0050024	0.6441
cg04148091	chr16	81348876	chr16:81348350-81349526	Island	GAN	NM_022041	1stExon		Promoter_Associated	0.254253	9.40436	0.00500314	0.6441
cg04839780	chr19	45981663		OpenSea					Promoter_Associated	0.0739023	9.40397	0.0050039	0.6441
cg09979956	chr2	190648634	chr2:190648566-190649484	Island	ORMDL1;ORMDL1;PMS1;PMS1;PMS1	NM_016467;NM_001128150;NM_001128143;NM_001128144;NM_000534	5'UTR;5'UTR;TSS200;TSS200;TSS200		Promoter_Associated	0.067054	9.40295	0.00500595	0.6441
cg03450734	chr17	45899862		OpenSea	OSBPL7	NM_145798	TSS1500		Promoter_Associated	0.438626	9.40207	0.00500771	0.6441
cg14505161	chr7	30544458	chr7:30543984-30545005	Island	GGCT	NM_024051	TSS200		Promoter_Associated	0.0424807	9.40055	0.00501074	0.6441
cg12459378	chr4	53525407	chr4:53524958-53526227	Island	USP46;USP46;USP46;USP46;USP46;USP46-AS1;USP46	NM_022832;NM_001286768;NM_001286767;NM_022832;NM_001286767;NR_125363;NM_001286768	1stExon;1stExon;1stExon;5'UTR;5'UTR;TSS200;5'UTR		Promoter_Associated	0.286325	9.39836	0.00501512	0.6441
cg14913925	chr7	99149239	chr7:99149508-99149807	N_Shore	C7orf38	NM_145111	5'UTR		Promoter_Associated	0.0922212	9.3948	0.00502225	0.6441
cg23588553	chr12	57623699	chr12:57623420-57623903	Island	SHMT2;SHMT2;SHMT2;SHMT2;SHMT2;SHMT2;SHMT2;SHMT2	NM_005412;NR_029415;NR_029417;NM_001166358;NM_001166357;NR_029416;NM_001166356;NM_001166359	Body;TSS1500;Body;TSS200;TSS1500;TSS200;Body;TSS1500		Promoter_Associated	0.0711507	9.39001	0.00503185	0.6441
cg24237600	chr1	155178849	chr1:155178547-155178980	Island	THBS3;THBS3;THBS3;THBS3;MTX1;MTX1	NM_007112;NM_001252608;NM_001252607;NR_045553;NM_002455;NM_198883	TSS1500;TSS1500;TSS1500;TSS1500;1stExon;1stExon		Promoter_Associated	0.230558	9.38265	0.00504666	0.6441
cg00448482	chr18	13726497	chr18:13725979-13727370	Island	C18orf19;C18orf19;RNMT;C18orf19;C18orf19	NM_152352;NM_001098801;NM_003799;NM_152352;NM_001098801	5'UTR;1stExon;TSS1500;1stExon;5'UTR		Promoter_Associated	0.0756561	9.3762	0.00505966	0.6441
cg25019777	chr4	53525403	chr4:53524958-53526227	Island	USP46;USP46	NM_022832;NM_022832	1stExon;5'UTR		Promoter_Associated	0.375935	9.37393	0.00506424	0.6441
cg08493911	chr12	57082291	chr12:57081290-57082445	Island	PTGES3;PTGES3;PTGES3;PTGES3;PTGES3;PTGES3;PTGES3	NR_104219;NM_001282605;NM_006601;NM_001282604;NM_001282603;NM_001282602;NM_001282601	TSS1500;TSS200;TSS200;TSS200;TSS200;TSS200;TSS200		Promoter_Associated	0.278128	9.37145	0.00506926	0.6441
cg15443793	chr19	11639741	chr19:11639614-11639897	Island	ECSIT;ECSIT;ECSIT;ECSIT	NM_001142464;NR_024551;NM_016581;NM_001142465	5'UTR;TSS200;5'UTR;5'UTR		Promoter_Associated	0.0386645	9.36485	0.00508265	0.6441
cg20692059	chr14	23563979	chr14:23563978-23564724	Island	C14orf119;ACIN1;ACIN1;ACIN1	NM_017924;NM_001164815;NM_014977;NM_001164814	TSS1500;Body;Body;Body		Promoter_Associated	0.0672793	9.3646	0.00508315	0.6441
cg17334114	chr3	133646504	chr3:133646094-133646650	Island					Promoter_Associated	0.297956	9.36343	0.00508551	0.6441
cg14866907	chr20	43160301	chr20:43160339-43160817	N_Shore	PKIG;PKIG;PKIG	NM_181805;NM_181804;NM_007066	TSS200;TSS200;TSS200		Promoter_Associated	0.107556	9.36129	0.00508987	0.6441
cg24717854	chr6	31869529	chr6:31868781-31870311	Island	ZBTB12	NM_181842	5'UTR		Promoter_Associated	0.10003	9.36069	0.00509109	0.6441
cg26932976	chr17	2615186	chr17:2614320-2615630	Island	KIAA0664	NM_015229	TSS1500		Promoter_Associated	0.0579689	9.35911	0.00509429	0.6441
cg00172020	chr3	150264474	chr3:150263609-150264607	Island	SERP1;EIF2A	NM_014445;NM_032025	TSS200;TSS200		Promoter_Associated	0.0551261	9.35818	0.00509619	0.6441
cg26567801	chr17	47438911	chr17:47438906-47439938	Island	ZNF652;ZNF652	NM_001145365;NM_014897	5'UTR;5'UTR		Promoter_Associated	0.0874186	9.35481	0.00510306	0.6441
cg24364084	chr3	113415646	chr3:113414907-113415736	Island	KIAA2018	NM_001009899	TSS200		Promoter_Associated	0.0886959	9.35248	0.00510781	0.6441
cg11927692	chr18	21167098	chr18:21166158-21167066	S_Shore	NPC1	NM_000271	TSS1500		Promoter_Associated	0.0710793	9.35146	0.00510989	0.6441
cg15108975	chr2	136499149	chr2:136499145-136500144	Island	UBXN4	NM_014607	TSS200		Promoter_Associated	0.0501651	9.34813	0.00511669	0.6441
cg18476049	chr13	114898203	chr13:114897358-114898516	Island	RASA3	NM_007368	TSS200		Promoter_Associated	0.22289	9.34684	0.00511934	0.6441
cg14894384	chr17	73150952	chr17:73149830-73150885	S_Shore	HN1;HN1;HN1	NM_001002033;NM_016185;NM_001002032	TSS200;TSS200;TSS200		Promoter_Associated	0.058337	9.34658	0.00511986	0.6441
cg07191518	chr6	43197245	chr6:43196811-43197340	Island	C6orf108;C6orf108	NM_199184;NM_006443	TSS200;TSS200		Promoter_Associated	0.191108	9.34617	0.0051207	0.6441
cg01880523	chr5	137674048	chr5:137673380-137674328	Island	CDC25C;FAM53C;FAM53C	NM_001287583;NM_001135647;NM_016605	TSS200;5'UTR;5'UTR		Promoter_Associated	0.0872412	9.34527	0.00512255	0.6441
cg06969437	chr13	45694679	chr13:45694522-45694966	Island	GTF2F2;GTF2F2	NM_004128;NM_004128	5'UTR;1stExon		Promoter_Associated	0.0603768	9.34486	0.00512339	0.6441
cg22508172	chr1	24069723	chr1:24069695-24070615	Island	TCEB3	NM_003198	TSS200		Promoter_Associated	0.137795	9.3396	0.00513418	0.6441
cg14028892	chr1	184943191	chr1:184942862-184943777	Island	FAM129A	NM_052966	Body		Promoter_Associated	0.124559	9.33905	0.00513529	0.6441
cg15949687	chr17	78388547	chr17:78388437-78389722	Island	FLJ35220;FLJ35220;FLJ35220;LOC100294362	NM_173627;NM_001164637;NM_001164638;NR_029376	TSS1500;TSS1500;TSS1500;Body		Promoter_Associated	0.173415	9.33636	0.00514082	0.6441
cg13021725	chr20	35402523	chr20:35401825-35402457	S_Shore	DSN1;DSN1;DSN1;DSN1;DSN1	NM_001145317;NM_001145318;NM_001145315;NM_001145316;NM_024918	TSS1500;TSS1500;TSS1500;TSS1500;TSS1500		Promoter_Associated	0.0948989	9.33584	0.00514188	0.6441
cg17338403	chr15	92395836	chr15:92396013-92397682	N_Shore	SLCO3A1;SLCO3A1	NM_013272;NM_001145044	TSS1500;TSS1500		Promoter_Associated	0.202074	9.33369	0.00514632	0.6441
cg19553910	chr7	151038594	chr7:151038858-151039136	N_Shore	NUB1	NM_016118	TSS1500		Promoter_Associated	0.326578	9.33127	0.0051513	0.6441
cg11264102	chr12	77157695	chr12:77157518-77158405	Island	ZDHHC17	NM_015336	TSS200		Promoter_Associated	0.305356	9.32887	0.00515623	0.6441
cg13418196	chr19	17581210	chr19:17581190-17581675	Island	SLC27A1	NM_198580	TSS200		Promoter_Associated	0.0676999	9.3269	0.0051603	0.6441
cg00958409	chr1	155023062	chr1:155022988-155024332	Island	ADAM15;ADAM15;ADAM15;DCST1;ADAM15;DCST1;ADAM15;ADAM15	NM_207194;NM_207191;NM_207196;NM_001143687;NM_207197;NM_152494;NM_207195;NM_003815	TSS1500;TSS1500;TSS1500;Body;TSS1500;Body;TSS1500;TSS1500		Promoter_Associated	0.145401	9.32623	0.00516169	0.6441
cg07525971	chr9	95858482	chr9:95857703-95859132	Island	C9orf89;C9orf89	NM_032310;NM_032310	5'UTR;1stExon		Promoter_Associated	0.180897	9.32611	0.00516194	0.6441
cg15627939	chr14	36295318	chr14:36295427-36296030	N_Shore	BRMS1L	NM_032352	TSS1500		Promoter_Associated	0.0534485	9.3261	0.00516196	0.6441
cg26673609	chr14	92572604	chr14:92572554-92573103	Island	ATXN3;ATXN3;ATXN3;ATXN3;ATXN3;ATXN3;ATXN3;ATXN3;ATXN3;ATXN3;ATXN3;ATXN3;ATXN3;ATXN3;ATXN3;ATXN3;ATXN3;ATXN3;ATXN3;ATXN3;ATXN3;ATXN3;ATXN3;ATXN3;ATXN3;ATXN3;ATXN3;ATXN3;ATXN3;ATXN3;ATXN3;ATXN3	NR_028466;NM_001164774;NR_028456;NM_001164775;NR_028463;NR_028468;NM_030660;NM_001164781;NR_028464;NR_028470;NM_001164780;NR_028465;NM_004993;NR_028469;NR_028461;NM_001164779;NM_001164778;NM_001127697;NR_028454;NR_028458;NR_028459;NR_028467;NM_001164782;NM_001164777;NM_001127696;NR_031765;NR_028453;NR_028457;NR_028455;NR_028462;NR_028460;NM_001164776	Body;Body;Body;5'UTR;Body;Body;Body;Body;Body;Body;5'UTR;Body;Body;Body;Body;Body;Body;Body;Body;Body;Body;Body;Body;Body;Body;Body;Body;Body;Body;Body;Body;Body		Promoter_Associated	0.0616523	9.32198	0.00517045	0.644272
cg18413339	chr17	78519192	chr17:78518750-78519083	S_Shore	RPTOR;RPTOR;RPTOR;RPTOR	NM_020761;NM_001163034;NM_001163034;NM_020761	1stExon;5'UTR;1stExon;5'UTR		Promoter_Associated	0.0691655	9.32156	0.00517132	0.644272
cg11866473	chr9	77703160	chr9:77702885-77703819	Island	OSTF1;NMRK1;NMRK1;NMRK1	NM_012383;NM_001127603;NM_017881;NR_023352	TSS1500;TSS200;TSS200;TSS200		Promoter_Associated	0.197232	9.318	0.0051787	0.644753
cg06326648	chr11	14912680	chr11:14912900-14913771	N_Shore	CYP2R1	NM_024514	Body		Promoter_Associated	0.10183	9.31278	0.00518952	0.644753
cg07869576	chr17	34891272	chr17:34890466-34891480	Island	MYO19;MYO19;PIGW;MYO19;MYO19;MYO19;MYO19	NM_001033580;NM_001163735;NM_178517;NM_025109;NM_001163735;NM_001033580;NM_025109	5'UTR;1stExon;TSS200;5'UTR;5'UTR;1stExon;1stExon		Promoter_Associated	0.0450121	9.31181	0.00519153	0.644753
cg10130403	chr3	23986474	chr3:23986693-23988021	N_Shore	NR1D2;NR1D2	NM_001145425;NM_005126	TSS1500;TSS1500		Promoter_Associated	0.244908	9.30921	0.00519693	0.644871
cg19980148	chr14	39639590	chr14:39639364-39639635	Island	TRAPPC6B;TRAPPC6B;TRAPPC6B;TRAPPC6B	NM_001079537;NM_001079537;NM_177452;NM_177452	5'UTR;1stExon;1stExon;5'UTR		Promoter_Associated	0.0850768	9.3059	0.00520384	0.644871
cg14236855	chr9	90341041	chr9:90340715-90341542	Island	CTSL1;CTSL1;CTSL1;CTSL1	NM_145918;NM_001912;NM_145918;NM_001912	1stExon;1stExon;5'UTR;5'UTR		Promoter_Associated_Cell_type_specific	0.142001	9.3053	0.00520508	0.644871
cg08898568	chr1	17338409	chr1:17337829-17338590	Island	ATP13A2;ATP13A2;ATP13A2;ATP13A2;ATP13A2;ATP13A2	NM_001141974;NM_001141974;NM_001141973;NM_001141973;NM_022089;NM_022089	1stExon;5'UTR;5'UTR;1stExon;1stExon;5'UTR		Promoter_Associated	0.0511699	9.30518	0.00520534	0.644871
cg26954499	chr11	61735309	chr11:61734760-61735932	Island	FTH1	NM_002032	TSS200		Promoter_Associated	0.0906484	9.30146	0.00521309	0.645063
cg14510374	chr3	50365322	chr3:50365306-50365885	Island	TUSC2	NM_007275	Body		Promoter_Associated	0.137638	9.29359	0.00522953	0.645902
cg13049984	chr3	44519186	chr3:44518838-44519368	Island	ZNF445	NM_181489	TSS200		Promoter_Associated	0.309121	9.29014	0.00523676	0.645902
cg08529848	chr11	59383689	chr11:59382687-59382929	S_Shore	OSBP	NM_002556	TSS200		Promoter_Associated	0.0665519	9.28975	0.00523758	0.645902
cg18043104	chr21	34852648	chr21:34851229-34852702	Island	TMEM50B	NM_006134	TSS1500		Promoter_Associated	0.0484495	9.28536	0.00524678	0.646222
cg23558831	chr11	118978103	chr11:118977878-118978785	Island	C2CD2L;C2CD2L	NM_014807;NM_014807	5'UTR;1stExon		Promoter_Associated	0.254562	9.28473	0.00524812	0.646222
cg08634464	chr19	2901147	chr19:2900329-2901203	Island	ZNF57	NM_173480	Body		Promoter_Associated	0.117001	9.27358	0.00527161	0.647442
cg09942448	chr2	26205639	chr2:26204554-26205649	Island	KIF3C	NM_002254	TSS200		Promoter_Associated	0.104984	9.27354	0.00527168	0.647442
cg23511151	chr15	41046769	chr15:41047210-41047687	N_Shore	FAM82A2	NM_018145	Body		Promoter_Associated	0.159481	9.27235	0.00527422	0.647442
cg20284440	chr14	52118688	chr14:52117975-52119488	Island	FRMD6;FRMD6;FRMD6	NM_152330;NM_152330;NM_001042481	5'UTR;1stExon;5'UTR		Promoter_Associated	0.0551533	9.27192	0.00527512	0.647442
cg26535805	chr19	54372556	chr19:54371854-54372990	Island	MYADM;MYADM;MYADM;MYADM;MYADM	NM_001020818;NM_138373;NM_001020819;NM_001020820;NM_001020821	TSS1500;5'UTR;5'UTR;5'UTR;TSS200		Promoter_Associated	0.0696286	9.26095	0.00529836	0.648095
cg18729862	chr6	32862333	chr6:32862156-32862785	Island					Promoter_Associated	0.0863584	9.25303	0.00531521	0.648095
cg09019432	chr17	62503014	chr17:62501479-62503566	Island	CCDC45;DDX5	NM_138363;NM_004396	TSS200;TSS1500		Promoter_Associated	0.0517255	9.25198	0.00531744	0.648095
cg17935304	chr21	40555523	chr21:40554764-40556117	Island	PSMG1;PSMG1	NM_003720;NM_203433	TSS200;TSS200		Promoter_Associated	0.0970454	9.24998	0.0053217	0.648095
cg01373705	chr2	9696302	chr2:9695522-9696606	Island	ADAM17	NM_003183	TSS1500		Promoter_Associated	0.0368834	9.24686	0.00532837	0.648095
cg01711272	chr12	56122120	chr12:56122017-56123186	Island	CD63;CD63	NM_001040034;NM_001780	Body;Body		Promoter_Associated	0.0866949	9.24491	0.00533254	0.648095
cg05157171	chr6	29910411	chr6:29910202-29911367	Island	HLA-A	NM_002116	Body		Promoter_Associated	0.180033	9.24306	0.00533649	0.648095
cg26822773	chr16	58767688	chr16:58767447-58768328	Island	GOT2;GOT2	NM_002080;NM_001286220	Body;Body		Promoter_Associated	0.14456	9.24118	0.00534051	0.648095
cg11613875	chr9	27573889	chr9:27573759-27573987	Island	C9orf72;C9orf72	NM_145005;NM_018325	TSS200;TSS1500		Promoter_Associated	0.0557242	9.23515	0.00535346	0.648095
cg16772808	chr5	159546561	chr5:159545606-159546534	S_Shore	PWWP2A;PWWP2A;PWWP2A	NM_001267035;NM_052927;NM_001130864	TSS200;TSS200;TSS200		Promoter_Associated	0.0743022	9.23472	0.00535437	0.648095
cg22301261	chr13	50655392	chr13:50655281-50656408	Island	DLEU1;DLEU2	NR_002605;NR_002612	TSS1500;Body		Promoter_Associated	0.0785982	9.23305	0.00535796	0.648095
cg17274640	chr11	111637274	chr11:111636594-111637214	S_Shore	PPP2R1B;PPP2R1B	NM_002716;NM_181699	TSS200;TSS200		Promoter_Associated	0.0777226	9.23299	0.00535809	0.648095
cg17644827	chr3	127391844	chr3:127391011-127392434	Island	ABTB1;ABTB1;ABTB1;ABTB1;ABTB1;ABTB1	NM_172027;NM_172028;NM_032548;NM_032548;NM_172027;NM_172028	1stExon;1stExon;5'UTR;1stExon;5'UTR;5'UTR		Promoter_Associated	0.182565	9.23226	0.00535966	0.648095
cg01783362	chr6	170893725	chr6:170893259-170893898	Island	PDCD2;PDCD2;PDCD2;PDCD2	NM_002598;NM_144781;NM_002598;NM_144781	1stExon;1stExon;5'UTR;5'UTR		Promoter_Associated	0.0939133	9.22758	0.00536975	0.648095
cg11408224	chr2	220071435	chr2:220071305-220071759	Island	ZFAND2B;ZFAND2B;ZFAND2B	NM_001270999;NM_001270998;NM_138802	TSS200;TSS200;TSS200		Promoter_Associated	0.244389	9.22504	0.00537523	0.648095
cg16238000	chr1	35544839	chr1:35544927-35545303	N_Shore	ZMYM1	NM_024772	TSS200		Promoter_Associated	0.0597837	9.22341	0.00537873	0.648095
cg08504905	chr19	54663436	chr19:54663103-54663909	Island	LENG1;LENG1	NM_024316;NM_024316	5'UTR;1stExon		Promoter_Associated	0.0503471	9.2225	0.00538069	0.648095
cg02690865	chr17	1552427	chr17:1551730-1553249	Island	RILP	NM_031430	Body		Promoter_Associated	0.211582	9.22196	0.00538187	0.648095
cg24833335	chr19	41870097	chr19:41869673-41870133	Island	B9D2;TMEM91	NM_030578;NM_001098825	TSS200;5'UTR		Promoter_Associated	0.0694024	9.22179	0.00538224	0.648095
cg13665263	chr7	135662016	chr7:135661841-135662272	Island	MTPN;MTPN;LUZP6;LUZP6	NM_145808;NM_145808;NM_001128619;NM_001128619	1stExon;5'UTR;5'UTR;1stExon		Promoter_Associated	0.384803	9.22124	0.00538342	0.648095
cg02780330	chr15	74907980	chr15:74906938-74908538	Island	CLK3;CLK3	NM_003992;NM_001130028	5'UTR;1stExon		Promoter_Associated	0.199844	9.22103	0.00538387	0.648095
cg17490973	chr9	99802020	chr9:99800856-99801724	S_Shore	CTSV;CTSV	NM_001333;NM_001201575	TSS1500;TSS200		Promoter_Associated	0.158459	9.22031	0.00538544	0.648095
cg17986651	chr17	5185520	chr17:5185519-5185873	Island	RABEP1;RABEP1;RABEP1;RABEP1	NM_004703;NM_001083585;NM_001291581;NM_001291582	TSS200;TSS200;TSS200;TSS200		Promoter_Associated	0.0981723	9.21809	0.00539023	0.648095
cg19218722	chr2	200820956	chr2:200820053-200820716	S_Shore	C2orf60;C2orf60;C2orf47	NM_001039693;NR_004862;NM_024520	TSS1500;TSS1500;Body		Promoter_Associated	0.0602067	9.21513	0.00539665	0.648095
cg18580117	chr15	42787236	chr15:42782959-42783377	S_Shelf	SNAP23;SNAP23	NM_003825;NM_130798	TSS1500;TSS1500		Promoter_Associated	0.137923	9.21276	0.00540178	0.648095
cg21669272	chr12	50451395	chr12:50451197-50451943	Island	ACCN2;ACCN2	NM_020039;NM_001095	TSS200;TSS200		Promoter_Associated	0.207283	9.21275	0.00540181	0.648095
cg02915015	chr6	24911329	chr6:24910626-24911285	S_Shore	FAM65B	NM_014722	TSS200		Promoter_Associated	0.220098	9.21151	0.00540449	0.648095
cg27004076	chr8	22298571	chr8:22298112-22299142	Island	PPP3CC	NM_005605	TSS200		Promoter_Associated	0.0765644	9.21059	0.00540649	0.648095
cg02169621	chr1	202927264	chr1:202926879-202927476	Island	ADIPOR1;ADIPOR1;ADIPOR1;ADIPOR1	NM_015999;NM_001290557;NM_001290629;NM_001290553	5'UTR;5'UTR;5'UTR;TSS200		Promoter_Associated	0.328298	9.20955	0.00540874	0.648095
cg11719452	chr7	100027776	chr7:100025804-100028002	Island	MEPCE;ZCWPW1	NM_019606;NM_017984	1stExon;TSS1500		Promoter_Associated	0.151987	9.2009	0.00542758	0.648095
cg06336792	chr10	35415599	chr10:35415788-35416685	N_Shore	CREM;CREM;CREM;CREM;CREM;CREM	NM_001881;NM_182850;NM_182853;NM_183060;NM_183013;NM_181571	TSS1500;TSS1500;TSS1500;TSS1500;TSS1500;TSS1500		Promoter_Associated	0.0612635	9.20029	0.0054289	0.648095
cg12472520	chr19	48867982	chr19:48867188-48867607	S_Shore	SYNGR4;TMEM143;TMEM143;TMEM143;TMEM143;TMEM143	NM_012451;NM_018273;NM_001303540;NM_001303538;NM_001303539;NR_130317	5'UTR;TSS1500;TSS1500;TSS1500;TSS1500;TSS1500		Promoter_Associated	0.475864	9.19833	0.00543317	0.648095
cg07944278	chr6	35699425	chr6:35699166-35699953	Island	LOC285847	NR_027117	Body		Promoter_Associated	0.185807	9.19516	0.00544009	0.648095
cg14787483	chr22	39052528	chr22:39052054-39053054	Island	LOC646851;LOC646851;CBY1;CBY1	NM_001013647;NM_001013647;NM_015373;NM_001002880	1stExon;5'UTR;TSS200;TSS200		Promoter_Associated	0.049075	9.19296	0.0054449	0.648095
cg04761653	chr6	82463237	chr6:82461133-82463805	Island	FAM46A	NM_017633	TSS1500		Promoter_Associated	0.122347	9.19236	0.00544623	0.648095
cg13314222	chr6	32862734	chr6:32862156-32862785	Island					Promoter_Associated	0.0778006	9.18743	0.00545702	0.648456
cg10813912	chr5	180237626	chr5:180236992-180238209	Island	MGAT1;MGAT1	NM_001114618;NM_001114617	TSS1500;TSS1500		Promoter_Associated	0.0510262	9.18522	0.00546187	0.648635
cg15966198	chr7	73668926	chr7:73668393-73669142	Island	RFC2;RFC2;RFC2;RFC2;RFC2	NM_001278793;NM_001278792;NM_001278791;NM_181471;NM_002914	TSS200;TSS200;TSS200;TSS200;TSS200		Promoter_Associated	0.193703	9.1822	0.00546851	0.648659
cg08619797	chr16	57219959	chr16:57219486-57220583	Island	RSPRY1;FAM192A;FAM192A	NM_133368;NM_024946;NM_024946	TSS1500;1stExon;5'UTR		Promoter_Associated	0.0519603	9.18193	0.0054691	0.648659
cg05487214	chr1	85742205	chr1:85741865-85742535	Island	BCL10;BCL10;LOC646626	NM_003921;NM_003921;NR_045484	1stExon;5'UTR;Body		Promoter_Associated	0.169659	9.18172	0.00546956	0.648659
cg17338352	chr4	123653805	chr4:123653585-123654000	Island	LOC729338;BBS12	NR_024041;NM_152618	TSS200;TSS200		Promoter_Associated	0.0577394	9.18055	0.00547213	0.648659
cg12738610	chr8	102217746	chr8:102217317-102218461	Island	ZNF706;ZNF706;ZNF706;ZNF706;ZNF706;ZNF706;ZNF706	NM_001042510;NM_016096;NM_001267708;NM_001267709;NM_001042510;NM_016096;NM_001267708	5'UTR;5'UTR;5'UTR;5'UTR;1stExon;1stExon;1stExon		Promoter_Associated	0.110766	9.17815	0.00547742	0.648659
cg01965872	chr20	33291894	chr20:33291815-33292568	Island	TP53INP2	NM_021202	TSS1500		Promoter_Associated	0.0591405	9.17809	0.00547754	0.648659
cg01729089	chr16	3174639	chr16:3174118-3174887	Island					Promoter_Associated	0.0578522	9.17689	0.0054802	0.648659
cg23570958	chr18	59853916	chr18:59853977-59855252	N_Shore	PIGN;PIGN;KIAA1468	NM_176787;NM_012327;NM_020854	5'UTR;5'UTR;TSS1500		Promoter_Associated	0.0603252	9.17587	0.00548243	0.648659
cg16511653	chr11	77899565	chr11:77899564-77899990	Island	USP35;KCTD21	NM_020798;NM_001029859	TSS1500;5'UTR		Promoter_Associated	0.105827	9.17154	0.00549198	0.649118
cg04539153	chr1	200992990	chr1:200992282-200992839	S_Shore	KIF21B;KIF21B;KIF21B;KIF21B	NM_001252102;NM_001252103;NM_001252100;NM_017596	TSS200;TSS200;TSS200;TSS200		Promoter_Associated	0.0933848	9.1673	0.00550136	0.649451
cg06260624	chr3	186524570	chr3:186524095-186524694	Island	RFC4;RFC4	NM_181573;NM_002916	TSS200;TSS1500		Promoter_Associated	0.148213	9.16409	0.00550847	0.64965
cg13762792	chr8	86089337	chr8:86089201-86090287	Island	E2F5;E2F5	NM_001083588;NM_001951	TSS1500;TSS1500		Promoter_Associated	0.0776031	9.15912	0.0055195	0.650153
cg23023927	chr16	30621817	chr16:30621000-30621826	Island	ZNF689;ZNF689;ZNF689;ZNF689;ZNF689	NM_138447;NR_073480;NR_073482;NR_073481;NR_104166	TSS200;TSS200;TSS200;Body;TSS1500		Promoter_Associated	0.162027	9.15744	0.00552323	0.65022
cg21754773	chr3	58477622	chr3:58477486-58478274	Island	KCTD6	NM_001128214	TSS200		Promoter_Associated	0.0821362	9.15147	0.00553651	0.65059
cg13711528	chr19	39138322	chr19:39138062-39138570	Island	ACTN4	NM_004924	TSS200		Promoter_Associated	0.28427	9.15048	0.00553872	0.65059
cg07819919	chr1	174128392	chr1:174128296-174129289	Island	RABGAP1L;LOC102724601	NM_014857;NR_121197	TSS200;Body		Promoter_Associated	0.0595735	9.14754	0.00554526	0.651012
cg06506598	chr5	79783889	chr5:79783635-79784145	Island	FAM151B;FAM151B	NM_205548;NM_205548	1stExon;5'UTR		Promoter_Associated	0.161743	9.14688	0.00554676	0.651015
cg07143635	chr16	11681487	chr16:11680008-11681275	S_Shore	LITAF;LITAF;LITAF;LITAF	NR_024320;NM_004862;NM_001136472;NM_001136473	TSS200;TSS1500;TSS1500;TSS1500		Promoter_Associated	0.512273	9.14449	0.00555207	0.651211
cg13329217	chr11	63975481	chr11:63974829-63975048	S_Shore	FERMT3;FERMT3	NM_031471;NM_178443	Body;Body		Promoter_Associated	0.134691	9.14313	0.00555512	0.651211
cg09074991	chr19	19143421	chr19:19143924-19144827	N_Shore	SUGP2;SUGP2;ARMC6;ARMC6	NM_001017392;NM_014884;NM_001199196;NM_033415	5'UTR;5'UTR;TSS1500;TSS1500	chr19:19143307-19143307	Promoter_Associated	0.0690531	9.14196	0.00555774	0.651318
cg21234812	chr17	46985508	chr17:46985588-46986537	N_Shore	UBE2Z	NM_023079	TSS1500		Promoter_Associated	0.0487307	9.13682	0.00556924	0.651562
cg06959514	chr6	29856141	chr6:29855295-29856565	Island	HLA-H	NR_001434	Body		Promoter_Associated_Cell_type_specific	0.0502732	9.13662	0.00556969	0.651562
cg00858973	chr7	30174585	chr7:30174230-30176169	Island	C7orf41;C7orf41	NM_152793;NM_152793	1stExon;5'UTR		Promoter_Associated	0.311834	9.13556	0.00557209	0.651644
cg02583309	chr19	49127327	chr19:49127388-49127720	N_Shore	SPHK2	NM_020126	Body		Promoter_Associated	0.0788914	9.13229	0.00557942	0.651644
cg25544558	chr1	162531160	chr1:162530856-162531853	Island	UAP1	NM_003115	TSS200		Promoter_Associated	0.0533403	9.13158	0.00558102	0.651644
cg05052031	chr3	33138450	chr3:33138083-33138769	Island	TMPPE;TMPPE;GLB1;GLB1;GLB1	NM_001039770;NM_001136238;NM_001135602;NM_001079811;NM_000404	TSS200;TSS200;Body;TSS200;Body		Promoter_Associated	0.111412	9.13143	0.00558136	0.651644
cg01963056	chr8	144911482	chr8:144911055-144912075	Island	PUF60;PUF60;PUF60;PUF60;PUF60	NM_078480;NM_014281;NM_014281;NM_078480;NM_001136033	5'UTR;5'UTR;1stExon;1stExon;TSS1500		Promoter_Associated	0.0528249	9.12535	0.00559504	0.651993
cg11581046	chr19	14640042	chr19:14639879-14641040	Island	MIR639;TECR	NR_030369;NM_138501	TSS1500;TSS1500		Promoter_Associated	0.0821336	9.11939	0.00560848	0.652359
cg00691729	chr17	58468300	chr17:58468980-58469903	N_Shore	USP32	NM_032582	Body		Promoter_Associated_Cell_type_specific	0.117233	9.11625	0.00561559	0.652359
cg20306234	chr17	18162366	chr17:18163685-18164672	N_Shore	FLII;SMCR7;SMCR7	NM_002018;NM_001144900;NM_139162	TSS1500;TSS1500;TSS1500		Promoter_Associated	0.0966223	9.1122	0.00562474	0.652389
cg17963472	chr12	69080641	chr12:69080580-69081152	Island	NUP107;LOC100507250	NM_020401;NR_038930	TSS200;TSS200		Promoter_Associated	0.0600822	9.10403	0.00564331	0.652389
cg04055490	chr17	8059012	chr17:8059556-8060237	N_Shore					Promoter_Associated	0.16025	9.10398	0.00564342	0.652389
cg22405973	chr22	22222028	chr22:22221055-22222367	Island	MAPK1;MAPK1	NM_138957;NM_002745	TSS200;TSS200		Promoter_Associated	0.0685292	9.10296	0.00564575	0.652389
cg20704342	chr2	75938273	chr2:75937657-75938139	S_Shore	C2orf3	NM_003203	TSS200		Promoter_Associated	0.0676464	9.10273	0.00564626	0.652389
cg16818740	chr20	4803300	chr20:4803013-4804146	Island	RASSF2	NM_014737	5'UTR		Promoter_Associated	0.0594912	9.10176	0.00564847	0.652389
cg01635475	chr3	167813467	chr3:167812829-167814102	Island	GOLIM4	NM_014498	TSS200		Promoter_Associated	0.157416	9.10003	0.00565241	0.652406
cg27302007	chr6	114291608	chr6:114291411-114292767	Island	HDAC2	NM_001527	Body		Promoter_Associated	0.115903	9.09401	0.00566616	0.652789
cg04487931	chr1	28199109	chr1:28199031-28199257	Island	C1orf38;C1orf38;C1orf38	NM_001039477;NM_001105556;NM_004848	1stExon;1stExon;1stExon		Promoter_Associated	0.0747934	9.0937	0.00566685	0.652789
cg06094323	chr2	128145662	chr2:128145117-128145897	Island					Promoter_Associated	0.185305	9.09365	0.00566697	0.652789
cg10380506	chr5	61602054	chr5:61601617-61602930	Island	KIF2A;KIF2A;KIF2A;KIF2A;KIF2A;KIF2A;KIF2A;KIF2A	NM_004520;NM_001243953;NM_001098511;NM_004520;NM_001243953;NM_001243952;NM_001098511;NM_001243952	5'UTR;5'UTR;5'UTR;1stExon;1stExon;1stExon;1stExon;5'UTR		Promoter_Associated	0.162992	9.09299	0.00566848	0.652836
cg15456099	chr17	34957969	chr17:34957833-34958790	Island	MRM1	NM_024864	TSS200		Promoter_Associated	0.0994771	9.09202	0.00567069	0.652877
cg23098062	chr22	21336635	chr22:21336181-21336939	Island	LZTR1;LZTR1	NM_006767;NM_006767	1stExon;5'UTR		Promoter_Associated	0.0272228	9.08894	0.00567774	0.653143
cg25627403	chr19	41769009	chr19:41769215-41769417	N_Shore	HNRNPUL1;HNRNPUL1	NM_007040;NM_144732	TSS1500;5'UTR		Promoter_Associated	0.0497498	9.08668	0.00568293	0.65336
cg26398408	chr14	51135030	chr14:51134480-51135304	Island	SAV1	NM_021818	TSS200		Promoter_Associated_Cell_type_specific	0.0665078	9.08606	0.00568434	0.653396
cg01655781	chr12	102513797	chr12:102513668-102514076	Island	NUP37;C12orf48	NM_024057;NM_017915	TSS1500;TSS200		Promoter_Associated	0.198351	9.08176	0.00569423	0.653981
cg24980609	chr10	103348064	chr10:103347679-103348215	Island	POLL;RP11-529I10.4	NM_013274;NM_015448	TSS200;TSS200		Promoter_Associated	0.288562	9.07281	0.00571482	0.654219
cg27613174	chr7	2559966	chr7:2558371-2559967	Island	LFNG;LFNG;LFNG;LFNG	NM_001166355;NM_001040167;NM_001040168;NM_002304	Body;Body;Body;Body		Promoter_Associated	0.0703084	9.07238	0.0057158	0.654219
cg11944428	chr11	65640333	chr11:65639835-65641374	Island	EFEMP2;EFEMP2	NM_016938;NM_016938	1stExon;5'UTR		Promoter_Associated	0.0627024	9.07201	0.00571666	0.654219
cg23445604	chr3	46735801	chr3:46734731-46735717	S_Shore	ALS2CL	NM_147129	TSS1500		Promoter_Associated_Cell_type_specific	0.615538	9.06579	0.00573104	0.654396
cg07657192	chr6	29894986	chr6:29894140-29895117	Island					Promoter_Associated	0.105498	9.06572	0.00573119	0.654396
cg24793470	chr17	28804679	chr17:28804336-28804693	Island	GOSR1;GOSR1;GOSR1	NM_004871;NM_001007024;NM_001007025	Body;5'UTR;Body		Promoter_Associated	0.112688	9.0646	0.00573379	0.654396
cg20053799	chr19	48972338	chr19:48972225-48973157	Island	CYTH2;CYTH2	NM_004228;NM_017457	TSS200;TSS200		Promoter_Associated	0.0392211	9.06396	0.00573526	0.654434
cg05859293	chr8	11660465	chr8:11659676-11660795	Island	FDFT1;FDFT1;FDFT1;FDFT1;FDFT1;FDFT1;FDFT1;FDFT1	NM_001287747;NM_001287748;NM_001287744;NM_001287745;NM_001287743;NM_001287742;NM_001287756;NM_004462	TSS200;TSS200;5'UTR;5'UTR;Body;Body;Body;Body		Promoter_Associated	0.0756149	9.06056	0.00574314	0.654434
cg13583309	chr14	54955792	chr14:54955388-54955831	Island	GMFB	NM_004124	TSS200		Promoter_Associated	0.108759	9.05949	0.00574561	0.654434
cg22727761	chr1	24286270	chr1:24285785-24286701	Island	PNRC2	NM_017761	TSS200		Promoter_Associated	0.131989	9.05931	0.00574604	0.654434
cg17167972	chr17	29158999	chr17:29158878-29159423	Island	ATAD5	NM_024857	TSS200		Promoter_Associated	0.0602297	9.05902	0.00574672	0.654434
cg10610778	chr8	38033915	chr8:38033408-38034643	Island	LSM1;LSM1;BAG4;BAG4;LSM1;LSM1	NM_014462;NM_014462;NM_001204878;NM_004874;NR_045492;NR_045493	1stExon;5'UTR;TSS200;TSS200;Body;Body		Promoter_Associated	0.216061	9.05672	0.00575204	0.654481
cg00658394	chr3	11685410	chr3:11684192-11684930	S_Shore	VGLL4;VGLL4	NM_014667;NM_001128219	Body;TSS200		Promoter_Associated	0.0773115	9.04726	0.00577407	0.654727
cg09326546	chr3	12705291	chr3:12705059-12705887	Island	RAF1	NM_002880	5'UTR		Promoter_Associated	0.0553669	9.04506	0.00577921	0.65474
cg11341307	chr4	15005490	chr4:15003059-15006761	Island	CPEB2;CPEB2	NM_182485;NM_182646	TSS200;TSS200		Promoter_Associated	0.0727093	9.04481	0.00577978	0.65474
cg22837342	chr14	23755408	chr14:23755121-23755456	Island	HOMEZ	NM_020834	TSS200		Promoter_Associated	0.23606	9.04197	0.00578643	0.654869
cg17237086	chr22	40814966	chr22:40814816-40815102	Island	MKL1	NM_020831	Body		Gene_Associated_Cell_type_specific	0.453305	9.03774	0.00579633	0.655597
cg05103132	chr2	73441498	chr2:73441313-73441817	Island	SMYD5	NM_006062	Body		Promoter_Associated	0.0609807	9.03476	0.00580332	0.655597
cg19816107	chr7	33101939	chr7:33101938-33102907	Island	NT5C3;NT5C3	NR_029372;NM_001002010	Body;Body		Promoter_Associated	0.101581	9.03327	0.00580679	0.655597
cg04389275	chr19	41770014	chr19:41770013-41771113	Island	HNRNPUL1;HNRNPUL1	NM_007040;NM_144732	TSS200;5'UTR		Promoter_Associated	0.0601697	9.03295	0.00580754	0.655597
cg18961533	chr19	19302816	chr19:19303350-19303622	N_Shore	RFXANK;RFXANK;RFXANK;RFXANK;MEF2BNB;MEF2BNB;MEF2BNB-MEF2B;MEF2BNB-MEF2B;MEF2BNB-MEF2B	NM_001278728;NM_001278727;NM_134440;NM_003721;NM_001145784;NM_001145783;NR_027308;NR_027307;NM_005919	TSS1500;TSS200;TSS200;TSS200;Body;Body;Body;Body;5'UTR		Promoter_Associated	0.351948	9.03128	0.00581149	0.655597
cg08798184	chr6	33267549	chr6:33266302-33267582	Island	TAPBP;TAPBP;RGL2;RGL2	NM_172209;NM_003190;NM_004761;NR_028387	3'UTR;3'UTR;TSS1500;TSS1500		Promoter_Associated	0.0544448	9.02716	0.00582117	0.656051
cg12103569	chr12	132258560		OpenSea	SFRS8	NM_004592	Body		Gene_Associated	0.424006	9.02014	0.00583771	0.656099
cg20977111	chr7	121036534	chr7:121035820-121036670	Island	FAM3C;FAM3C	NM_014888;NM_001040020	TSS200;TSS200		Promoter_Associated	0.124238	9.01946	0.0058393	0.656099
cg21268252	chr2	38604622	chr2:38603569-38604510	S_Shore	ATL2;ATL2;ATL2;ATL2	NM_001308076;NM_022374;NM_001135673;NR_024191	TSS1500;TSS200;TSS200;TSS200		Promoter_Associated	0.162184	9.01342	0.00585359	0.656099
cg08547432	chr19	50143419	chr19:50143223-50143975	Island	RRAS	NM_006270	TSS200		Promoter_Associated	0.143193	9.01138	0.00585842	0.656099
cg24071500	chr4	114683176	chr4:114682069-114682886	S_Shore	CAMK2D;CAMK2D;CAMK2D;CAMK2D;CAMK2D;CAMK2D	NM_172128;NM_172129;NM_172127;NM_001221;NM_172114;NM_172115	TSS200;TSS200;TSS200;TSS200;TSS200;TSS200		Promoter_Associated	0.0492189	9.00926	0.00586346	0.656099
cg07072507	chr2	241508090	chr2:241508424-241508627	N_Shore	RNPEPL1	NM_018226	TSS200		Promoter_Associated	0.208225	9.00652	0.00586995	0.656099
cg21389025	chr6	44281084	chr6:44280719-44281198	Island	AARS2	NM_020745	TSS200		Promoter_Associated	0.0433841	9.00589	0.00587146	0.656099
cg21132860	chr20	42219846	chr20:42219516-42219988	Island	IFT52	NM_016004	5'UTR		Promoter_Associated	0.0907759	9.00435	0.0058751	0.656099
cg20386875	chr1	228675901	chr1:228674346-228675752	S_Shore	RNF187	NM_001010858	Body		Promoter_Associated	0.189419	9.00199	0.00588072	0.656233
cg24132694	chr19	7984945	chr19:7985065-7985390	N_Shore	SNAPC2;SNAPC2	NR_030717;NM_003083	TSS1500;TSS1500		Promoter_Associated	0.153422	9.00104	0.00588297	0.656233
cg14272068	chr6	32821742	chr6:32820849-32822370	Island	TAP1;PSMB9;TAP1;PSMB9	NM_000593;NM_002800;NM_000593;NM_148954	5'UTR;TSS200;1stExon;TSS200		Promoter_Associated	0.0540329	8.99988	0.00588575	0.656233
cg24086869	chr15	52471581	chr15:52471580-52472310	Island	GNB5;GNB5	NM_006578;NM_016194	Body;Body		Promoter_Associated	0.0564506	8.99984	0.00588584	0.656233
cg17148978	chr1	151584446	chr1:151584374-151585205	Island	SNX27	NM_030918	TSS1500		Promoter_Associated	0.0551329	8.99925	0.00588723	0.656233
cg26188784	chr1	85039967	chr1:85039825-85040344	Island	CTBS	NM_004388	1stExon		Promoter_Associated	0.168272	8.99479	0.00589789	0.656233
cg12091346	chr3	129325717	chr3:129323915-129325332	S_Shore	PLXND1	NM_015103	TSS200		Promoter_Associated	0.232579	8.99428	0.00589908	0.656233
cg13414916	chr10	17272616	chr10:17270430-17272617	Island	VIM	NM_003380	Body		Promoter_Associated	0.0358135	8.99395	0.00589988	0.656233
cg16168311	chr1	156561947	chr1:156561485-156561880	S_Shore	APOA1BP	NM_144772	Body		Promoter_Associated	0.116761	8.99124	0.00590635	0.656374
cg00798029	chr15	66161798	chr15:66161549-66162593	Island	RAB11A;RAB11A	NM_004663;NM_004663	1stExon;5'UTR		Promoter_Associated	0.123755	8.98095	0.00593101	0.656558
cg03875632	chr2	74684566	chr2:74684565-74685789	Island	WBP1;INO80B	NM_012477;NM_031288	TSS1500;Body		Promoter_Associated	0.0790635	8.97595	0.00594303	0.656558
cg00630494	chr19	53194036	chr19:53193139-53193945	S_Shore	ZNF83;ZNF83;ZNF83;ZNF83;ZNF83	NM_001277947;NM_001277946;NM_001277945;NM_001277948;NM_001277949	TSS1500;TSS1500;TSS1500;TSS1500;TSS1500		Promoter_Associated	0.0971322	8.96749	0.00596342	0.656558
cg00409183	chr15	85291729	chr15:85291079-85291697	S_Shore	ZNF592	NM_014630	TSS200		Promoter_Associated	0.0665551	8.96197	0.00597677	0.656558
cg07571951	chr7	75931608	chr7:75931704-75932978	N_Shore	HSPB1	NM_001540	TSS1500		Promoter_Associated	0.238407	8.96097	0.00597921	0.656558
cg27070016	chr9	123639656	chr9:123638820-123639936	Island	PHF19;PHF19;PHF19;PHF19	NM_001286843;NM_015651;NM_001009936;NM_001286840	TSS200;TSS200;TSS200;Body		Promoter_Associated	0.0481802	8.95648	0.00599011	0.656558
cg11040136	chr7	44788027	chr7:44788714-44789119	N_Shore	ZMIZ2;ZMIZ2	NM_031449;NM_001300959	TSS1500;TSS200		Promoter_Associated	0.161612	8.95489	0.00599396	0.656558
cg13885720	chr10	126392872		OpenSea	FAM53B-AS1;FAM53B-AS1;FAM53B	NR_120631;NR_120630;NM_014661	Body;Body;Body		Gene_Associated_Cell_type_specific	0.466703	8.95425	0.0059955	0.656558
cg26484361	chr6	90348809	chr6:90348167-90348564	S_Shore	LYRM2;LYRM2;LYRM2;LYRM2	NR_028495;NR_028494;NR_028493;NM_020466	TSS1500;TSS1500;TSS1500;TSS1500		Promoter_Associated	0.385319	8.95285	0.00599891	0.656558
cg20200035	chr7	140624462	chr7:140623997-140624949	Island	BRAF	NM_004333	1stExon		Promoter_Associated	0.265568	8.94557	0.00601665	0.656558
cg14707431	chr9	100395413	chr9:100395340-100396414	Island	TSTD2;NCBP1	NM_139246;NM_002486	5'UTR;TSS1500		Promoter_Associated	0.0643002	8.9451	0.00601778	0.656558
cg01589860	chr11	72433836	chr11:72437676-72438005	N_Shelf	ARAP1;ARAP1;ARAP1	NM_001040118;NM_001135190;NM_015242	Body;TSS1500;TSS1500		Promoter_Associated	0.381771	8.94272	0.00602359	0.656558
cg04767484	chr15	76629104	chr15:76628998-76629207	Island	ISL2	NM_145805	TSS200		Promoter_Associated	0.0500193	8.94248	0.0060242	0.656558
cg04153495	chr16	25078095	chr16:25078047-25078532	Island					Promoter_Associated_Cell_type_specific	0.180335	8.94187	0.00602568	0.656558
cg07297582	chr3	158288892	chr3:158288800-158289271	Island	MLF1;MLF1;MLF1	NM_001130156;NM_022443;NM_001130157	TSS200;TSS200;TSS200		Promoter_Associated	0.0757288	8.93687	0.00603792	0.656558
cg06814102	chr11	64880135	chr11:64879046-64880413	Island	TM7SF2	NM_003273	Body		Promoter_Associated	0.0734084	8.93425	0.00604433	0.656558
cg09874271	chr7	104624356	chr7:104624337-104624848	Island					Promoter_Associated	0.0532385	8.93402	0.0060449	0.656558
cg20757348	chr2	109403120	chr2:109402907-109403566	Island	CCDC138	NM_144978	TSS200		Promoter_Associated	0.161182	8.93231	0.00604909	0.656558
cg00682015	chr13	76111918	chr13:76111673-76112044	Island	COMMD6;COMMD6	NM_203497;NM_203495	1stExon;1stExon		Promoter_Associated	0.100622	8.92956	0.00605584	0.656558
cg18757962	chr18	55254164	chr18:55253544-55254093	S_Shore	FECH;FECH	NM_001012515;NM_000140	TSS200;TSS200		Promoter_Associated	0.0682539	8.92865	0.00605806	0.656558
cg00478127	chr3	57112588	chr3:57112567-57113908	Island	ARHGEF3	NM_001128615	5'UTR		Promoter_Associated	0.0575749	8.92507	0.00606687	0.656558
cg15741482	chr10	105880990	chr10:105881449-105881947	N_Shore	C10orf78;C10orf78	NM_001002759;NM_145247	TSS1500;TSS1500		Promoter_Associated	0.0762634	8.92288	0.00607227	0.656558
cg12254515	chr8	124054090	chr8:124054057-124054733	Island	DERL1;DERL1	NM_024295;NM_001134671	Body;Body		Promoter_Associated	0.0452268	8.92244	0.00607335	0.656558
cg05712296	chr1	151445973	chr1:151445871-151446142	Island				chr1:151445792-151445792	Promoter_Associated_Cell_type_specific	0.22577	8.92152	0.00607563	0.656558
cg23230176	chr7	74071571	chr7:74071547-74073035	Island	GTF2I;GTF2I;GTF2I;GTF2I;GTF2I	NM_032999;NM_033000;NM_001163636;NM_033001;NM_001518	TSS1500;TSS1500;TSS1500;TSS1500;TSS1500		Promoter_Associated	0.0805526	8.92107	0.00607673	0.656558
cg20830179	chr16	21964441		OpenSea	UQCRC2;UQCRC2	NM_003366;NM_003366	5'UTR;1stExon		Promoter_Associated	0.0541751	8.91981	0.00607983	0.656558
cg04768449	chr12	94495274	chr12:94495833-94496230	N_Shore					Promoter_Associated	0.16217	8.91921	0.00608133	0.656558
cg16666935	chr13	31736119	chr13:31735109-31736670	Island	HSPH1	NM_006644	TSS200		Promoter_Associated	0.0789249	8.91587	0.00608956	0.656656
cg25039879	chr17	56429692	chr17:56429455-56429906	Island	SUPT4H1	NM_003168	TSS200		Promoter_Associated	0.113037	8.90938	0.00610563	0.656866
cg16911228	chr1	51433939	chr1:51433762-51435505	Island	CDKN2C	NM_001262	TSS1500		Promoter_Associated	0.064817	8.90822	0.00610852	0.656866
cg19744158	chr22	42196655	chr22:42195953-42196961	Island	CCDC134	NM_024821	TSS200		Promoter_Associated	0.126018	8.90789	0.00610933	0.656866
cg19724461	chr2	27651266	chr2:27651265-27652129	Island	NRBP1	NM_013392	TSS1500		Promoter_Associated	0.054295	8.90658	0.00611259	0.656926
cg14682699	chr22	42467252	chr22:42466407-42467121	S_Shore	NAGA	NM_000262	TSS1500		Promoter_Associated	0.197067	8.90638	0.00611308	0.656926
cg18020955	chr1	147790806	chr1:147789652-147790094	S_Shore					Promoter_Associated	0.195298	8.90465	0.00611736	0.65711
cg03810621	chr17	40976336	chr17:40976159-40976421	Island	MIR6781;BECN1	NR_106839;NM_003766	TSS1500;TSS200		Promoter_Associated	0.0993271	8.9027	0.00612221	0.65711
cg22023046	chr1	45241572	chr1:45241013-45241900	Island	SNORD46;SNORD55;RPS8	NR_000024;NR_000015;NM_001012	TSS1500;Body;Body		Promoter_Associated	0.0524706	8.89534	0.00614055	0.65711
cg14564046	chr17	1933409	chr17:1933138-1933852	Island	DPH1	NM_001383	TSS200		Promoter_Associated	0.0709041	8.89328	0.00614569	0.65711
cg26320410	chr3	9851826	chr3:9851476-9852171	Island	TTLL3	NM_001025930	TSS200		Promoter_Associated	0.0516774	8.88994	0.00615403	0.65711
cg14936213	chr19	39390616	chr19:39390033-39390895	Island	SIRT2;SIRT2;NFKBIB;NFKBIB;NFKBIB;NFKBIB	NM_012237;NM_030593;NM_001001716;NM_002503;NM_002503;NM_001001716	TSS1500;TSS1500;5'UTR;1stExon;5'UTR;1stExon		Promoter_Associated	0.225958	8.88903	0.00615631	0.65711
cg19700484	chr22	19158736	chr22:19158703-19159722	Island	LINC01311	NR_103767	TSS1500		Promoter_Associated	0.122125	8.88732	0.00616058	0.65711
cg25662680	chr16	67880587	chr16:67880678-67881516	N_Shore	CENPT;NUTF2	NM_025082;NM_005796	5'UTR;TSS1500		Promoter_Associated	0.05888	8.88706	0.00616124	0.65711
cg11719836	chr1	20209026	chr1:20208807-20209462	Island	OTUD3	NM_015207	1stExon		Promoter_Associated	0.190317	8.8853	0.00616564	0.657386
cg22026360	chr12	113376264	chr12:113376185-113376493	Island	OAS3;OAS3	NM_006187;NM_006187	5'UTR;1stExon		Promoter_Associated	0.0260907	8.88443	0.00616782	0.657386
cg23654174	chr1	47779667	chr1:47779707-47780211	N_Shore	STIL;STIL	NM_003035;NM_001048166	5'UTR;5'UTR		Promoter_Associated	0.0622381	8.88365	0.00616978	0.657431
cg08003357	chr3	49824073	chr3:49823482-49824346	Island	IP6K1;IP6K1	NM_153273;NM_001006115	TSS200;TSS200		Promoter_Associated	0.0517015	8.88236	0.006173	0.65752
cg16682138	chr20	30161203	chr20:30160786-30161107	S_Shore	HM13-AS1	NR_046853	TSS200		Promoter_Associated	0.0472094	8.88116	0.00617603	0.65752
cg22402853	chr12	50478901	chr12:50478886-50479329	Island	SMARCD1;SMARCD1	NM_139071;NM_003076	TSS200;TSS200		Promoter_Associated	0.0904176	8.87618	0.00618855	0.65752
cg01769160	chr11	20408933	chr11:20408755-20409781	Island	PRMT3;PRMT3;PRMT3	NM_001145167;NM_005788;NM_001145166	TSS200;TSS200;TSS200		Promoter_Associated	0.0630775	8.87136	0.00620068	0.65752
cg20364660	chr11	110301606	chr11:110300574-110301334	S_Shore	FDX1	NM_004109	Body		Promoter_Associated	0.0746906	8.87016	0.0062037	0.65752
cg22109560	chr3	15643304	chr3:15642770-15643581	Island	HACL1;HACL1;HACL1;HACL1;HACL1;HACL1;HACL1;HACL1;BTD;BTD;BTD;BTD;BTD;BTD;HACL1;BTD;BTD	NM_001284415;NM_001284416;NM_012260;NM_001284413;NM_001284415;NM_001284416;NM_012260;NM_001284413;NM_000060;NM_001281726;NM_000060;NM_001281726;NM_001281724;NM_001281725;NR_104315;NM_001281724;NM_001281723	1stExon;1stExon;1stExon;1stExon;5'UTR;5'UTR;5'UTR;5'UTR;5'UTR;5'UTR;1stExon;1stExon;1stExon;TSS200;Body;5'UTR;Body		Promoter_Associated	0.0539963	8.86361	0.00622023	0.65752
cg04395739	chr1	155247196	chr1:155246991-155247748	Island	HCN3	NM_020897	TSS200		Promoter_Associated	0.220657	8.85986	0.00622974	0.65752
cg14166149	chr20	32319121	chr20:32319505-32320554	N_Shore	ZNF341	NM_032819	TSS1500		Promoter_Associated	0.520111	8.85933	0.00623107	0.65752
cg09039782	chr17	43662154	chr17:43662141-43663807	Island					Promoter_Associated	0.0452616	8.85648	0.00623832	0.65752
cg10696724	chr3	13937557	chr3:13937186-13937592	Island					Promoter_Associated	0.156358	8.85539	0.00624108	0.65752
cg16482769	chr7	66147174	chr7:66146725-66148011	Island					Promoter_Associated	0.0741078	8.85041	0.00625374	0.65752
cg22076569	chr5	137911419	chr5:137910848-137911637	Island	HSPA9	NM_004134	TSS200		Promoter_Associated	0.0401654	8.84465	0.00626841	0.65752
cg00469356	chr11	43381076	chr11:43380241-43381040	S_Shore	TTC17	NM_018259	Body		Promoter_Associated	0.0544761	8.8416	0.00627621	0.65752
cg25650851	chr20	21284360	chr20:21283636-21284446	Island	XRN2	NM_012255	Body		Promoter_Associated	0.0750687	8.84036	0.00627937	0.65752
cg06349546	chr22	43011285	chr22:43010440-43011063	S_Shore	POLDIP3;RNU12;POLDIP3	NM_032311;NR_029422;NM_178136	TSS1500;Body;TSS1500		Promoter_Associated	0.224506	8.83867	0.00628367	0.65752
cg14065121	chr9	77643271	chr9:77642704-77643595	Island	C9orf41;C9orf41	NM_152420;NM_152420	1stExon;5'UTR		Promoter_Associated	0.275644	8.83861	0.00628383	0.65752
cg16598007	chr3	197025014	chr3:197024427-197025506	Island	DLG1;DLG1;DLG1;DLG1;DLG1-AS1	NM_001098424;NM_004087;NM_001204386;NM_001290983;NR_038289	5'UTR;5'UTR;5'UTR;5'UTR;TSS200		Promoter_Associated	0.279236	8.83783	0.00628583	0.65752
cg05164052	chr3	50358322	chr3:50358378-50359606	N_Shore	HYAL2;HYAL2	NM_003773;NM_033158	5'UTR;5'UTR		Promoter_Associated	0.0798575	8.83491	0.0062933	0.65752
cg12070509	chr1	222638775	chr1:222638761-222638973	Island					Promoter_Associated	0.113461	8.83139	0.00630234	0.65752
cg16902559	chr3	48594421	chr3:48594022-48594853	Island	PFKFB4	NM_004567	TSS200		Promoter_Associated	0.0613391	8.83098	0.00630338	0.65752
cg01445952	chr9	134114144		OpenSea				chr9:134114047-134114047	Promoter_Associated	0.222886	8.83036	0.00630497	0.65752
cg02156782	chrX	49126099	chrX:49125645-49127200	Island	PPP1R3F	NM_033215	TSS1500		Promoter_Associated	0.17548	8.83018	0.00630543	0.65752
cg01243968	chr4	87515433	chr4:87515183-87515735	Island	PTPN13;PTPN13;PTPN13;PTPN13	NM_080684;NM_006264;NM_080685;NM_080683	TSS200;TSS200;TSS200;TSS200		Promoter_Associated	0.123491	8.82451	0.00632002	0.65752
cg02550003	chr4	47916050	chr4:47915861-47916880	Island	NFXL1	NM_152995	Body		Promoter_Associated	0.0950723	8.82332	0.00632308	0.65752
cg24227031	chr14	21967736		OpenSea	METTL3;METTL3	NM_019852;NM_019852	ExonBnd;Body		Gene_Associated	0.505411	8.82043	0.00633054	0.65752
cg04303024	chr17	73781011	chr17:73780846-73781308	Island	UNK	NM_001080419	Body		Promoter_Associated	0.0755991	8.81963	0.00633258	0.65752
cg18159324	chr12	52463368	chr12:52463348-52464202	Island	C12orf44;C12orf44	NM_001098673;NM_021934	TSS1500;TSS1500		Promoter_Associated	0.05038	8.81711	0.00633909	0.65752
cg12052812	chr1	230778592	chr1:230778077-230778593	Island	COG2;COG2	NM_001145036;NM_007357	Body;Body		Promoter_Associated	0.057628	8.81601	0.00634193	0.65752
cg03882929	chr1	42800280	chr1:42800265-42801370	Island	FOXJ3	NM_014947	5'UTR		Promoter_Associated_Cell_type_specific	0.0468839	8.81489	0.00634482	0.65752
cg13963729	chr19	925428	chr19:925120-926816	Island	ARID3A	NM_005224	TSS1500		Promoter_Associated	0.15369	8.81387	0.00634746	0.65752
cg10692309	chr4	184580369	chr4:184579921-184580644	Island	RWDD4;RWDD4;RWDD4;RWDD4;TRAPPC11;TRAPPC11	NM_001307922;NM_001307922;NM_152682;NM_152682;NM_021942;NM_199053	5'UTR;1stExon;1stExon;5'UTR;TSS200;TSS200		Promoter_Associated	0.0605849	8.81274	0.00635039	0.65752
cg00413849	chr1	167906156	chr1:167905027-167906801	Island	BRP44;BRP44;DCAF6;DCAF6;BRP44	NR_026550;NM_001143674;NM_001017977;NM_018442;NM_015415	TSS1500;5'UTR;1stExon;1stExon;TSS1500		Promoter_Associated	0.108792	8.81218	0.00635184	0.65752
cg18079208	chr9	86536523	chr9:86535742-86536646	Island	KIF27;KIF27;KIF27	NM_001271928;NM_001271927;NM_017576	TSS200;TSS200;TSS200		Promoter_Associated	0.20009	8.81154	0.0063535	0.65752
cg16075209	chr5	44808992	chr5:44809047-44809692	N_Shore	MRPS30	NM_016640	TSS200		Promoter_Associated	0.0531119	8.80991	0.00635773	0.65752
cg01626870	chr8	144911671	chr8:144911055-144912075	Island	PUF60;PUF60;PUF60;PUF60;PUF60;PUF60;PUF60;PUF60	NM_001136033;NM_001271100;NM_014281;NM_001271099;NM_001271098;NM_001271097;NM_001271096;NM_078480	TSS1500;TSS1500;TSS200;TSS200;TSS200;TSS200;TSS200;TSS200		Promoter_Associated	0.0258662	8.80823	0.00636207	0.65752
cg21081679	chr11	73674964		OpenSea	DNAJB13	NM_153614	Body		Promoter_Associated	0.734359	8.80537	0.00636948	0.65752
cg25291234	chr19	52552521	chr19:52551831-52552214	S_Shore	ZNF432	NM_014650	TSS1500		Promoter_Associated	0.0690876	8.80481	0.00637095	0.65752
cg24462021	chr7	102514737		OpenSea	FBXL13;FBXL13;FBXL13;FBXL13	NR_105043;NM_145032;NM_001287150;NM_001111038	Body;Body;Body;Body	chr7:102514621-102514621	Gene_Associated_Cell_type_specific	0.225567	8.79976	0.00638408	0.65752
cg00771688	chr2	120124593	chr2:120124241-120125287	Island	C2orf76;DBI;DBI;DBI;DBI	NM_001017927;NM_001079862;NM_020548;NM_001079863;NM_001079862	TSS1500;5'UTR;TSS200;TSS1500;1stExon		Promoter_Associated	0.114777	8.79761	0.00638968	0.65752
cg12928542	chr20	10015725	chr20:10015610-10015914	Island	ANKRD5;ANKRD5;ANKRD5;ANKRD5	NM_198798;NM_022096;NM_022096;NM_198798	1stExon;1stExon;5'UTR;5'UTR		Promoter_Associated	0.176043	8.79587	0.0063942	0.65752
cg27484006	chr3	196668801	chr3:196668695-196670054	Island	NCBP2;NCBP2;NCBP2;NCBP2-AS2	NM_001308036;NM_001042540;NM_007362;NR_024388	Body;Body;Body;TSS1500		Promoter_Associated	0.107982	8.79477	0.00639707	0.65752
cg13948230	chr10	126106957	chr10:126106818-126107862	Island	OAT	NM_000274	5'UTR		Promoter_Associated	0.0547917	8.79396	0.0063992	0.65752
cg17395354	chr6	160148041	chr6:160147729-160149065	Island	WTAP;WTAP;WTAP	NM_152858;NM_004906;NM_152857	TSS200;TSS200;TSS1500		Promoter_Associated	0.115434	8.79333	0.00640082	0.65752
cg21772838	chr20	54967497	chr20:54967036-54968001	Island	AURKA;CSTF1;CSTF1;AURKA;AURKA;CSTF1;AURKA;AURKA;CSTF1;AURKA	NM_198434;NM_001033521;NM_001324;NM_198437;NM_003600;NM_001033521;NM_198436;NM_198433;NM_001033522;NM_198435	TSS200;5'UTR;TSS200;TSS200;TSS200;1stExon;TSS200;TSS200;TSS1500;TSS200		Promoter_Associated	0.0493137	8.78918	0.00641168	0.65752
cg25809215	chr3	16306823	chr3:16306136-16306986	Island	OXNAD1;DPH3;DPH3;OXNAD1	NM_138381;NM_206831;NM_001047434;NM_138381	1stExon;TSS1500;TSS1500;5'UTR		Promoter_Associated	0.048712	8.78891	0.00641238	0.65752
cg22224989	chr1	27986522	chr1:27986305-27986808	Island					Promoter_Associated	0.153922	8.7865	0.00641867	0.65752
cg25274994	chr5	149737296	chr5:149737077-149737830	Island	TCOF1;TCOF1;TCOF1;TCOF1;TCOF1;TCOF1;TCOF1;TCOF1;TCOF1;TCOF1;TCOF1;TCOF1	NM_001135244;NM_001135243;NM_001135245;NM_000356;NM_001195141;NM_001008657;NM_001135244;NM_001135243;NM_001135245;NM_000356;NM_001195141;NM_001008657	5'UTR;5'UTR;5'UTR;5'UTR;5'UTR;5'UTR;1stExon;1stExon;1stExon;1stExon;1stExon;1stExon		Promoter_Associated	0.269719	8.78637	0.00641902	0.65752
cg02241358	chr4	99917544	chr4:99916375-99917569	Island	METAP1	NM_015143	Body		Promoter_Associated	0.0492014	8.7842	0.0064247	0.65752
cg01345841	chr12	117348835	chr12:117348645-117349207	Island	FBXW8;FBXW8;FBXW8;FBXW8	NM_012174;NM_012174;NM_153348;NM_153348	1stExon;5'UTR;5'UTR;1stExon		Promoter_Associated	0.240768	8.78178	0.00643105	0.65752
cg24360773	chr3	23987459	chr3:23986693-23988021	Island	NR1D2;NR1D2	NM_001145425;NM_005126	TSS200;Body		Promoter_Associated	0.171066	8.78006	0.00643556	0.65752
cg05776762	chr14	65569545	chr14:65568454-65570009	Island	MAX;MAX;MAX;MAX;MAX;MAX;MAX;MAX;MAX	NR_073138;NR_073137;NM_145114;NM_145113;NM_145112;NM_002382;NM_197957;NM_001271069;NM_001271068	TSS200;TSS200;TSS1500;TSS1500;TSS1500;TSS1500;TSS1500;TSS1500;TSS1500		Promoter_Associated	0.16324	8.77979	0.00643627	0.65752
cg19734148	chr20	55926119	chr20:55926212-55926585	N_Shore	RAE1;RAE1	NM_003610;NM_001015885	TSS200;TSS1500		Promoter_Associated	0.0819775	8.77875	0.00643899	0.65752
cg13752837	chr9	35162048	chr9:35161874-35162409	Island	UNC13B;UNC13B	NM_006377;NM_006377	5'UTR;1stExon		Promoter_Associated_Cell_type_specific	0.126584	8.77816	0.00644056	0.65752
cg00474734	chr12	53645975	chr12:53645719-53646071	Island	MFSD5;MFSD5;MFSD5	NM_032889;NM_001170790;NM_032889	1stExon;Body;5'UTR		Promoter_Associated	0.26098	8.77737	0.00644262	0.65752
cg14019947	chr1	109419416	chr1:109419544-109420038	N_Shore	GPSM2	NM_013296	TSS200		Promoter_Associated	0.0638606	8.77662	0.00644459	0.65752
cg08665704	chr2	54013995	chr2:54013801-54014498	Island	ERLEC1;ERLEC1;ERLEC1;ASB3;ASB3;ASB3;GPR75-ASB3;ASB3;ASB3	NM_015701;NM_001127398;NM_001127397;NM_145863;NM_016115;NM_001201965;NM_001164165;NM_145863;NM_016115	TSS200;TSS200;TSS200;1stExon;1stExon;TSS200;Body;5'UTR;5'UTR		Promoter_Associated	0.222422	8.7766	0.00644466	0.65752
cg25637631	chr9	26947194	chr9:26946847-26947578	Island	PLAA;PLAA;IFT74;IFT74	NM_001031689;NM_001031689;NM_001099222;NM_001099223	1stExon;5'UTR;TSS200;5'UTR		Promoter_Associated	0.290698	8.77264	0.00645506	0.65752
cg25317740	chr8	144911669	chr8:144911055-144912075	Island	PUF60;PUF60;PUF60;PUF60;PUF60;PUF60;PUF60;PUF60	NM_001136033;NM_001271100;NM_014281;NM_001271099;NM_001271098;NM_001271097;NM_001271096;NM_078480	TSS1500;TSS1500;TSS200;TSS200;TSS200;TSS200;TSS200;TSS200		Promoter_Associated	0.0305308	8.76993	0.0064622	0.65752
cg25130277	chr1	167904675	chr1:167905027-167906801	N_Shore	DCAF6;BRP44;BRP44;DCAF6;BRP44	NM_018442;NR_026550;NM_015415;NM_001017977;NM_001143674	TSS1500;Body;Body;TSS1500;Body		Promoter_Associated	0.117207	8.76851	0.00646597	0.65752
cg02506578	chr3	25824554	chr3:25824336-25825456	Island	NGLY1;NGLY1;NGLY1;NGLY1	NM_001145294;NM_018297;NM_001145295;NM_001145293	Body;Body;Body;Body		Promoter_Associated	0.0507363	8.76815	0.0064669	0.65752
cg16856100	chr3	17783647	chr3:17783646-17784455	Island	TBC1D5;TBC1D5	NM_014744;NM_001134380	TSS1500;5'UTR		Promoter_Associated	0.182746	8.76768	0.00646815	0.65752
cg09044219	chr12	510474	chr12:510523-510791	N_Shore	CCDC77;CCDC77;CCDC77;CCDC77	NM_001130146;NM_032358;NM_001130147;NM_001130148	TSS1500;TSS1500;5'UTR;5'UTR		Promoter_Associated	0.0727763	8.76568	0.00647343	0.65752
cg07892339	chr1	156721493	chr1:156720747-156722069	Island	HDGF;HDGF;HDGF;HDGF	NM_001126050;NM_004494;NM_004494;NM_001126051	Body;1stExon;5'UTR;Body		Promoter_Associated	0.078297	8.76391	0.0064781	0.65752
cg17071648	chr10	75545507	chr10:75545264-75546124	Island	KIAA0913	NM_015037	TSS200		Promoter_Associated	0.120492	8.76376	0.00647851	0.65752
cg26512406	chr16	28223152	chr16:28223083-28223638	Island	XPO6;XPO6	NM_015171;NM_015171	5'UTR;1stExon		Promoter_Associated	0.277478	8.76101	0.0064858	0.65752
cg13284007	chr3	53381865	chr3:53381345-53381936	Island	DCP1A	NM_018403	TSS1500		Promoter_Associated	0.196838	8.76013	0.00648812	0.65752
cg13400516	chr1	2159040	chr1:2158212-2161173	Island	SKI	NM_003036	TSS1500		Promoter_Associated	0.0770692	8.75821	0.0064932	0.65752
cg00643557	chr5	60240891	chr5:60240779-60241490	Island	NDUFAF2;ERCC8;ERCC8	NM_174889;NM_000082;NM_000082	TSS200;1stExon;5'UTR		Promoter_Associated	0.049711	8.75663	0.00649739	0.65752
cg19091756	chr3	9851862	chr3:9851476-9852171	Island	TTLL3	NM_001025930	TSS200		Promoter_Associated	0.0947468	8.7557	0.00649987	0.65752
cg06887159	chr11	46143000		OpenSea	PHF21A;PHF21A	NM_001101802;NM_016621	TSS200;TSS200		Promoter_Associated	0.169268	8.75323	0.00650641	0.65752
cg02608019	chr9	93564028	chr9:93563775-93564546	Island	SYK;SYK;SYK;SYK;SYK	NR_024156;NM_001135052;NM_003177;NM_001135052;NM_003177	TSS200;5'UTR;5'UTR;1stExon;1stExon		Promoter_Associated_Cell_type_specific	0.104523	8.74915	0.00651726	0.65752
cg26987747	chr12	28343413	chr12:28343289-28343907	Island					Promoter_Associated	0.0954266	8.74815	0.00651994	0.65752
cg25529965	chr7	56174084	chr7:56173912-56174398	Island	CHCHD2	NM_016139	1stExon		Promoter_Associated	0.159324	8.7474	0.00652191	0.65752
cg11694641	chr12	98987961	chr12:98987193-98988203	Island	SLC25A3;SLC25A3;SLC25A3	NM_213611;NM_005888;NM_002635	Body;Body;Body		Promoter_Associated	0.0629785	8.74541	0.00652722	0.65752
cg14824848	chr5	145214744	chr5:145214649-145215139	Island	PRELID2;PRELID2;PRELID2;PRELID2	NM_138492;NM_205846;NM_182960;NM_138492	5'UTR;1stExon;1stExon;1stExon		Promoter_Associated	0.146644	8.73907	0.00654415	0.65752
cg05196410	chr4	170679254	chr4:170678944-170679255	Island	C4orf27	NM_017867	TSS200		Promoter_Associated	0.0869863	8.73753	0.00654827	0.65752
cg00804291	chr10	7830258	chr10:7829588-7830517	Island	KIN;KIN;ATP5C1;ATP5C1	NM_012311;NR_045609;NM_001001973;NM_005174	TSS1500;TSS1500;Body;Body		Promoter_Associated	0.0934398	8.73564	0.00655334	0.65752
cg19960692	chr14	75726024	chr14:75725748-75726029	Island					Promoter_Associated	0.0625979	8.73511	0.00655476	0.65752
cg14159818	chr20	3749519	chr20:3748053-3749407	S_Shore	C20orf27	NM_001039140	TSS1500		Promoter_Associated	0.0746673	8.72955	0.00656966	0.65752
cg16250330	chr1	184943561	chr1:184942862-184943777	Island	FAM129A;FAM129A	NM_052966;NM_052966	1stExon;5'UTR		Promoter_Associated	0.0534313	8.72915	0.00657073	0.65752
cg25223851	chr4	106395307	chr4:106394551-106395322	Island	PPA2;PPA2;PPA2;PPA2;PPA2	NM_001034191;NM_006903;NM_176867;NM_176869;NM_176866	TSS200;TSS200;TSS200;TSS200;TSS200		Promoter_Associated	0.193331	8.7286	0.00657222	0.65752
cg19336577	chr19	5622501	chr19:5622248-5623712	Island	SAFB;SAFB2	NM_002967;NM_014649	TSS1500;Body		Promoter_Associated	0.230766	8.72448	0.00658328	0.65752
cg08134106	chr19	57999036	chr19:57999025-57999613	Island	ZNF419;ZNF419;ZNF419;ZNF419;ZNF419;ZNF419;ZNF419	NM_001098493;NM_001098496;NM_024691;NM_001098495;NM_001098491;NM_001098492;NM_001098494	TSS200;TSS200;TSS200;TSS200;TSS200;TSS200;TSS200		Promoter_Associated	0.144626	8.72205	0.00658984	0.65752
cg14155058	chr9	134113929		OpenSea					Promoter_Associated	0.296839	8.71979	0.00659592	0.65752
cg08740748	chr15	91446511	chr15:91445563-91446768	Island	MAN2A2	NM_006122	TSS1500		Promoter_Associated	0.0605834	8.71886	0.00659844	0.65752
cg09802742	chr5	79704500	chr5:79703436-79704444	S_Shore	ZFYVE16;ZFYVE16	NM_001105251;NM_014733	5'UTR;5'UTR		Promoter_Associated	0.0883089	8.71748	0.00660215	0.65752
cg12294506	chr8	6565850	chr8:6565314-6566658	Island	AGPAT5	NM_018361	TSS200		Promoter_Associated	0.0437299	8.71743	0.00660228	0.65752
cg15967727	chr3	52321636	chr3:52321783-52322054	N_Shore	GLYCTK;GLYCTK;GLYCTK;GLYCTK;GLYCTK;GLYCTK	NM_001144951;NM_145262;NR_026701;NR_026700;NR_026702;NR_026699	TSS200;TSS200;TSS200;TSS200;TSS200;TSS200		Promoter_Associated	0.0712199	8.71659	0.00660455	0.65752
cg12266151	chr20	33291892	chr20:33291815-33292568	Island	TP53INP2	NM_021202	TSS1500		Promoter_Associated	0.235718	8.71525	0.00660819	0.65752
cg04446112	chr11	64008349	chr11:64008283-64009487	Island	FKBP2;FKBP2;FKBP2	NM_004470;NM_057092;NM_001135208	TSS200;TSS1500;TSS1500		Promoter_Associated	0.0572357	8.71311	0.00661397	0.65752
cg19573456	chr19	16607087	chr19:16606740-16607444	Island	C19orf44;CALR3	NM_032207;NM_145046	TSS200;TSS200		Promoter_Associated	0.158088	8.71151	0.00661831	0.65752
cg24793625	chr19	56165307	chr19:56163662-56167257	Island	U2AF2;U2AF2	NM_007279;NM_001012478	TSS200;TSS200		Promoter_Associated	0.0471036	8.70779	0.00662836	0.65752
cg25528786	chr19	42082267		OpenSea	CEACAM21;CEACAM21	NM_001098506;NM_033543	TSS1500;TSS1500		Promoter_Associated	0.462253	8.7068	0.00663106	0.65752
cg18431834	chr22	20101045	chr22:20103648-20103923	N_Shelf	TRMT2A;TRMT2A;TRMT2A;TRMT2A;TRMT2A;TRMT2A	NM_022727;NM_001257994;NM_182984;NM_022727;NM_182984;NM_001257994	ExonBnd;ExonBnd;ExonBnd;Body;Body;Body		Gene_Associated_Cell_type_specific	0.649181	8.70673	0.00663126	0.65752
cg16154128	chr12	50451304	chr12:50451197-50451943	Island	ASIC1;ASIC1;ASIC1	NM_020039;NM_001095;NR_046389	TSS200;TSS200;TSS200		Promoter_Associated	0.292741	8.70657	0.00663168	0.65752
cg15307268	chr15	40213409	chr15:40211961-40213444	Island	GPR176	NM_007223	TSS1500		Promoter_Associated	0.0738021	8.70643	0.00663207	0.65752
cg08231349	chr6	29894644	chr6:29894140-29895117	Island	HCG4P6	NR_001317	TSS1500		Promoter_Associated	0.235837	8.70623	0.00663259	0.65752
cg09539045	chr15	82555303	chr15:82554785-82555476	Island	EFTUD1;EFTUD1;SAXO2	NM_024580;NM_001040610;NM_001008226	TSS200;TSS200;Body		Promoter_Associated	0.362631	8.70596	0.00663334	0.65752
cg18191664	chr8	37594173	chr8:37593834-37594703	Island	ERLIN2;ERLIN2;ERLIN2;ERLIN2;ERLIN2	NM_007175;NM_007175;NM_001003790;NM_001003791;NM_001003791	1stExon;5'UTR;TSS200;1stExon;5'UTR		Promoter_Associated	0.096201	8.70565	0.00663417	0.65752
cg10919329	chr6	88182879	chr6:88182368-88183202	Island	SLC35A1;SLC35A1	NM_006416;NM_001168398	Body;Body		Promoter_Associated	0.0362782	8.70333	0.00664049	0.65752
cg02418800	chr14	77843367	chr14:77843101-77843746	Island	SAMD15;TMED8	NM_001010860;NM_213601	TSS1500;1stExon		Promoter_Associated	0.122375	8.70269	0.00664222	0.65752
cg00178437	chr18	48405279	chr18:48405135-48405983	Island	ME2;ME2	NM_002396;NM_001168335	TSS200;TSS200		Promoter_Associated	0.0725179	8.70094	0.00664696	0.65752
cg14116624	chr17	25621079	chr17:25620999-25621730	Island	WSB1;WSB1	NM_015626;NM_134265	TSS200;TSS200		Promoter_Associated	0.0402478	8.70061	0.00664788	0.65752
cg27372898	chr21	27543410	chr21:27541893-27543524	Island	APP;APP;APP;APP;APP	NM_001136130;NM_201414;NM_001136129;NM_201413;NM_000484	TSS1500;TSS1500;TSS1500;TSS1500;TSS1500		Promoter_Associated	0.0374413	8.70011	0.00664923	0.65752
cg00259966	chr17	73873924	chr17:73873528-73874923	Island	TRIM47	NM_033452	Body		Promoter_Associated	0.126337	8.69958	0.00665067	0.65752
cg18790204	chr1	90460563	chr1:90460399-90461237	Island	ZNF326;ZNF326;GEMIN8P4	NM_182975;NM_182976;NR_002830	TSS200;TSS200;TSS200		Promoter_Associated	0.0580505	8.69528	0.00666238	0.65752
cg13868639	chr9	86536043	chr9:86535742-86536646	Island	KIF27	NM_017576	5'UTR		Promoter_Associated	0.243367	8.69372	0.00666663	0.65752
cg01870619	chr5	32444265	chr5:32443753-32444923	Island	ZFR	NM_016107	Body		Promoter_Associated	0.337234	8.69201	0.00667129	0.65752
cg20266883	chr1	19229581	chr1:19228828-19229634	Island	ALDH4A1;ALDH4A1	NM_003748;NM_170726	TSS1500;TSS1500		Promoter_Associated	0.186887	8.69099	0.0066741	0.65752
cg24714147	chr19	14629240	chr19:14628406-14629689	Island	DNAJB1	NM_006145	TSS200		Promoter_Associated	0.147099	8.69052	0.00667538	0.65752
cg14952011	chr9	99616371	chr9:99616401-99616940	N_Shore	ZNF782;ZNF782	NM_001001662;NM_001001662	1stExon;5'UTR		Promoter_Associated	0.172663	8.68902	0.00667947	0.65752
cg26543180	chr12	6875638	chr12:6875481-6876923	Island	PTMS;PTMS	NM_002824;NM_002824	5'UTR;1stExon		Promoter_Associated	0.161298	8.68755	0.00668349	0.65752
cg17079858	chr6	15248932	chr6:15244877-15246160	S_Shelf	JARID2	NM_004973	Body		Promoter_Associated	0.0973902	8.68599	0.00668776	0.65752
cg06770435	chr11	615716	chr11:614760-616068	Island	IRF7;IRF7;IRF7;IRF7	NM_004031;NM_004031;NM_001572;NM_004029	1stExon;5'UTR;5'UTR;5'UTR		Promoter_Associated	0.0342738	8.68583	0.00668819	0.65752
cg01937314	chr6	31774612	chr6:31774475-31774862	Island	LSM2;LSM2	NM_021177;NM_021177	1stExon;5'UTR		Promoter_Associated	0.246765	8.68498	0.00669053	0.65752
cg07989796	chr19	41082579	chr19:41082615-41083355	N_Shore	SHKBP1	NM_138392	TSS200		Promoter_Associated	0.0892896	8.68192	0.00669891	0.65752
cg26344104	chr1	201951974	chr1:201951754-201952579	Island	RNPEP	NM_020216	1stExon		Promoter_Associated	0.150565	8.68187	0.00669905	0.65752
cg05024413	chr4	128703335	chr4:128702830-128704215	Island	HSPA4L	NM_014278	TSS200		Promoter_Associated	0.0858291	8.68108	0.00670121	0.65752
cg02569333	chr8	67625280	chr8:67624608-67625424	Island	SGK3	NM_001033578	5'UTR		Promoter_Associated	0.0681159	8.68075	0.00670213	0.65752
cg11388552	chr6	28323704		OpenSea	ZKSCAN3;ZKSCAN3;ZKSCAN3	NM_001242894;NM_024493;NM_001242895	5'UTR;5'UTR;5'UTR		Promoter_Associated_Cell_type_specific	0.258708	8.67433	0.00671977	0.65752
cg24842597	chr6	10723258	chr6:10723022-10723609	Island	TMEM14C;TMEM14C;TMEM14C;TMEM14C	NM_016462;NM_001165258;NM_001165258;NM_016462	1stExon;1stExon;5'UTR;5'UTR		Promoter_Associated	0.06997	8.66877	0.0067351	0.65752
cg19706449	chr1	47133793	chr1:47133674-47134395	Island	ATPAF1;ATPAF1	NM_001042546;NM_022745	1stExon;1stExon		Promoter_Associated	0.176867	8.66735	0.00673901	0.65752
cg09719277	chr13	30881096	chr13:30880899-30881939	Island	KATNAL1;KATNAL1;KATNAL1	NM_001014380;NM_001014380;NM_032116	5'UTR;1stExon;5'UTR		Promoter_Associated	0.0885202	8.66565	0.0067437	0.65752
cg08204369	chr17	73150733	chr17:73149830-73150885	Island	HN1;HN1;HN1;HN1;HN1;HN1	NM_001002033;NM_001002032;NM_001002032;NM_016185;NM_001002033;NM_016185	5'UTR;5'UTR;1stExon;5'UTR;1stExon;1stExon		Promoter_Associated	0.102037	8.66237	0.00675277	0.65752
cg23724878	chr8	42393007	chr8:42396235-42397195	N_Shelf	SLC20A2;SLC20A2	NM_001257181;NM_006749	5'UTR;5'UTR		Promoter_Associated_Cell_type_specific	0.211391	8.65942	0.00676094	0.65752
cg18437480	chr17	76130305	chr17:76127521-76128406	S_Shore	TMC8	NM_152468	Body		Promoter_Associated	0.332839	8.65732	0.00676675	0.65752
cg22760475	chr5	149380129	chr5:149379964-149380802	Island	HMGXB3;TIGD6;TIGD6	NM_014983;NM_030953;NM_030953	TSS200;1stExon;5'UTR		Promoter_Associated	0.0610099	8.65166	0.00678248	0.65752
cg23821541	chr2	20251993	chr2:20251040-20251864	S_Shore	LAPTM4A	NM_014713	TSS1500		Promoter_Associated	0.0935827	8.64993	0.00678728	0.65752
cg16702449	chr6	34360612	chr6:34359620-34360802	Island	NUDT3	NM_006703	TSS200		Promoter_Associated	0.0366587	8.64919	0.00678935	0.65752
cg10199109	chr5	68389620	chr5:68389677-68390334	N_Shore	SLC30A5;SLC30A5	NM_024055;NM_022902	TSS200;TSS1500		Promoter_Associated	0.0581535	8.64877	0.00679052	0.65752
cg08181479	chr10	81838760	chr10:81838359-81839078	Island	LOC219347;LOC219347;C10orf57;LOC219347;LOC219347;LOC219347	NR_027430;NR_027428;NM_025125;NR_027431;NR_027429;NR_027432	Body;Body;Body;Body;Body;Body		Promoter_Associated	0.226399	8.6471	0.00679516	0.65752
cg24760647	chr2	220408209	chr2:220407698-220409048	Island	TMEM198;CHPF	NM_001005209;NM_024536	TSS1500;1stExon		Promoter_Associated	0.0793071	8.64691	0.00679569	0.65752
cg19826802	chr17	26972212	chr17:26971782-26972481	Island	KIAA0100	NM_014680	TSS200		Promoter_Associated	0.238735	8.64235	0.00680842	0.65752
cg04581025	chr3	49727474	chr3:49726686-49727340	S_Shore	MST1;RNF123	NM_020998;NM_022064	TSS1500;5'UTR		Promoter_Associated	0.111645	8.64177	0.00681002	0.65752
cg01227006	chr10	72141613	chr10:72141560-72142637	Island	LRRC20;LRRC20;LRRC20	NM_018239;NM_018205;NM_207119	5'UTR;5'UTR;TSS200		Promoter_Associated	0.321845	8.64132	0.0068113	0.65752
cg06016354	chr6	32163966	chr6:32163292-32164383	Island	GPSM3;NOTCH4	NM_022107;NM_004557	TSS1500;Body		Promoter_Associated	0.0921764	8.64062	0.00681325	0.65752
cg15021525	chr2	103353676	chr2:103353138-103353414	S_Shore	MFSD9	NM_032718	TSS1500		Promoter_Associated	0.0632664	8.63361	0.00683286	0.65752
cg20484306	chr15	66679669	chr15:66678895-66679963	Island	MAP2K1;MAP2K1	NM_002755;NM_002755	1stExon;5'UTR		Promoter_Associated	0.0411265	8.63125	0.00683947	0.65752
cg13672103	chr12	57985290	chr12:57984776-57985302	Island	PIP4K2C;PIP4K2C;PIP4K2C;PIP4K2C	NM_024779;NM_001146258;NM_001146260;NM_001146259	Body;Body;Body;Body		Promoter_Associated	0.275385	8.63018	0.00684247	0.65752
cg13277159	chr3	142442730	chr3:142442702-142443978	Island	TRPC1;TRPC1	NM_003304;NM_001251845	TSS1500;TSS1500		Promoter_Associated	0.0599189	8.62165	0.00686646	0.65752
cg09041862	chr3	98620877	chr3:98620131-98620910	Island	DCBLD2	NM_080927	TSS1500		Promoter_Associated	0.0617289	8.62152	0.00686684	0.65752
cg27663799	chr12	49504641	chr12:49504035-49504642	Island	LMBR1L;LMBR1L	NM_018113;NM_018113	5'UTR;1stExon		Promoter_Associated	0.0484711	8.62116	0.00686786	0.65752
cg12050713	chr6	53412803	chr6:53412728-53413077	Island				chr6:53412768-53412768	Promoter_Associated	0.179043	8.62074	0.00686904	0.65752
cg25186645	chr7	105752848	chr7:105752103-105753148	Island	SYPL1;SYPL1	NM_182715;NM_006754	TSS200;Body		Promoter_Associated	0.133725	8.61899	0.00687397	0.65752
cg25301142	chr22	35653619	chr22:35653361-35654028	Island	HMGXB4;HMGXB4	NM_001003681;NR_027780	5'UTR;Body		Promoter_Associated_Cell_type_specific	0.232453	8.6175	0.00687817	0.65752
cg19923361	chr4	151936630	chr4:151936653-151937519	N_Shore	LRBA;LRBA;LRBA	NM_006726;NM_001199282;NM_006726	5'UTR;TSS1500;1stExon		Promoter_Associated	0.0865109	8.61716	0.00687913	0.65752
cg07183637	chr6	31940692	chr6:31939730-31940559	S_Shore	STK19;STK19;DOM3Z;STK19	NM_004197;NM_032454;NM_005510;NR_026717	Body;Body;TSS1500;Body		Promoter_Associated	0.144398	8.61593	0.00688261	0.65752
cg20816712	chr22	38082892	chr22:38082302-38082796	S_Shore	NOL12	NM_024313	Body		Promoter_Associated_Cell_type_specific	0.0607502	8.61466	0.00688619	0.65752
cg23831597	chr18	66382439	chr18:66381934-66382575	Island	CCDC102B;TMX3	NM_001093729;NM_019022	TSS200;TSS200		Promoter_Associated	0.0299211	8.61436	0.00688704	0.65752
cg02585102	chr12	49525240	chr12:49524072-49525492	Island	TUBA1B;TUBA1B	NM_006082;NM_006082	5'UTR;1stExon		Promoter_Associated	0.183602	8.61402	0.00688799	0.65752
cg21433820	chr4	4544025	chr4:4543437-4544104	Island	STX18	NM_016930	TSS1500		Promoter_Associated	0.352767	8.61389	0.00688837	0.65752
cg20037470	chr17	30185765	chr17:30185764-30186580	Island	C17orf79	NM_018405	Body		Promoter_Associated	0.0897585	8.61366	0.00688902	0.65752
cg00509772	chr20	32273129	chr20:32273557-32274505	N_Shore	E2F1	NM_005225	Body		Promoter_Associated	0.255738	8.61256	0.00689213	0.65752
cg10601972	chr3	12851576	chr3:12851516-12851823	Island	CAND2;CAND2	NM_001162499;NM_012298	Body;Body		Promoter_Associated	0.0522499	8.61192	0.00689393	0.65752
cg25179470	chr10	102756915	chr10:102756834-102759798	Island	LZTS2	NM_032429	TSS200		Promoter_Associated	0.174573	8.6054	0.00691243	0.65788
cg23376012	chr14	24711082	chr14:24711371-24712034	N_Shore	TINF2;TINF2	NM_012461;NM_001099274	Body;Body		Promoter_Associated	0.22009	8.60529	0.00691274	0.65788
cg05054145	chr3	38179298	chr3:38178002-38178750	S_Shore	MYD88;MYD88;MYD88;MYD88;MYD88;ACAA1;ACAA1;ACAA1	NM_001172569;NM_001172568;NM_001172567;NM_001172566;NM_002468;NM_001607;NM_001130410;NR_024024	TSS1500;TSS1500;TSS1500;TSS1500;TSS1500;TSS1500;TSS1500;TSS1500		Promoter_Associated	0.102768	8.60528	0.00691275	0.65788
cg24590156	chr13	60970378	chr13:60970403-60972045	N_Shore	TDRD3;TDRD3;TDRD3	NM_001146071;NM_030794;NM_001146070	TSS1500;TSS1500;TSS1500		Promoter_Associated	0.0471183	8.60462	0.00691462	0.65788
cg13629999	chr9	134407002	chr9:134406025-134407173	Island	UCK1;UCK1	NM_001135954;NM_031432	TSS1500;TSS1500		Promoter_Associated	0.257501	8.60315	0.00691882	0.657897
cg23652038	chr6	111136640	chr6:111135515-111136913	Island	CDK19	NM_015076	TSS1500		Promoter_Associated	0.201848	8.60286	0.00691964	0.657897
cg14468454	chr10	72576509	chr10:72575513-72576302	S_Shore	SGPL1	NM_003901	5'UTR		Promoter_Associated	0.0465334	8.59902	0.00693055	0.657911
cg10611186	chr17	30814646	chr17:30813177-30815239	Island	CDK5R1	NM_003885	Body		Promoter_Associated	0.155404	8.59743	0.00693507	0.657911
cg12610119	chr1	114472148	chr1:114471965-114472899	Island	HIPK1;HIPK1;HIPK1;HIPK1	NM_152696;NM_198268;NM_152696;NM_198268	5'UTR;5'UTR;1stExon;1stExon		Promoter_Associated	0.0547693	8.59722	0.00693568	0.657911
cg08469640	chr3	49727025	chr3:49726686-49727340	Island	MST1;RNF123;RNF123	NM_020998;NM_022064;NM_022064	TSS1500;1stExon;5'UTR		Promoter_Associated	0.0821111	8.59551	0.00694054	0.657911
cg19545356	chr11	64851426	chr11:64851302-64851828	Island	ZFPL1;CDCA5	NM_006782;NM_080668	TSS1500;1stExon		Promoter_Associated	0.206034	8.59092	0.00695365	0.657911
cg00339241	chr15	41196012		OpenSea	VPS18	NM_020857	3'UTR		Promoter_Associated	0.236411	8.58629	0.00696689	0.657911
cg07313589	chr1	156736588	chr1:156737035-156738013	N_Shore	PRCC;PRCC	NM_005973;NM_199416	TSS1500;TSS1500		Promoter_Associated	0.128568	8.58447	0.00697212	0.657911
cg04693014	chr5	180645302	chr5:180646688-180647049	N_Shore					Promoter_Associated	0.147461	8.58221	0.00697859	0.657911
cg19696333	chr10	124768261	chr10:124767758-124768897	Island	IKZF5;IKZF5;ACADSB	NM_022466;NM_022466;NM_001609	5'UTR;1stExon;TSS200		Promoter_Associated	0.0129615	8.57885	0.00698823	0.657911
cg24265020	chr5	68513556	chr5:68513514-68514200	Island	MRPS36	NM_033281	TSS200		Promoter_Associated	0.0714727	8.57261	0.00700618	0.657911
cg08744900	chr3	149530197	chr3:149530293-149531234	N_Shore	RNF13;RNF13	NM_183381;NM_007282	TSS1500;TSS1500		Promoter_Associated	0.356336	8.57223	0.00700727	0.657911
cg07158701	chr17	40540601	chr17:40539837-40540775	Island	STAT3;STAT3;STAT3	NM_139276;NM_003150;NM_213662	TSS200;TSS200;TSS200		Promoter_Associated	0.0350264	8.57131	0.00700993	0.657911
cg04077677	chr1	156427412	chr1:156426549-156427362	S_Shore				chr1:156426931-156426931	Promoter_Associated	0.0903793	8.57043	0.00701245	0.657911
cg11705208	chr1	27683386	chr1:27683277-27683590	Island	MAP3K6	NM_004672	Body		Promoter_Associated_Cell_type_specific	0.347772	8.56591	0.00702551	0.657911
cg16509978	chr11	67121607	chr11:67120856-67121228	S_Shore	LOC100130987;POLD4	NR_024469;NM_021173	Body;TSS1500		Promoter_Associated	0.121979	8.56578	0.00702589	0.657911
cg27526149	chr1	33430462	chr1:33429531-33430513	Island	RNF19B;RNF19B	NM_001127361;NM_153341	TSS200;TSS200		Promoter_Associated	0.102238	8.56395	0.00703118	0.657911
cg19547447	chr5	67511655	chr5:67510872-67512386	Island	PIK3R1;PIK3R1	NM_181523;NM_181523	1stExon;5'UTR		Promoter_Associated	0.0456038	8.56393	0.00703122	0.657911
cg10149329	chr4	128887145	chr4:128886004-128886971	S_Shore	MFSD8;C4orf29	NM_152778;NM_001039717	TSS200;5'UTR		Promoter_Associated	0.0538669	8.56188	0.00703716	0.657911
cg14437551	chr6	31539986		OpenSea	LTA;LTA;LTA	NM_000595;NM_001159740;NM_001159740	TSS200;1stExon;5'UTR		Promoter_Associated	0.588505	8.55892	0.00704573	0.657911
cg09061590	chr22	31480787	chr22:31480774-31481373	Island	SMTN;SMTN;SMTN;SMTN;SMTN	NM_001207018;NM_001207017;NM_134269;NM_006932;NM_134270	TSS200;Body;Body;Body;Body		Promoter_Associated	0.183097	8.55772	0.0070492	0.657911
cg22480244	chr1	220445929	chr1:220445480-220445933	Island	RAB3GAP2	NM_012414	TSS200		Promoter_Associated	0.0902388	8.55753	0.00704977	0.657911
cg23350087	chr19	7587498	chr19:7587271-7587825	Island	MCOLN1;MCOLN1	NM_020533;NM_020533	5'UTR;1stExon		Promoter_Associated	0.0908854	8.55633	0.00705324	0.657911
cg05610740	chr12	96794311	chr12:96793191-96794530	Island	CDK17;CDK17	NM_001170464;NM_002595	TSS200;TSS200		Promoter_Associated	0.196421	8.55606	0.00705402	0.657911
cg17789012	chr17	13972896	chr17:13972630-13973085	Island	COX10;COX10	NM_001303;NM_001303	5'UTR;1stExon		Promoter_Associated	0.144069	8.55473	0.00705787	0.657911
cg18584907	chr2	162016888	chr2:162016883-162017331	Island	TANK;TANK	NM_004180;NM_133484	5'UTR;5'UTR		Promoter_Associated	0.0793099	8.55401	0.00705996	0.657911
cg23389783	chr7	138720575	chr7:138720044-138721019	Island	ZC3HAV1L	NM_080660	1stExon		Promoter_Associated	0.186689	8.55224	0.00706512	0.657911
cg12777782	chr6	41747791	chr6:41747590-41747874	Island	FRS3;PRICKLE4	NM_006653;NM_013397	TSS200;TSS1500		Promoter_Associated	0.0927077	8.55037	0.00707054	0.657911
cg22377182	chr1	6762600	chr1:6761295-6762131	S_Shore	DNAJC11	NM_018198	TSS1500		Promoter_Associated	0.603062	8.54944	0.00707325	0.657911
cg01283917	chr6	33386256	chr6:33385678-33386262	Island	CUTA;CUTA;CUTA;CUTA;CUTA	NM_001014837;NM_001014840;NM_015921;NM_001014433;NM_001014838	TSS200;TSS200;TSS200;TSS200;TSS200		Promoter_Associated	0.0616966	8.54939	0.00707342	0.657911
cg11017057	chr3	51706056	chr3:51705062-51706022	S_Shore	TEX264;TEX264;TEX264	NM_015926;NM_001129884;NR_024012	5'UTR;5'UTR;Body		Promoter_Associated	0.08322	8.54618	0.00708277	0.658163
cg01506492	chr2	219232590	chr2:219232375-219232892	Island	C2orf62	NM_198559	Body		Promoter_Associated	0.305527	8.54334	0.00709103	0.658519
cg18829125	chr20	61273859	chr20:61273277-61274917	Island	SLCO4A1;SLCO4A1	NM_016354;NM_016354	1stExon;5'UTR		Promoter_Associated	0.15923	8.53978	0.00710142	0.658568
cg10638605	chr10	69991197	chr10:69990893-69991523	Island	ATOH7	NM_145178	1stExon		Promoter_Associated	0.0429787	8.53591	0.00711275	0.658568
cg05127153	chr1	6452942	chr1:6452814-6454185	Island	ACOT7	NM_007274	Body		Promoter_Associated	0.154786	8.53253	0.00712266	0.658568
cg13483597	chr16	31488438	chr16:31487152-31488967	Island	TGFB1I1;TGFB1I1;TGFB1I1	NM_001042454;NM_015927;NM_001164719	Body;Body;Body		Promoter_Associated	0.130417	8.53032	0.00712913	0.658568
cg11456756	chr6	30228069	chr6:30227320-30228255	Island	HLA-L	NR_027822	Body		Promoter_Associated	0.0989046	8.52845	0.00713463	0.658568
cg23448998	chr17	17110353	chr17:17108771-17109701	S_Shore	PLD6	NM_178836	TSS1500		Promoter_Associated	0.286453	8.52594	0.00714201	0.658568
cg08799865	chr10	104953198	chr10:104952242-104953232	Island	NT5C2;NT5C2	NM_012229;NM_001134373	TSS200;TSS200		Promoter_Associated	0.0789698	8.52507	0.00714458	0.658568
cg26336503	chr4	4543301	chr4:4543437-4544104	N_Shore	STX18	NM_016930	Body		Promoter_Associated	0.0727945	8.52445	0.00714641	0.658568
cg17537009	chr12	118814304	chr12:118814014-118814839	Island	SUDS3	NM_022491	TSS200		Promoter_Associated	0.0625878	8.52367	0.00714868	0.658568
cg03301331	chr1	229406681	chr1:229406646-229407129	Island	RAB4A	NM_004578	TSS200		Promoter_Associated	0.167996	8.52342	0.00714942	0.658568
cg08170359	chr3	64009217	chr3:64008883-64009293	Island	PSMD6	NM_014814	TSS200		Promoter_Associated	0.0618233	8.52317	0.00715016	0.658568
cg12945693	chr19	16223151	chr19:16222112-16223152	Island	RAB8A	NM_005370	Body		Promoter_Associated	0.108017	8.52145	0.00715524	0.658568
cg04536008	chr3	48342648	chr3:48342584-48343258	Island	NME6	NM_005793	Body		Promoter_Associated	0.315698	8.51741	0.00716716	0.658568
cg04184297	chr17	80186266	chr17:80186135-80189990	Island	SLC16A3;SLC16A3	NM_001042422;NM_004207	TSS200;TSS1500		Promoter_Associated	0.34594	8.51731	0.00716744	0.658568
cg10568931	chr12	100536436	chr12:100535916-100536620	Island	UHRF1BP1L;UHRF1BP1L;UHRF1BP1L;UHRF1BP1L	NM_015054;NM_015054;NM_001006947;NM_001006947	1stExon;5'UTR;5'UTR;1stExon		Promoter_Associated	0.204228	8.51587	0.00717171	0.658568
cg13932945	chr16	67596126	chr16:67595868-67597554	Island	CTCF;CTCF	NM_001191022;NM_006565	TSS200;TSS200		Promoter_Associated	0.281963	8.51348	0.00717877	0.658568
cg00123094	chr16	1662131	chr16:1660054-1665095	Island	IFT140	NM_014714	TSS200		Promoter_Associated	0.0762969	8.51255	0.00718151	0.658568
cg01370575	chr15	74914482		OpenSea	CLK3;CLK3	NM_001130028;NM_003992	Body;Body		Gene_Associated	0.66131	8.51031	0.00718815	0.658568
cg07917750	chr3	49726711	chr3:49726686-49727340	Island	RNF123;MST1	NM_022064;NM_020998	TSS1500;TSS1500		Promoter_Associated	0.0618703	8.50896	0.00719216	0.658568
cg23392909	chr9	140009382	chr9:140008309-140009473	Island	DPP7	NM_013379	TSS200		Promoter_Associated	0.173069	8.50876	0.00719273	0.658568
cg17836129	chr11	62495056	chr11:62493994-62495127	Island	TTC9C;HNRNPUL2;HNRNPUL2-BSCL2	NM_173810;NM_001079559;NR_037946	TSS1500;TSS200;TSS1500		Promoter_Associated	0.0782592	8.50755	0.00719634	0.658568
cg16020410	chr1	162530939	chr1:162530856-162531853	Island	UAP1	NM_003115	TSS1500		Promoter_Associated	0.0477692	8.50672	0.00719879	0.658568
cg20305610	chr4	95373302	chr4:95372801-95373535	Island	PDLIM5;PDLIM5;PDLIM5;PDLIM5;PDLIM5	NM_001011515;NR_024179;NM_001011513;NM_001011516;NM_006457	5'UTR;Body;5'UTR;5'UTR;5'UTR		Promoter_Associated	0.0769033	8.50284	0.0072103	0.658568
cg20545291	chr11	118938207	chr11:118938193-118938815	Island	VPS11;VPS11	NM_001290185;NM_021729	TSS1500;TSS1500		Promoter_Associated	0.0560467	8.50272	0.00721066	0.658568
cg12157045	chr14	45553636	chr14:45553161-45553421	S_Shore	PRPF39	NM_017922	5'UTR		Promoter_Associated	0.131474	8.502	0.0072128	0.658568
cg19104072	chr11	66114776	chr11:66114497-66115525	Island	B3GNT1	NM_006876	1stExon		Promoter_Associated	0.0688639	8.50109	0.00721551	0.658568
cg08958598	chr6	30228160	chr6:30227320-30228255	Island	HLA-L	NR_027822	Body		Promoter_Associated	0.100776	8.50027	0.00721795	0.658568
cg20465814	chr2	27632466	chr2:27631884-27632822	Island	PPM1G;PPM1G	NM_177983;NM_177983	1stExon;5'UTR		Promoter_Associated	0.1	8.49887	0.00722213	0.658568
cg16011679	chr1	85725395	chr1:85724701-85725524	Island	C1orf52;C1orf52	NM_198077;NR_024113	TSS200;TSS200		Promoter_Associated	0.240499	8.49789	0.00722505	0.658568
cg03658009	chr20	20033184	chr20:20032740-20033471	Island	C20orf26;C20orf26;CRNKL1	NM_015585;NM_015585;NM_016652	1stExon;5'UTR;Body		Promoter_Associated	0.0365672	8.49666	0.0072287	0.658568
cg11758132	chr20	40322144	chr20:40321474-40321959	S_Shore					Promoter_Associated	0.0502855	8.4949	0.00723394	0.658568
cg17108364	chr12	27863724	chr12:27863633-27864081	Island	MRPS35	NM_021821	TSS200		Promoter_Associated	0.0448061	8.49477	0.00723435	0.658568
cg27498211	chr16	4588826	chr16:4587836-4588890	Island	C16orf5	NM_013399	TSS200		Promoter_Associated	0.157271	8.48991	0.00724886	0.658568
cg12848592	chr1	85725369	chr1:85724701-85725524	Island	C1orf52;C1orf52	NM_198077;NR_024113	TSS200;TSS200		Promoter_Associated	0.118352	8.4889	0.00725187	0.658568
cg14918391	chr11	76777881	chr11:76777569-76778453	Island	CAPN5	NM_004055	TSS200		Promoter_Associated	0.0432196	8.48778	0.00725523	0.658568
cg23110471	chr8	42948552	chr8:42948532-42948928	Island	SGK196	NM_032237	TSS200		Promoter_Associated	0.294001	8.48594	0.00726074	0.658568
cg14876325	chr13	96328951	chr13:96328868-96329946	Island	DNAJC3	NM_006260	TSS1500		Promoter_Associated	0.119375	8.48582	0.0072611	0.658568
cg12198729	chr10	103113705	chr10:103113523-103114414	Island	BTRC;BTRC	NM_003939;NM_033637	TSS200;TSS200		Promoter_Associated	0.0557487	8.4842	0.00726594	0.658568
cg21642684	chr16	71757877	chr16:71756949-71758166	Island	PHLPP2	NM_015020	5'UTR		Promoter_Associated	0.355264	8.48375	0.00726729	0.658568
cg24562286	chr2	26256867	chr2:26256301-26257567	Island	RAB10;RAB10	NM_016131;NM_016131	5'UTR;1stExon		Promoter_Associated	0.0331708	8.48013	0.00727817	0.658568
cg01822614	chr19	2819670	chr19:2819630-2820295	Island	ZNF554	NM_001102651	TSS1500		Promoter_Associated	0.0728089	8.47991	0.00727881	0.658568
cg13713522	chr8	141109051	chr8:141107837-141110984	Island	TRAPPC9;TRAPPC9	NM_001160372;NM_031466	Body;Body	chr8:141108929-141108929	Promoter_Associated	0.730384	8.4792	0.00728095	0.658568
cg00754900	chr14	62228975	chr14:62228974-62229268	Island	SNAPC1	NM_003082	TSS200		Promoter_Associated	0.0450958	8.47731	0.00728664	0.658568
cg14152948	chr18	60382305	chr18:60382304-60384371	Island	PHLPP1	NM_194449	TSS1500		Promoter_Associated	0.0718091	8.47519	0.007293	0.658809
cg09061454	chr16	31075359	chr16:31075084-31075756	Island	ZNF668	NM_024706	Body		Gene_Associated_Cell_type_specific	0.79843	8.47239	0.00730143	0.659203
cg13518530	chr19	13030150	chr19:13029794-13030355	Island	SYCE2	NM_001105578	TSS200		Promoter_Associated	0.181503	8.46994	0.00730883	0.659229
cg10847634	chr7	129251421	chr7:129251237-129252441	Island	NRF1;NRF1;NRF1	NM_005011;NM_001293163;NM_001293164	TSS200;TSS200;TSS200		Promoter_Associated	0.0594683	8.4694	0.00731046	0.659229
cg05944623	chr19	54619057	chr19:54618652-54619167	Island	PRPF31;TFPT;PRPF31	NM_015629;NM_013342;NM_015629	5'UTR;TSS200;1stExon		Promoter_Associated	0.0537787	8.46645	0.00731937	0.659373
cg12955895	chr19	39138314	chr19:39138062-39138570	Island	ACTN4	NM_004924	TSS200		Promoter_Associated	0.301319	8.46505	0.00732359	0.659373
cg06422097	chr3	52001479		OpenSea	PCBP4;PCBP4;PCBP4;PCBP4;PCBP4	NM_033008;NM_001174100;NM_033008;NM_001174100;NM_020418	5'UTR;5'UTR;1stExon;1stExon;TSS200		Promoter_Associated	0.0644338	8.46311	0.00732945	0.659373
cg21139209	chr5	95997755	chr5:95997717-95999117	Island	CAST;CAST;CAST;CAST;CAST	NM_001042441;NM_001042442;NM_173063;NM_001750;NM_001042440	TSS200;TSS200;TSS200;TSS200;TSS200		Promoter_Associated	0.0494391	8.46237	0.00733169	0.659373
cg07886926	chr4	26322332	chr4:26321133-26323150	Island	RBPJ;RBPJ;RBPJ;RBPJ;RBPJ	NM_005349;NM_015874;NM_203284;NM_005349;NM_203283	5'UTR;TSS200;TSS200;ExonBnd;Body		Promoter_Associated	0.198341	8.46058	0.00733712	0.659519
cg08942269	chr11	64137747	chr11:64136814-64138187	Island	RPS6KA4;RPS6KA4	NM_001006944;NM_003942	Body;Body		Gene_Associated	0.449166	8.45752	0.00734639	0.659948
cg20154084	chr8	91013454	chr8:91013141-91014266	Island	DECR1	NM_001359	TSS200		Promoter_Associated	0.045915	8.45593	0.00735123	0.659988
cg04609045	chr11	66035544	chr11:66035828-66036808	N_Shore	RAB1B	NM_030981	TSS1500		Promoter_Associated	0.0566892	8.4516	0.00736437	0.66037
cg25704157	chr1	90460576	chr1:90460399-90461237	Island	ZNF326;ZNF326;GEMIN8P4	NM_182975;NM_182976;NR_002830	TSS200;TSS200;TSS200		Promoter_Associated	0.0649057	8.45144	0.00736485	0.66037
cg22778132	chr4	186317907	chr4:186317143-186318255	Island	ANKRD37;ANKRD37	NM_181726;NM_181726	1stExon;5'UTR		Promoter_Associated	0.0600814	8.45136	0.0073651	0.66037
cg05191700	chr5	137688423	chr5:137688146-137689054	Island	KDM3B;KDM3B	NM_016604;NM_016604	1stExon;5'UTR		Promoter_Associated	0.16522	8.45031	0.0073683	0.66037
cg19558556	chr14	91294601		OpenSea					Promoter_Associated	0.0761756	8.45014	0.00736881	0.66037
cg09875326	chr16	85665049	chr16:85666621-85667149	N_Shore	KIAA0182;KIAA0182	NM_001134473;NM_014615	5'UTR;Body		Promoter_Associated_Cell_type_specific	0.564686	8.44868	0.00737327	0.66047
cg05494627	chr8	66754287	chr8:66753589-66754950	Island	PDE7A	NM_001242318	TSS1500		Promoter_Associated	0.0303715	8.4457	0.00738234	0.66058
cg02573121	chr1	46806359	chr1:46806339-46806836	Island	NSUN4	NM_199044	TSS200		Promoter_Associated	0.0549193	8.44419	0.00738696	0.66058
cg11904590	chr7	65670474	chr7:65669965-65670945	Island	TPST1;TPST1	NM_003596;NM_003596	5'UTR;1stExon		Promoter_Associated	0.128376	8.44352	0.007389	0.66058
cg22693302	chr11	67188192	chr11:67188087-67188879	Island	ATPGD1;ATPGD1	NM_020811;NM_001166222	Body;Body		Promoter_Associated	0.126514	8.44324	0.00738984	0.66058
cg14914552	chr8	97340188		OpenSea	PTDSS1	NM_014754	Body		Gene_Associated	0.632281	8.44095	0.00739685	0.66058
cg26556918	chr2	203735866	chr2:203735925-203736883	N_Shore	ICA1L;ICA1L	NM_178231;NM_138468	5'UTR;5'UTR		Promoter_Associated	0.0746439	8.43992	0.00739999	0.66058
cg10633400	chr15	67814061	chr15:67813370-67814181	Island	IQCH-AS1;IQCH-AS1;C15orf61;IQCH-AS1;IQCH-AS1;IQCH-AS1	NR_040055;NR_040056;NM_001143936;NR_040054;NR_040052;NR_040051	TSS1500;TSS1500;Body;Body;Body;Body		Promoter_Associated	0.183683	8.4359	0.00741229	0.660621
cg15202245	chr15	66679113	chr15:66678895-66679963	Island	MAP2K1	NM_002755	TSS200		Promoter_Associated	0.057574	8.43109	0.00742703	0.661187
cg08648409	chr1	39339180	chr1:39338479-39339349	Island	MYCBP	NM_012333	TSS200		Promoter_Associated	0.165419	8.42796	0.00743665	0.66119
cg19584334	chr19	41257117	chr19:41256317-41257234	Island	C19orf54;SNRPA;SNRPA	NM_198476;NM_004596;NM_004596	TSS1500;5'UTR;1stExon		Promoter_Associated	0.057605	8.42482	0.00744631	0.66119
cg17491548	chr2	73612889	chr2:73612655-73613661	Island	ALMS1;ALMS1	NM_015120;NM_015120	1stExon;5'UTR		Promoter_Associated	0.0643001	8.42277	0.00745263	0.66119
cg05448187	chr17	62502446	chr17:62501479-62503566	Island	CEP95;DDX5;DDX5	NM_138363;NM_004396;NM_004396	TSS1500;1stExon;5'UTR		Promoter_Associated	0.019692	8.4217	0.00745592	0.66119
cg02970696	chr3	125076372	chr3:125075915-125076481	Island	ZNF148	NM_021964	5'UTR		Promoter_Associated	0.17128	8.41445	0.00747832	0.66119
cg25279524	chr2	208634152	chr2:208631558-208634934	Island	FZD5	NM_003468	TSS200		Promoter_Associated	0.0523005	8.41249	0.00748439	0.66119
cg08345179	chr5	37249405	chr5:37248983-37249783	Island	C5orf42;C5orf42	NM_023073;NM_023073	1stExon;5'UTR		Promoter_Associated_Cell_type_specific	0.0645979	8.41196	0.00748601	0.66119
cg25670690	chr21	27107428	chr21:27106814-27108211	Island	ATP5J;ATP5J;ATP5J;ATP5J;ATP5J;ATP5J;GABPA;ATP5J;ATP5J;GABPA;GABPA	NM_001003696;NM_001685;NM_001003697;NM_001003703;NM_001003703;NM_001003701;NM_001197297;NM_001003701;NM_001685;NM_002040;NM_002040	5'UTR;5'UTR;5'UTR;5'UTR;1stExon;1stExon;5'UTR;5'UTR;1stExon;1stExon;5'UTR		Promoter_Associated	0.0340493	8.41127	0.00748814	0.66119
cg07204820	chr22	31741773	chr22:31741045-31743707	Island	PATZ1;PATZ1;PATZ1;PATZ1;LINC01521;PATZ1;PATZ1;PATZ1;PATZ1	NM_014323;NM_032050;NM_032051;NM_032052;NR_120386;NM_014323;NM_032050;NM_032051;NM_032052	1stExon;1stExon;1stExon;1stExon;TSS1500;5'UTR;5'UTR;5'UTR;5'UTR		Promoter_Associated	0.0912364	8.41058	0.0074903	0.661227
cg00585572	chr22	41347381	chr22:41346636-41347759	Island	RBX1	NM_014248	TSS200		Promoter_Associated	0.071489	8.40736	0.00750029	0.661315
cg03058556	chr6	33421509	chr6:33422046-33422530	N_Shore	ZBTB9	NM_152735	TSS1500		Promoter_Associated	0.0764437	8.40687	0.0075018	0.661315
cg04966166	chr7	92076672	chr7:92076699-92077395	N_Shore	GATAD1	NM_021167	TSS200		Promoter_Associated	0.0727071	8.40601	0.00750447	0.661325
cg03976895	chr14	50359609	chr14:50359340-50360797	Island	ARF6	NM_001663	TSS200		Promoter_Associated	0.0742486	8.40313	0.00751342	0.661751
cg00566431	chr11	57335606	chr11:57334971-57335486	S_Shore	UBE2L6;UBE2L6	NM_004223;NM_198183	TSS1500;TSS200		Promoter_Associated	0.0896239	8.40105	0.00751987	0.661926
cg17668650	chr1	101491525	chr1:101491317-101491680	Island	DPH5;DPH5;DPH5;LOC102606465	NM_001077394;NM_001077395;NM_015958;NR_109849	TSS200;TSS200;TSS200;Body		Promoter_Associated	0.102697	8.39932	0.00752526	0.662157
cg08139098	chr1	111682131	chr1:111682227-111683303	N_Shore	CEPT1;CEPT1;DRAM2	NM_006090;NM_001007794;NM_178454	TSS1500;TSS200;5'UTR		Promoter_Associated	0.0660617	8.39861	0.00752747	0.662157
cg01530317	chr1	3566579	chr1:3566445-3569636	Island	WDR8;WDR8	NM_017818;NM_017818	1stExon;5'UTR		Promoter_Associated	0.117252	8.39726	0.00753169	0.662243
cg05960677	chr2	152117363	chr2:152117883-152118479	N_Shore	RBM43	NM_198557	Body		Promoter_Associated	0.107804	8.39651	0.00753402	0.662243
cg05413885	chr9	127020538	chr9:127020249-127020741	Island	NEK6;NEK6;NEK6;NEK6;NEK6	NM_001166168;NM_001166167;NM_001145001;NM_014397;NM_001166168	1stExon;Body;5'UTR;5'UTR;5'UTR		Promoter_Associated	0.0491397	8.39632	0.00753461	0.662243
cg17858663	chr16	81039969	chr16:81040134-81041325	N_Shore	CENPN;CENPN;CENPN;C16orf61	NM_018455;NM_001100625;NM_001100624;NM_020188	TSS200;TSS200;TSS200;5'UTR		Promoter_Associated	0.0618993	8.39268	0.00754598	0.662674
cg12641434	chr10	105992125	chr10:105991899-105992248	Island	C10orf79	NM_025145	TSS200		Promoter_Associated	0.0511837	8.3926	0.00754621	0.662674
cg07401901	chr14	59655405	chr14:59654630-59656330	Island	DAAM1;DAAM1	NM_014992;NM_014992	1stExon;5'UTR		Promoter_Associated	0.0487151	8.38293	0.00757649	0.662857
cg07103072	chr20	32951050	chr20:32950984-32951969	Island	ITCH	NM_031483	TSS200		Promoter_Associated	0.038222	8.37901	0.00758881	0.662857
cg26445041	chr11	73472469	chr11:73471275-73472483	Island	RAB6A;RAB6A	NM_002869;NM_198896	TSS1500;TSS1500		Promoter_Associated	0.0742744	8.37812	0.00759161	0.662857
cg26615981	chr3	151987532	chr3:151986327-151987325	S_Shore	MBNL1-AS1;MBNL1-AS1;MBNL1;MBNL1	NR_027038;NR_027037;NM_021038;NM_207292	TSS200;TSS200;5'UTR;5'UTR		Promoter_Associated	0.049111	8.37717	0.00759458	0.662857
cg04704963	chr11	33279091	chr11:33278657-33280175	Island	HIPK3;HIPK3	NM_005734;NM_001048200	TSS200;TSS200		Promoter_Associated	0.0799782	8.37672	0.007596	0.662857
cg13817547	chr21	15588848	chr21:15588439-15588908	Island	RBM11	NM_144770	Body		Promoter_Associated_Cell_type_specific	0.0555588	8.37615	0.0075978	0.662857
cg01560493	chr5	109024808	chr5:109024965-109026701	N_Shore	MAN2A1	NM_002372	TSS1500		Promoter_Associated	0.0709036	8.37177	0.00761158	0.662895
cg05136786	chr2	69969079	chr2:69968749-69969592	Island	ANXA4	NM_001153	TSS200		Promoter_Associated	0.130862	8.37108	0.00761376	0.662895
cg14669379	chr1	112058559	chr1:112058184-112058590	Island	ADORA3	NM_001081976	Body	chr1:112058341-112058341	Promoter_Associated_Cell_type_specific	0.219599	8.36923	0.00761962	0.662895
cg08292572	chr3	42846188	chr3:42845436-42846355	Island	HIGD1A;HIGD1A;HIGD1A	NM_014056;NM_001099669;NM_001099668	TSS200;TSS200;TSS1500		Promoter_Associated	0.0820236	8.36897	0.00762042	0.662895
cg11906173	chr12	125473388	chr12:125473414-125473824	N_Shore	DHX37	NM_032656	Body		Promoter_Associated	0.356777	8.36732	0.00762563	0.662895
cg26540123	chr20	44420762	chr20:44420497-44420868	Island	WFDC3;DNTTIP1	NM_080614;NM_052951	TSS1500;Body		Promoter_Associated_Cell_type_specific	0.0598488	8.3667	0.00762761	0.662895
cg14488745	chr16	30076971	chr16:30076310-30077872	Island	ALDOA;ALDOA;ALDOA;ALDOA;ALDOA	NM_184043;NM_001127617;NM_001243177;NM_184041;NM_000034	5'UTR;5'UTR;TSS200;TSS200;5'UTR		Promoter_Associated	0.158055	8.36518	0.0076324	0.662895
cg18682299	chr11	47601182	chr11:47600129-47600927	S_Shore	NDUFS3;KBTBD4;KBTBD4;KBTBD4	NM_004551;NM_016506;NM_018095;NR_024222	Body;TSS1500;TSS1500;TSS1500		Promoter_Associated	0.160277	8.36464	0.00763412	0.662947
cg03229682	chr11	66724428	chr11:66725503-66726373	N_Shore	PC;PC	NM_000920;NM_001040716	5'UTR;5'UTR		Promoter_Associated	0.453993	8.36391	0.00763643	0.663051
cg09718640	chr2	113522225	chr2:113521918-113522574	Island	CKAP2L;CKAP2L	NM_152515;NM_152515	1stExon;5'UTR		Promoter_Associated	0.0543027	8.36274	0.00764014	0.663133
cg03931927	chr7	65215969	chr7:65215732-65216495	Island	CCT6P1	NR_003110	TSS200		Promoter_Associated	0.078753	8.36255	0.00764072	0.663133
cg10927534	chr5	141392688	chr5:141392360-141392587	S_Shore	GNPDA1	NM_005471	TSS200		Promoter_Associated	0.136572	8.35978	0.00764949	0.663499
cg20562176	chr19	8008963	chr19:8008049-8008964	Island	TIMM44	NM_006351	TSS1500		Promoter_Associated	0.0488972	8.35911	0.00765164	0.663499
cg02425780	chr9	94187795	chr9:94185651-94187296	S_Shore	NFIL3;NFIL3	NM_001290000;NM_001289999	TSS1500;TSS1500		Promoter_Associated	0.637747	8.35817	0.00765461	0.66366
cg22005100	chr17	79196923	chr17:79196345-79197419	Island	CEP131;CEP131	NM_014984;NM_001009811	TSS200;TSS200		Promoter_Associated	0.0921712	8.3546	0.00766594	0.664029
cg15861644	chr16	24551409	chr16:24550618-24551723	Island	RBBP6;RBBP6;RBBP6;RBBP6;RBBP6;RBBP6	NM_032626;NM_018703;NM_006910;NM_032626;NM_018703;NM_006910	5'UTR;5'UTR;5'UTR;1stExon;1stExon;1stExon		Promoter_Associated	0.0635279	8.35437	0.00766669	0.664029
cg15651621	chr19	5964207		OpenSea	RANBP3;RANBP3;RANBP3;RANBP3	NM_007322;NM_007320;NM_003624;NM_001300865	Body;Body;Body;Body		Promoter_Associated_Cell_type_specific	0.855681	8.34714	0.0076897	0.664417
cg24954670	chr3	50337092	chr3:50336331-50336879	S_Shore	HYAL3;NAT6	NM_003549;NM_012191	TSS200;TSS1500		Promoter_Associated	0.174006	8.34319	0.00770231	0.664417
cg14006005	chr11	85780378	chr11:85779725-85780397	Island	PICALM;PICALM	NM_001008660;NM_007166	TSS1500;TSS1500		Promoter_Associated	0.0447033	8.34127	0.00770845	0.664417
cg00712044	chr11	105892951	chr11:105892725-105892952	Island	KIAA1826;KIAA1826	NM_032424;NM_032424	1stExon;5'UTR		Promoter_Associated	0.0670514	8.33974	0.00771332	0.664417
cg04964397	chr4	99579971	chr4:99579142-99580160	Island	TSPAN5	NM_005723	TSS200		Promoter_Associated	0.143576	8.33927	0.00771483	0.664417
cg01439669	chr5	73936053	chr5:73935725-73937551	Island	ENC1	NM_003633	5'UTR		Promoter_Associated	0.0520758	8.33534	0.00772742	0.664417
cg25202618	chr17	38444149	chr17:38443815-38444152	Island	CDC6;CDC6	NM_001254;NM_001254	1stExon;5'UTR		Promoter_Associated	0.0935908	8.33523	0.00772778	0.664417
cg05363335	chr7	39773075	chr7:39772839-39773252	Island	LOC349114	NR_026999	TSS200		Promoter_Associated	0.0429711	8.33512	0.00772812	0.664417
cg21053323	chr21	46237385	chr21:46236726-46238958	Island	SUMO3	NM_006936	Body		Promoter_Associated	0.154615	8.33413	0.00773131	0.664417
cg19315508	chr1	149899669	chr1:149899625-149899893	Island	SF3B4;SF3B4	NM_005850;NM_005850	1stExon;5'UTR		Promoter_Associated	0.109033	8.33405	0.00773156	0.664417
cg11714399	chr20	3776904	chr20:3776618-3777374	Island	CDC25B;CDC25B;CDC25B;CDC25B;CDC25B;CDC25B;CDC25B;CDC25B;CDC25B;CDC25B;CDC25B;CDC25B	NM_021873;NM_021872;NM_004358;NM_021873;NM_021872;NM_004358;NM_001287522;NM_001287520;NM_001287519;NM_001287518;NM_001287517;NM_001287516	5'UTR;5'UTR;5'UTR;1stExon;1stExon;1stExon;5'UTR;5'UTR;5'UTR;Body;Body;Body		Promoter_Associated	0.0562446	8.33187	0.00773856	0.664826
cg23651146	chr3	57261829	chr3:57261455-57262598	Island	APPL1;APPL1	NM_012096;NM_012096	5'UTR;1stExon		Promoter_Associated	0.200704	8.32929	0.00774685	0.664988
cg03647455	chr18	67872746	chr18:67872521-67873358	Island	RTTN	NM_173630	Body		Promoter_Associated	0.0497576	8.32871	0.00774869	0.664988
cg18283893	chr6	116421881	chr6:116421673-116422382	Island	NT5DC1	NM_152729	TSS200		Promoter_Associated	0.0694935	8.32738	0.00775297	0.665007
cg08804807	chr5	173315313	chr5:173314931-173315979	Island	CPEB4	NM_030627	TSS200		Promoter_Associated	0.0964921	8.32012	0.00777639	0.665574
cg17504655	chr3	33759635	chr3:33759206-33759911	Island	CLASP2;CLASP2	NM_015097;NM_015097	1stExon;5'UTR		Promoter_Associated	0.0597701	8.31903	0.0077799	0.665587
cg02964845	chr11	64885336	chr11:64884115-64885448	Island	ZNHIT2	NM_014205	TSS200		Promoter_Associated	0.0357398	8.3186	0.00778128	0.665587
cg24469803	chr10	79789416	chr10:79789138-79789441	Island	POLR3A	NM_007055	TSS200		Promoter_Associated	0.0637537	8.31649	0.0077881	0.665587
cg13575252	chr1	1477616	chr1:1476093-1476669	S_Shore	SSU72	NM_014188	Body		Gene_Associated_Cell_type_specific	0.583095	8.31555	0.00779115	0.665587
cg10451772	chr3	127347880	chr3:127347682-127348859	Island	PODXL2	NM_015720	TSS200		Promoter_Associated_Cell_type_specific	0.386342	8.31414	0.00779572	0.665587
cg16530818	chr6	90062682	chr6:90062040-90062886	Island	UBE2J1	NM_016021	TSS200		Promoter_Associated	0.0570063	8.31392	0.00779641	0.665587
cg02517299	chr9	91997759	chr9:91995951-91996230	S_Shore	SEMA4D;SEMA4D	NM_001142287;NM_006378	Body;Body		Gene_Associated_Cell_type_specific	0.431591	8.31367	0.00779724	0.665587
cg02811243	chr11	65770091	chr11:65769397-65770057	S_Shore	BANF1;BANF1;EIF1AD;EIF1AD;EIF1AD;EIF1AD;EIF1AD;EIF1AD;EIF1AD	NM_001143985;NM_003860;NM_001242486;NM_001242485;NM_001242484;NM_001242483;NM_001242482;NM_001242481;NM_032325	5'UTR;5'UTR;TSS1500;TSS1500;TSS1500;TSS1500;TSS1500;TSS1500;TSS1500		Promoter_Associated	0.158602	8.31261	0.00780066	0.665587
cg12212240	chr7	25019893	chr7:25018999-25020255	Island	OSBPL3;OSBPL3;OSBPL3;OSBPL3	NM_015550;NM_145322;NM_145320;NM_145321	TSS200;TSS200;TSS200;TSS200		Promoter_Associated	0.120949	8.30932	0.00781133	0.665975
cg10632266	chr1	167691116	chr1:167690978-167691852	Island	MPZL1;MPZL1;MPZL1	NM_024569;NM_001146191;NM_003953	TSS200;TSS200;TSS200		Promoter_Associated	0.0221594	8.30743	0.00781747	0.666068
cg00076152	chr3	49055596	chr3:49055214-49056317	Island	DALRD3;DALRD3;DALRD3	NM_018114;NM_001009996;NM_001276405	5'UTR;Body;Body		Promoter_Associated_Cell_type_specific	0.151751	8.30442	0.00782723	0.666068
cg19160520	chr1	226927217	chr1:226924560-226926553	S_Shore	ITPKB	NM_002221	TSS1500		Promoter_Associated	0.160251	8.30282	0.00783244	0.666068
cg06392451	chr2	27994816	chr2:27994470-27994944	Island	MRPL33;MRPL33	NM_145330;NM_004891	Body;Body		Promoter_Associated	0.151733	8.30247	0.00783358	0.666068
cg14056668	chr15	52122448	chr15:52121816-52122452	Island	TMOD3	NM_014547	5'UTR		Promoter_Associated	0.0508237	8.30127	0.00783748	0.666068
cg14136096	chr17	27054247	chr17:27055187-27056056	N_Shore	TLCD1;TLCD1	NM_001160407;NM_138463	TSS1500;TSS1500		Promoter_Associated	0.102703	8.30104	0.00783821	0.666068
cg09922628	chr19	44529683	chr19:44529393-44529778	Island	ZNF222;ZNF222	NM_013360;NM_001129996	5'UTR;Body		Promoter_Associated	0.140592	8.29747	0.00784988	0.666259
cg13497068	chr6	142468249	chr6:142468190-142468458	Island	VTA1;VTA1;VTA1	NM_001286372;NM_016485;NM_001286371	TSS200;TSS200;TSS200		Promoter_Associated	0.0212397	8.29437	0.00785997	0.666259
cg14474669	chr20	2083345	chr20:2082284-2084070	Island	STK35	NM_080836	Body		Promoter_Associated	0.224521	8.29363	0.0078624	0.666259
cg01332403	chr16	67840704	chr16:67840275-67841106	Island	TSNAXIP1;RANBP10	NM_018430;NM_020850	TSS1500;TSS200		Promoter_Associated	0.0655711	8.29216	0.00786719	0.666259
cg08657247	chr17	27279763	chr17:27276219-27278877	S_Shore	PHF12;PHF12	NM_001033561;NM_020889	TSS1500;TSS1500		Promoter_Associated	0.162699	8.29005	0.00787412	0.666259
cg22470827	chr3	87276743	chr3:87275872-87276842	Island	CHMP2B	NM_014043	Body		Promoter_Associated	0.078731	8.28976	0.00787505	0.666259
cg00136192	chr19	5978423	chr19:5977440-5978816	Island	RANBP3;RANBP3;RANBP3	NM_003624;NM_007322;NM_007320	TSS200;TSS200;TSS200		Promoter_Associated	0.113475	8.2879	0.00788115	0.666259
cg26527775	chr12	133758599	chr12:133757946-133758188	S_Shore	ZNF268;ZNF268;ZNF268;ZNF268;ZNF268;ZNF268;ZNF268;ZNF268;ZNF268	NM_001165882;NM_001165886;NM_001165883;NM_001165884;NM_001165885;NM_152943;NM_001165887;NM_003415;NM_001165881	5'UTR;Body;Body;Body;Body;Body;Body;Body;Body		Promoter_Associated	0.162416	8.28759	0.00788216	0.666259
cg14542802	chr6	15663170	chr6:15662444-15663412	Island	DTNBP1;DTNBP1;DTNBP1;DTNBP1;DTNBP1;DTNBP1	NM_032122;NM_032122;NM_183040;NM_183041;NM_183040;NM_183041	1stExon;5'UTR;5'UTR;1stExon;1stExon;5'UTR		Promoter_Associated	0.0564044	8.2867	0.00788506	0.666259
cg24041977	chr22	47133771		OpenSea	CERK	NM_022766	Body		Promoter_Associated	0.146063	8.28657	0.0078855	0.666259
cg13158128	chr20	1306475	chr20:1305899-1306554	Island	SDCBP2;SDCBP2;SDCBP2;FKBP1A-SDCBP2;SDCBP2-AS1;SDCBP2-AS1;SDCBP2-AS1	NM_001199784;NM_080489;NM_001199784;NR_037661;NR_040049;NR_040048;NR_040047	5'UTR;5'UTR;1stExon;Body;Body;Body;Body		Promoter_Associated	0.0845145	8.28412	0.00789354	0.666259
cg03605566	chr9	132597593	chr9:132597219-132598321	Island	USP20;USP20;USP20;C9orf78	NM_006676;NM_001110303;NM_001008563;NM_016520	TSS200;TSS200;TSS200;TSS200		Promoter_Associated	0.253065	8.28184	0.00790101	0.666259
cg04821794	chr15	29562049	chr15:29561494-29562143	Island	NDNL2;FAM189A1	NM_138704;NM_015307	TSS200;Body		Promoter_Associated	0.0522162	8.28025	0.00790625	0.666369
cg21096118	chr6	33239878	chr6:33239326-33240099	Island	VPS52;RPS18;RPS18	NM_022553;NM_022551;NM_022551	TSS1500;5'UTR;1stExon		Promoter_Associated	0.115129	8.27826	0.00791277	0.666434
cg23346107	chr14	69864717	chr14:69864713-69865073	Island	ERH;SLC39A9	NM_004450;NM_018375	Body;TSS1500		Promoter_Associated	0.16822	8.27808	0.00791337	0.666434
cg04108296	chr1	167691246	chr1:167690978-167691852	Island	MPZL1;MPZL1;MPZL1;MPZL1;MPZL1;MPZL1	NM_003953;NM_024569;NM_003953;NM_001146191;NM_024569;NM_001146191	1stExon;5'UTR;5'UTR;1stExon;1stExon;5'UTR		Promoter_Associated	0.240564	8.27693	0.00791716	0.666486
cg07621684	chr8	134583154	chr8:134581969-134584875	Island	ST3GAL1;ST3GAL1	NM_003033;NM_173344	5'UTR;5'UTR		Promoter_Associated	0.0584262	8.27374	0.00792766	0.666759
cg11643463	chr12	93323276	chr12:93322342-93323498	Island	EEA1	NM_003566	TSS200		Promoter_Associated	0.0454201	8.26914	0.00794285	0.666791
cg06141346	chr11	93517122	chr11:93517309-93518130	N_Shore	MED17	NM_004268	TSS1500		Promoter_Associated	0.314707	8.26904	0.00794319	0.666791
cg18199720	chr1	115054041	chr1:115053060-115054264	Island	TRIM33;TRIM33	NM_033020;NM_015906	TSS1500;TSS1500		Promoter_Associated	0.112648	8.26251	0.00796477	0.667101
cg02170751	chr16	29973158	chr16:29973023-29973570	Island	TMEM219;TMEM219	NM_001083613;NM_194280	TSS200;TSS200		Promoter_Associated	0.176873	8.26084	0.00797032	0.667101
cg12866362	chr16	57496671	chr16:57496476-57497038	Island	POLR2C	NM_032940	1stExon		Promoter_Associated	0.0911094	8.26016	0.00797258	0.667101
cg14735242	chr2	64371651	chr2:64370888-64371811	Island	PELI1	NM_020651	TSS200		Promoter_Associated	0.0402627	8.2598	0.00797377	0.667101
cg20817150	chr21	34776492	chr21:34775437-34776493	Island	IFNGR2	NM_005534	Body		Promoter_Associated	0.0692564	8.25903	0.00797632	0.667101
cg16406345	chr16	58768254	chr16:58767447-58768328	Island	GOT2	NM_002080	TSS200		Promoter_Associated	0.141562	8.25902	0.00797637	0.667101
cg19209385	chr6	53659379	chr6:53659254-53660972	Island	LRRC1	NM_018214	TSS1500		Promoter_Associated	0.0717703	8.25846	0.0079782	0.667101
cg15235832	chr2	65455536	chr2:65454553-65455444	S_Shore	ACTR2;ACTR2	NM_005722;NM_001005386	Body;Body		Promoter_Associated	0.0836342	8.25779	0.00798043	0.667101
cg00116412	chr15	50474597	chr15:50474322-50475186	Island	SLC27A2;SLC27A2;SLC27A2;SLC27A2	NM_003645;NM_003645;NM_001159629;NM_001159629	5'UTR;1stExon;5'UTR;1stExon		Promoter_Associated_Cell_type_specific	0.190678	8.25764	0.00798095	0.667101
cg12788061	chr11	65122441	chr11:65121938-65122712	Island	TIGD3	NM_145719	5'UTR		Promoter_Associated	0.0728759	8.2548	0.00799038	0.667101
cg20144008	chr2	173037423	chr2:173037307-173037735	Island					Promoter_Associated	0.125084	8.25314	0.00799588	0.667101
cg21877498	chr5	139944509	chr5:139943835-139944477	S_Shore	APBB3;APBB3;SLC35A4;APBB3;APBB3	NM_133174;NM_006051;NM_080670;NM_133173;NM_133172	TSS1500;TSS1500;5'UTR;TSS1500;TSS1500		Promoter_Associated	0.0567888	8.25284	0.00799689	0.667101
cg07946977	chr1	221886639		OpenSea	DUSP10;DUSP10;DUSP10	NM_144728;NM_007207;NM_144729	5'UTR;Body;5'UTR		Promoter_Associated	0.2409	8.25154	0.00800123	0.667101
cg27278294	chrX	149736594	chrX:149736720-149737756	N_Shore	MTM1	NM_000252	TSS1500		Promoter_Associated	0.648795	8.24996	0.0080065	0.667101
cg24603206	chr5	118407525	chr5:118406744-118407442	S_Shore	DMXL1	NM_005509	Body		Promoter_Associated	0.0645343	8.24901	0.00800965	0.667101
cg11370512	chr12	113796654	chr12:113796217-113796847	Island	PLBD2;PLBD2	NM_001159727;NM_173542	1stExon;1stExon		Promoter_Associated	0.237174	8.24843	0.00801159	0.667101
cg09174674	chr1	9884042	chr1:9883011-9884667	Island	CLSTN1;CLSTN1;CLSTN1;CLSTN1	NM_001009566;NM_014944;NM_014944;NM_001009566	1stExon;1stExon;5'UTR;5'UTR		Promoter_Associated	0.117205	8.24118	0.0080358	0.667754
cg26437112	chr11	58869855	chr11:58869805-58870076	Island					Promoter_Associated	0.125891	8.23929	0.00804212	0.667754
cg02300714	chr9	37800774	chr9:37800565-37801563	Island	DCAF10;DCAF10	NM_024345;NM_001286810	TSS200;Body		Promoter_Associated	0.0349908	8.23609	0.00805284	0.667754
cg09325905	chr11	65547948	chr11:65547499-65549261	Island	DKFZp761E198	NM_138368	TSS200		Promoter_Associated	0.0724329	8.23511	0.00805614	0.667754
cg04145621	chr16	693166	chr16:691597-692700	S_Shore	FAM195A	NM_138418	Body		Promoter_Associated	0.574887	8.23444	0.00805839	0.667754
cg14452907	chr5	90576428	chr5:90576347-90576629	Island					Promoter_Associated	0.0474608	8.23349	0.00806158	0.667754
cg07881677	chr17	2304589	chr17:2302892-2305402	Island	MNT	NM_020310	TSS1500		Promoter_Associated	0.241222	8.23229	0.00806558	0.667754
cg15407517	chr5	78280882	chr5:78280317-78281300	Island	ARSB;ARSB	NM_000046;NM_198709	1stExon;Body		Promoter_Associated	0.0526684	8.23205	0.00806642	0.667754
cg07672687	chr19	40854469	chr19:40854180-40854733	Island	C19orf47;C19orf47;PLD3;PLD3;C19orf47;PLD3;PLD3	NM_001256441;NR_046202;NM_001031696;NM_012268;NM_001256440;NM_001031696;NM_012268	TSS200;TSS200;1stExon;1stExon;TSS200;5'UTR;5'UTR		Promoter_Associated	0.0531894	8.23119	0.00806929	0.667843
cg13102693	chr2	220094685	chr2:220093972-220094697	Island	ANKZF1;ANKZF1;ANKZF1;ATG9A;ATG9A;ATG9A	NM_018089;NM_001282792;NM_001042410;NM_001077198;NM_024085;NR_104255	5'UTR;5'UTR;5'UTR;TSS1500;TSS1500;TSS1500		Promoter_Associated	0.0392207	8.22879	0.00807738	0.66814
cg08453281	chr3	50396971	chr3:50396347-50397175	Island	TMEM115	NM_007024	TSS200		Promoter_Associated	0.169241	8.22432	0.00809244	0.668449
cg18654231	chr17	58469739	chr17:58468980-58469903	Island	USP32	NM_032582	TSS200		Promoter_Associated	0.0388158	8.22416	0.00809296	0.668449
cg24460514	chr22	38004563	chr22:38004443-38005271	Island	GGA1;GGA1;GGA1;GGA1;GGA1;GGA1;GGA1	NM_001172688;NM_001172687;NM_013365;NM_001001560;NM_001172687;NM_013365;NM_001001560	TSS1500;5'UTR;5'UTR;5'UTR;1stExon;1stExon;1stExon		Promoter_Associated	0.0515125	8.22185	0.00810076	0.668507
cg14296488	chr21	44527812	chr21:44527163-44528066	Island	U2AF1;U2AF1;U2AF1	NM_001025204;NM_001025203;NM_006758	TSS200;TSS200;TSS200		Promoter_Associated	0.142008	8.22067	0.00810472	0.668507
cg20860396	chr1	155178866	chr1:155178547-155178980	Island	THBS3;THBS3;THBS3;THBS3;MTX1;MTX1	NM_007112;NM_001252608;NM_001252607;NR_045553;NM_002455;NM_198883	TSS1500;TSS1500;TSS1500;TSS1500;1stExon;1stExon		Promoter_Associated	0.13048	8.2204	0.00810563	0.668507
cg25035542	chr11	8985764	chr11:8985452-8986507	Island	TMEM9B-AS1;TMEM9B;TMEM9B;TMEM9B;TMEM9B	NR_073431;NM_020644;NM_001286094;NM_001286094;NM_001286095	TSS1500;1stExon;1stExon;5'UTR;5'UTR		Promoter_Associated	0.081006	8.21879	0.00811109	0.668507
cg25253773	chr2	74942436	chr2:74942324-74942815	Island					Promoter_Associated	0.164824	8.21713	0.00811669	0.668507
cg26187011	chr6	160148383	chr6:160147729-160149065	Island	WTAP;WTAP;WTAP;WTAP;WTAP;WTAP	NM_001270533;NM_152857;NM_001270531;NM_152858;NM_004906;NM_001270532	TSS200;TSS200;TSS200;5'UTR;5'UTR;5'UTR		Promoter_Associated	0.0886677	8.21619	0.00811988	0.668677
cg20975713	chr15	102264772	chr15:102264097-102264750	S_Shore	TARSL2	NM_152334	TSS200		Promoter_Associated	0.251456	8.21516	0.00812335	0.668777
cg10179964	chr12	2113874	chr12:2113343-2113881	Island	DCP1B	NM_152640	TSS200		Promoter_Associated	0.118002	8.21233	0.00813294	0.669196
cg11746531	chr17	25784992	chr17:25783099-25784358	S_Shore				chr17:25784873-25784873	Promoter_Associated	0.238012	8.21173	0.00813499	0.6692
cg22221554	chrX	129245238	chrX:129243674-129245575	Island	ELF4;ELF4	NM_001421;NM_001127197	TSS1500;TSS1500		Promoter_Associated	0.254525	8.20753	0.00814926	0.669434
cg27025088	chr2	27008761	chr2:27008760-27009465	Island	CENPA;CENPA	NM_001809;NM_001042426	TSS200;TSS200		Promoter_Associated	0.0470119	8.20618	0.00815382	0.669434
cg15080098	chr4	123843583	chr4:123843362-123843795	Island	NUDT6;NUDT6;SPATA5	NM_007083;NM_198041;NM_145207	1stExon;5'UTR;TSS1500		Promoter_Associated	0.0595042	8.20468	0.00815894	0.669434
cg26962295	chr16	28961797	chr16:28961913-28962791	N_Shore	NFATC2IP	NM_032815	TSS1500		Promoter_Associated	0.278066	8.20328	0.0081637	0.669434
cg15895081	chr12	56551390		OpenSea	MYL6B;MYL6B;MYL6;MYL6	NM_002475;NM_001199629;NM_021019;NM_079423	Body;Body;TSS1500;TSS1500		Promoter_Associated	0.0971419	8.20245	0.00816653	0.669434
cg06716437	chr2	220083951	chr2:220082991-220084012	Island	ABCB6	NM_005689	TSS1500		Promoter_Associated	0.113055	8.20152	0.0081697	0.669434
cg20677240	chr20	5931232	chr20:5930962-5931623	Island	MCM8;MCM8;TRMT6	NM_182802;NM_032485;NM_015939	TSS200;TSS200;TSS200		Promoter_Associated	0.182415	8.2008	0.00817215	0.669434
cg26767761	chr13	20533755	chr13:20531548-20533630	S_Shore	ZMYM2;ZMYM2	NM_003453;NM_197968	5'UTR;5'UTR		Promoter_Associated	0.0926044	8.19881	0.00817891	0.669434
cg03805820	chr12	123459382	chr12:123459151-123460032	Island	OGFOD2;OGFOD2;OGFOD2;OGFOD2;OGFOD2;OGFOD2;OGFOD2;OGFOD2;OGFOD2;OGFOD2;OGFOD2;OGFOD2;OGFOD2	NM_001304833;NM_001304836;NM_001304835;NM_024623;NM_001304834;NM_001304838;NM_001304837;NM_024623;NM_001304836;NM_001304835;NM_001304834;NM_001304838;NM_001304837	TSS1500;1stExon;1stExon;1stExon;1stExon;1stExon;1stExon;5'UTR;5'UTR;5'UTR;5'UTR;5'UTR;5'UTR		Promoter_Associated	0.0560194	8.19853	0.00817988	0.669434
cg16441238	chr14	100545421		OpenSea	EVL	NM_016337	Body		Promoter_Associated_Cell_type_specific	0.232211	8.19771	0.00818269	0.669434
cg11045303	chr14	53258590	chr14:53257664-53258400	S_Shore	GNPNAT1	NM_198066	TSS1500		Promoter_Associated	0.0809504	8.19743	0.00818364	0.669434
cg07238189	chr16	81130092	chr16:81129361-81130218	Island	LOC100329108;GCSH;GCSH	NR_033247;NR_033249;NM_004483	TSS200;TSS200;TSS200		Promoter_Associated	0.102624	8.19704	0.00818496	0.669434
cg03752018	chr22	21922638	chr22:21921936-21922715	Island	UBE2L3;UBE2L3;UBE2L3	NR_028436;NR_028437;NM_003347	Body;Body;Body		Promoter_Associated	0.0419877	8.18918	0.00821183	0.669681
cg08397633	chr15	42787188	chr15:42782959-42783377	S_Shelf	SNAP23;SNAP23	NM_130798;NM_003825	TSS1500;TSS1500		Promoter_Associated	0.262094	8.18428	0.00822864	0.669816
cg13056269	chr2	136633607	chr2:136633363-136634229	Island	MCM6	NM_005915	Body		Promoter_Associated	0.0644505	8.18362	0.00823093	0.669816
cg06226431	chr1	32110507	chr1:32110210-32110961	Island	PEF1	NM_012392	TSS200		Promoter_Associated	0.0433363	8.18266	0.00823422	0.669816
cg14640386	chr17	5185735	chr17:5185519-5185873	Island	RABEP1;RABEP1;RABEP1;RABEP1	NM_001083585;NM_004703;NM_004703;NM_001083585	1stExon;1stExon;5'UTR;5'UTR		Promoter_Associated	0.226058	8.17822	0.00824948	0.669917
cg00761973	chr22	19158872	chr22:19158703-19159722	Island					Promoter_Associated	0.0769095	8.17655	0.00825522	0.670029
cg20031479	chr9	117373517	chr9:117373484-117374076	Island	C9orf91	NM_153045	TSS200		Promoter_Associated	0.0306186	8.17601	0.00825708	0.670029
cg00346446	chr1	156711439	chr1:156710798-156711146	S_Shore	MRPL24;MRPL24	NM_024540;NM_145729	TSS1500;TSS1500		Promoter_Associated	0.516543	8.17288	0.00826788	0.670183
cg16290275	chr1	208042910	chr1:208041862-208042718	S_Shore					Promoter_Associated	0.175376	8.16983	0.00827843	0.67058
cg05492964	chr12	53835262	chr12:53835295-53835568	N_Shore	PRR13;PRR13	NM_018457;NM_001005354	TSS200;TSS200		Promoter_Associated	0.210603	8.16928	0.00828033	0.670615
cg10938020	chr7	43966197	chr7:43965806-43966400	Island	URGCP;URGCP;UBE2D4	NM_001077664;NM_001290076;NM_015983	TSS200;TSS200;Body		Promoter_Associated	0.0607993	8.16778	0.00828552	0.670615
cg00118442	chr10	7830125	chr10:7829588-7830517	Island	ATP5C1;ATP5C1;ATP5C1;ATP5C1;KIN	NM_001001973;NM_005174;NM_005174;NM_001001973;NM_012311	1stExon;1stExon;5'UTR;5'UTR;TSS200		Promoter_Associated	0.0821796	8.16713	0.00828777	0.670622
cg24037361	chr11	75110743	chr11:75110493-75110924	Island	SNORD15A;RPS3	NR_000005;NM_001005	TSS1500;Body		Promoter_Associated	0.0859219	8.16677	0.00828901	0.670622
cg02246055	chr16	72821353	chr16:72821140-72821592	Island	ZFHX3;ZFHX3	NM_001164766;NM_006885	Body;Body		Promoter_Associated	0.238765	8.16512	0.00829471	0.670622
cg20910436	chr10	74856386	chr10:74855858-74856985	Island	P4HA1;P4HA1;P4HA1;P4HA1	NM_001017962;NM_001142596;NM_001142595;NM_000917	5'UTR;5'UTR;5'UTR;5'UTR		Promoter_Associated	0.0659641	8.16493	0.00829537	0.670622
cg15361450	chr11	61659665	chr11:61658569-61659592	S_Shore	FADS3	NM_021727	TSS1500		Promoter_Associated	0.158881	8.16454	0.00829672	0.670622
cg00443869	chr5	114631994	chr5:114631986-114632302	Island	CCDC112;CCDC112	NM_001040440;NM_152549	Body;TSS200		Promoter_Associated	0.0937425	8.16308	0.00830178	0.670622
cg21736592	chr22	37678450		OpenSea	CYTH4	NM_013385	TSS200		Promoter_Associated	0.185148	8.16266	0.00830323	0.670622
cg15140822	chr8	33423979	chr8:33423939-33424895	Island	RNF122	NM_024787	Body		Promoter_Associated	0.199466	8.16183	0.00830611	0.670622
cg08272151	chr5	150036071	chr5:150035968-150036629	Island	SYNPO	NM_007286	Body		Promoter_Associated	0.0959118	8.15826	0.0083185	0.670829
cg14597739	chr6	31539998		OpenSea	LTA;LTA;LTA	NM_000595;NM_001159740;NM_001159740	TSS200;1stExon;5'UTR		Promoter_Associated	0.572592	8.15728	0.00832192	0.670829
cg16628243	chr13	25497050	chr13:25496588-25497299	Island	CENPJ;CENPJ	NM_018451;NM_018451	5'UTR;1stExon		Promoter_Associated	0.0691568	8.15636	0.00832512	0.670829
cg09272642	chr1	43312265	chr1:43312258-43312513	Island	ZNF691	NM_015911	TSS200		Promoter_Associated	0.0876418	8.15618	0.00832573	0.670829
cg07401792	chr6	137539816	chr6:137540126-137540678	N_Shore	IFNGR1	NM_000416	Body		Promoter_Associated	0.0676648	8.15528	0.00832888	0.670829
cg01513909	chr11	64889881	chr11:64889136-64889931	Island	FAU;MRPL49	NM_001997;NM_004927	TSS1500;1stExon		Promoter_Associated	0.116402	8.15521	0.00832913	0.670829
cg20668607	chr1	6762257	chr1:6761295-6762131	S_Shore	DNAJC11	NM_018198	TSS1500		Promoter_Associated	0.357151	8.15484	0.0083304	0.670829
cg21956537	chr15	78369769	chr15:78369517-78369906	Island	TBC1D2B;TBC1D2B	NM_015079;NM_144572	1stExon;1stExon		Promoter_Associated	0.126649	8.15316	0.00833625	0.670919
cg24127278	chr2	27009715	chr2:27008760-27009465	S_Shore	CENPA;CENPA	NM_001809;NM_001042426	Body;Body		Promoter_Associated	0.161862	8.15244	0.00833876	0.670919
cg15998195	chr3	196439051	chr3:196438874-196439734	Island	PIGX;C3orf34;PIGX;C3orf34	NM_017861;NM_032898;NM_001166304;NM_032898	TSS200;5'UTR;TSS200;1stExon		Promoter_Associated	0.070659	8.15088	0.00834421	0.670976
cg16796150	chrX	20285575	chrX:20284127-20286811	Island	RPS6KA3	NM_004586	TSS1500		Promoter_Associated	0.213746	8.15007	0.00834702	0.670976
cg09980477	chr17	66255444	chr17:66255192-66255556	Island	ARSG;ARSG	NM_014960;NM_014960	5'UTR;1stExon		Promoter_Associated	0.169398	8.14923	0.00834995	0.670976
cg18677473	chr6	33359974	chr6:33359097-33359975	Island	KIFC1	NM_002263	Body		Promoter_Associated	0.144644	8.14801	0.0083542	0.671046
cg13708218	chr11	65601267	chr11:65601069-65601551	Island	SNX32	NM_152760	TSS200		Promoter_Associated	0.0599713	8.14619	0.00836056	0.671079
cg06624832	chr17	72772340	chr17:72772244-72772692	Island	TMEM104;NAT9	NM_017728;NM_015654	TSS1500;5'UTR		Promoter_Associated	0.0543067	8.14132	0.00837762	0.671079
cg19197795	chr20	37063999	chr20:37063525-37064106	Island	LOC388796;LOC388796;SNORA71D	NR_027241;NR_015366;NR_003018	Body;TSS200;TSS1500		Promoter_Associated	0.137888	8.14125	0.00837783	0.671079
cg08792314	chr17	40714406	chr17:40714087-40715282	Island	COASY;COASY;COASY;COASY;COASY;COASY	NM_001042529;NM_001042532;NM_025233;NM_001042530;NM_025233;NM_001042531	5'UTR;5'UTR;1stExon;5'UTR;5'UTR;5'UTR		Promoter_Associated	0.045086	8.14077	0.00837952	0.671079
cg09767346	chr1	170501363		OpenSea	GORAB;GORAB;GORAB	NM_001146039;NR_027397;NM_152281	1stExon;Body;1stExon		Promoter_Associated	0.242579	8.13937	0.00838443	0.671079
cg11700415	chr19	49140818	chr19:49140156-49141131	Island	SEC1;DBP	NR_004401;NM_001352	TSS1500;TSS200		Promoter_Associated	0.0527151	8.13752	0.00839094	0.671079
cg11087358	chr12	57940980	chr12:57940563-57940981	Island	DCTN2	NM_006400	TSS200		Promoter_Associated	0.0593154	8.13675	0.00839363	0.671079
cg23310995	chr1	145470561	chr1:145470241-145470673	Island	POLR3GL;ANKRD34A;ANKRD34A;NBPF20;NBPF10;NBPF10	NM_032305;NM_001039888;NM_001039888;NM_001278267;NM_001039703;NM_001302371	TSS200;1stExon;5'UTR;Body;Body;Body		Promoter_Associated	0.0588727	8.13527	0.00839881	0.671079
cg02847897	chr4	88142275	chr4:88140842-88141945	S_Shore	KLHL8	NM_020803	TSS1500		Promoter_Associated	0.252239	8.12912	0.00842043	0.67143
cg25284772	chr12	120933351	chr12:120933649-120934713	N_Shore	DYNLL1;DYNLL1;DYNLL1;NRAV	NM_003746;NM_001037495;NM_001037494;NR_038854	TSS1500;TSS1500;5'UTR;Body		Promoter_Associated	0.1788	8.12824	0.00842352	0.67143
cg10867327	chr6	105850703	chr6:105850481-105851257	Island	PREP	NM_002726	Body		Promoter_Associated	0.0737526	8.1277	0.00842543	0.67143
cg07278281	chr2	174830518	chr2:174828330-174830617	Island	SP3	NM_003111	TSS1500		Promoter_Associated	0.0789167	8.12768	0.00842552	0.67143
cg20930514	chr14	77499758	chr14:77499704-77500024	Island				chr14:77499482-77499482	Promoter_Associated	0.0541546	8.127	0.00842791	0.67143
cg22902478	chr11	67085251	chr11:67084688-67085813	Island	LOC100130987	NR_024469	TSS200		Promoter_Associated	0.0566074	8.12536	0.0084337	0.671447
cg21317687	chr12	124118107	chr12:124118097-124118479	Island	GTF2H3;GTF2H3;GTF2H3;GTF2H3;EIF2B1;EIF2B1	NM_001516;NM_001271866;NM_001271868;NM_001271867;NM_001414;NM_001414	TSS200;TSS200;TSS200;TSS200;1stExon;5'UTR		Promoter_Associated	0.0528188	8.12472	0.00843595	0.671447
cg20250874	chr13	47127354	chr13:47126970-47128706	Island	LRCH1;LRCH1;LRCH1;LRCH1;LRCH1;LRCH1	NM_015116;NM_001164213;NM_001164211;NM_015116;NM_001164211;NM_001164213	5'UTR;1stExon;5'UTR;1stExon;1stExon;5'UTR		Promoter_Associated	0.091078	8.12361	0.00843985	0.671447
cg01519350	chr3	137906342	chr3:137906035-137906861	Island	ARMC8;ARMC8;ARMC8;ARMC8;ARMC8;ARMC8	NM_014154;NM_015396;NM_015396;NM_213654;NM_014154;NM_213654	1stExon;5'UTR;1stExon;5'UTR;5'UTR;1stExon		Promoter_Associated	0.100204	8.12341	0.00844056	0.671447
cg23563443	chr8	22408989	chr8:22408672-22409635	Island	SORBS3	NM_005775	TSS1500		Promoter_Associated	0.196596	8.12272	0.008443	0.671515
cg19517509	chr12	120933726	chr12:120933649-120934713	Island	DYNLL1;DYNLL1;DYNLL1	NM_003746;NM_001037495;NM_001037494	TSS200;TSS200;5'UTR		Promoter_Associated	0.0711937	8.12242	0.00844407	0.671515
cg04353881	chr16	68279304	chr16:68278870-68279628	Island	PLA2G15;PLA2G15	NM_012320;NM_012320	1stExon;5'UTR		Promoter_Associated	0.125476	8.12145	0.00844751	0.671515
cg05812430	chr7	1542218	chr7:1543280-1544399	N_Shore	INTS1	NM_001080453	Body		Promoter_Associated_Cell_type_specific	0.783197	8.11979	0.00845336	0.671725
cg03641016	chr2	74213557	chr2:74211214-74212314	S_Shore	TET3	NM_001287491	1stExon		Promoter_Associated	0.465773	8.11955	0.00845422	0.671725
cg00868383	chr19	58951814	chr19:58951214-58952250	Island	ZNF132	NM_003433	TSS1500		Promoter_Associated	0.061371	8.11836	0.00845842	0.671808
cg06732117	chr15	52043568	chr15:52043422-52044447	Island	LYSMD2;LYSMD2;TMOD2;TMOD2	NM_001143917;NM_001143917;NM_001142885;NM_014548	1stExon;5'UTR;TSS200;TSS200		Promoter_Associated_Cell_type_specific	0.12096	8.11164	0.00848224	0.671808
cg06776915	chr10	106028703	chr10:106028542-106029047	Island	GSTO2;GSTO2	NM_183239;NM_183239	5'UTR;1stExon		Promoter_Associated	0.298202	8.1104	0.00848664	0.671964
cg01412462	chr12	49111374	chr12:49110055-49110881	S_Shore	CCNT1;CCNT1	NM_001277842;NM_001240	TSS1500;TSS1500		Promoter_Associated	0.295283	8.10724	0.00849786	0.672215
cg24053619	chr2	61293272	chr2:61292868-61293585	Island	KIAA1841;KIAA1841	NM_001129993;NM_032506	5'UTR;TSS200		Promoter_Associated	0.0474007	8.10696	0.00849886	0.672215
cg27311414	chr1	161147232	chr1:161147061-161147451	Island	B4GALT3;B4GALT3	NM_003779;NM_003779	5'UTR;1stExon		Promoter_Associated	0.0633155	8.10528	0.00850486	0.672259
cg08083022	chr8	134583102	chr8:134581969-134584875	Island	ST3GAL1;ST3GAL1	NM_173344;NM_003033	5'UTR;5'UTR		Promoter_Associated	0.0389616	8.10452	0.00850755	0.672259
cg17100943	chr19	6459300	chr19:6459235-6460651	Island	SLC25A23	NM_024103	Body		Promoter_Associated	0.38267	8.1038	0.00851009	0.672298
cg25845747	chr6	57037243	chr6:57036954-57037731	Island	BAG2;BAG2	NM_004282;NM_004282	5'UTR;1stExon		Promoter_Associated	0.0574004	8.10292	0.00851326	0.672317
cg19149898	chr6	116421874	chr6:116421673-116422382	Island	NT5DC1	NM_152729	TSS200		Promoter_Associated	0.120738	8.1015	0.00851829	0.672317
cg02970425	chr20	48552805	chr20:48552705-48553534	Island	RNF114	NM_018683	TSS200		Promoter_Associated	0.0638559	8.0996	0.0085251	0.672317
cg00059024	chr15	90233617	chr15:90233530-90234083	Island	WDR93;PEX11A	NM_020212;NM_003847	TSS1500;Body		Promoter_Associated	0.20445	8.09884	0.00852781	0.672317
cg00044095	chr17	43971892	chr17:43971410-43975040	Island	MAPT-IT1;MAPT;MAPT;MAPT;MAPT;MAPT;MAPT;MAPT;MAPT;MAPT-AS1;MAPT;MAPT;MAPT;MAPT;MAPT;MAPT;MAPT;MAPT	NR_024560;NM_001123067;NM_005910;NM_016841;NM_016835;NM_016834;NM_001123066;NM_001203252;NM_001203251;NR_024559;NM_001123067;NM_005910;NM_016841;NM_016835;NM_016834;NM_001123066;NM_001203252;NM_001203251	TSS1500;1stExon;1stExon;1stExon;1stExon;1stExon;1stExon;1stExon;1stExon;Body;5'UTR;5'UTR;5'UTR;5'UTR;5'UTR;5'UTR;5'UTR;5'UTR		Promoter_Associated	0.346871	8.09663	0.00853568	0.672317
cg07787248	chr1	36851643	chr1:36851089-36851873	Island	STK40	NM_032017	TSS200		Promoter_Associated	0.0567804	8.09558	0.00853945	0.672317
cg17717362	chr16	84178932	chr16:84178000-84179223	Island	HSDL1;HSDL1;DNAAF1;DNAAF1	NM_031463;NM_001146051;NM_178452;NM_178452	TSS200;TSS200;5'UTR;1stExon		Promoter_Associated	0.087239	8.09432	0.00854395	0.672317
cg24831541	chr17	4613045	chr17:4613400-4614423	N_Shore	ARRB2;ARRB2	NM_199004;NM_004313	TSS1500;TSS1500		Promoter_Associated	0.0681001	8.09399	0.00854513	0.672317
cg17653634	chr14	50087411	chr14:50086955-50088261	Island	MGAT2;RPL36AL	NM_002408;NM_001001	TSS200;TSS200		Promoter_Associated	0.0616343	8.09339	0.00854728	0.672317
cg23245838	chr1	24152049		OpenSea	HMGCL;HMGCL	NM_001166059;NM_000191	TSS200;TSS200		Promoter_Associated	0.0913907	8.09267	0.00854984	0.672317
cg00581848	chr1	9189367	chr1:9188503-9189743	Island	GPR157	NM_024980	TSS200		Promoter_Associated	0.174473	8.09249	0.0085505	0.672317
cg05490642	chr18	12658233	chr18:12657044-12658727	Island	SPIRE1;SPIRE1	NM_020148;NM_001128626	TSS1500;TSS1500		Promoter_Associated	0.0928418	8.09119	0.00855516	0.672317
cg22297146	chr15	48470516	chr15:48470007-48470628	Island	MYEF2;MYEF2	NM_016132;NM_016132	5'UTR;1stExon		Promoter_Associated	0.0957173	8.09097	0.00855595	0.672317
cg00595051	chr4	83955429		OpenSea	COPS4	NM_016129	TSS1500		Promoter_Associated	0.34769	8.09093	0.0085561	0.672317
cg13743031	chr4	178231244	chr4:178230850-178231260	Island	NEIL3	NM_018248	1stExon		Promoter_Associated	0.0849438	8.09	0.00855942	0.672317
cg20064106	chr2	178257871	chr2:178257227-178257892	Island	LOC100130691;AGPS	NR_026966;NM_003659	TSS1500;Body		Promoter_Associated	0.0817946	8.08865	0.00856428	0.672377
cg10040682	chr19	58239003	chr19:58238585-58239028	Island	ZNF671	NM_024833	TSS200		Promoter_Associated	0.181094	8.08833	0.00856541	0.672377
cg01898246	chr14	89290877	chr14:89290918-89291355	N_Shore	TTC8;TTC8;TTC8	NM_198310;NM_144596;NM_198309	TSS200;TSS200;TSS200		Promoter_Associated	0.0553159	8.08764	0.00856789	0.672394
cg08513974	chr22	22020749	chr22:22020132-22020652	S_Shore	PPIL2;PPIL2;PPIL2	NM_014337;NM_148176;NM_148175	Body;Body;Body		Promoter_Associated	0.0850529	8.0789	0.0085993	0.672715
cg22676424	chr19	17337071	chr19:17336906-17337868	Island	OCEL1	NM_024578	1stExon		Promoter_Associated	0.050234	8.07838	0.0086012	0.672715
cg18106991	chr19	33072230	chr19:33071875-33072808	Island	PDCD5	NM_004708	1stExon		Promoter_Associated	0.131726	8.07643	0.00860822	0.672715
[truncated: 6,623 more rows]

## Sheet: MALM VS PALM AND NALM 
	chr	Relation_to_Island	UCSC_RefGene_Name	UCSC_RefGene_Accession	UCSC_RefGene_Group	Regulatory_Feature_Group	intercept	f	pval	qval
cg16696234	chr1	S_Shore	C1orf213;C1orf213;C1orf213;ZNF436	NM_138479;NM_001008896;NM_138479;NM_001077195	3'UTR;Body;1stExon;TSS1500	Promoter_Associated	0.660691	39.4984	2.89823e-07	0.0034159
cg05353884	chr6	S_Shore				Promoter_Associated	0.77392	29.8239	3.65039e-06	0.00704375
cg09923443	chr11	OpenSea	SIK3;SIK3;SIK3	NM_001281749;NM_025164;NM_001281748	Body;Body;5'UTR	Promoter_Associated	0.400044	27.9085	6.31489e-06	0.00853351
cg11694510	chr11	S_Shore	IFITM1	NM_003641	TSS1500	Promoter_Associated_Cell_type_specific	0.576716	27.8222	6.4754e-06	0.00858428
cg18527241	chr7	OpenSea	ATXN7L1;ATXN7L1;ATXN7L1	NM_020725;NM_138495;NM_138495	Body;1stExon;5'UTR	Promoter_Associated_Cell_type_specific	0.585244	27.2861	7.57448e-06	0.0090086
cg03775372	chr10	OpenSea	FRMD4A	NM_018027	Body	Promoter_Associated	0.510477	26.2153	1.04041e-05	0.00985634
cg08660915	chr22	OpenSea	MLC1;MLC1;MLC1	NM_015166;NM_015166;NM_139202	1stExon;5'UTR;TSS200	Promoter_Associated_Cell_type_specific	0.125229	25.9976	1.11056e-05	0.00995357
cg05809362	chr17	OpenSea				Promoter_Associated	0.440672	25.7141	1.2095e-05	0.0102969
cg21386647	chr3	OpenSea	SRGAP3;SRGAP3	NM_001033117;NM_014850	Body;Body	Promoter_Associated_Cell_type_specific	0.705111	25.4392	1.3144e-05	0.0104473
cg01603973	chr17	OpenSea				Promoter_Associated_Cell_type_specific	0.451943	24.7218	1.63604e-05	0.011069
cg05061049	chr1	OpenSea	IFFO2	NM_001136265	Body	Promoter_Associated_Cell_type_specific	0.577621	24.5861	1.70573e-05	0.0112389
cg17147466	chr15	S_Shore				Promoter_Associated	0.103627	24.3593	1.82938e-05	0.0115241
cg17782713	chr10	N_Shore	BMI1	NM_005180	5'UTR	Promoter_Associated	0.338871	24.333	1.84432e-05	0.0115315
cg04551776	chr5	OpenSea	AHRR	NM_020731	Body	Promoter_Associated	0.638171	24.088	1.98979e-05	0.0118722
cg10442913	chr1	Island	ATP1A1;ATP1A1	NM_001160233;NM_000701	TSS1500;TSS1500	Promoter_Associated	0.273942	24.082	1.99348e-05	0.0118722
cg14010279	chr8	N_Shore	EPHX2;EPHX2;EPHX2;EPHX2	NM_001256484;NM_001979;NM_001256482;NM_001256483	TSS1500;TSS200;TSS200;TSS200	Promoter_Associated	0.256076	23.892	2.11492e-05	0.0120869
cg03899510	chr6	S_Shore				Promoter_Associated	0.3215	23.6765	2.26216e-05	0.0123479
cg24713770	chr1	OpenSea	VWA5B1	NM_001039500	Body	Promoter_Associated	0.331079	23.6072	2.31179e-05	0.0124262
cg09689592	chr12	N_Shelf	ITGA5;LOC102724050;LOC102724050	NM_002205;NR_120487;NR_120486	Body;Body;Body	Promoter_Associated_Cell_type_specific	0.317184	23.4289	2.44485e-05	0.0126676
cg12434312	chr10	OpenSea	PTPRE;PTPRE	NM_006504;NM_130435	Body;TSS1500	Promoter_Associated	0.513683	23.4234	2.44907e-05	0.0126676
cg04604142	chr17	N_Shore	LUC7L3;LUC7L3	NM_006107;NM_016424	TSS1500;TSS1500	Promoter_Associated	0.169563	23.1835	2.64136e-05	0.012902
cg16148959	chr17	OpenSea	EVI2A;EVI2A;NF1;NF1	NM_014210;NM_001003927;NM_001042492;NM_000267	5'UTR;5'UTR;Body;Body	Promoter_Associated_Cell_type_specific	0.163311	23.1674	2.65486e-05	0.012902
cg18734309	chr17	N_Shore	CLUH	NM_015229	5'UTR	Promoter_Associated_Cell_type_specific	0.524588	22.8132	2.9702e-05	0.0133711
cg14135596	chr12	N_Shore				Promoter_Associated	0.240429	22.4593	3.32516e-05	0.0140136
cg16697214	chr7	Island	IKZF1	NM_006060	TSS1500	Promoter_Associated	0.17833	22.3557	3.43736e-05	0.0141643
cg21593676	chr4	S_Shore	KLHL8	NM_020803	TSS1500	Promoter_Associated	0.110803	22.3272	3.46886e-05	0.0142326
cg07245635	chr1	OpenSea	S100A4;S100A4	NM_002961;NM_019554	TSS1500;TSS1500	Promoter_Associated	0.656125	22.2123	3.59927e-05	0.0144003
cg09344348	chr6	Island				Promoter_Associated	0.458605	22.059	3.78142e-05	0.0146675
cg04960065	chr4	OpenSea				Promoter_Associated	0.268061	21.6817	4.27243e-05	0.0154558
cg16395123	chr4	Island	SEL1L3	NM_015187	TSS1500	Promoter_Associated	0.537	21.6679	4.29164e-05	0.01547
cg26150462	chr10	N_Shore	CUGBP2;CUGBP2;CUGBP2;CUGBP2	NM_001025076;NM_006561;NM_001025077;NM_001083591	TSS200;Body;Body;TSS200	Promoter_Associated	0.0731821	21.607	4.37743e-05	0.0156065
cg23752828	chr12	S_Shore	DCTN2	NM_006400	TSS1500	Promoter_Associated	0.217248	21.5255	4.49507e-05	0.0156955
cg15056412	chr20	S_Shore	NECAB3;NECAB3	NM_031231;NM_031232	TSS1500;TSS1500	Promoter_Associated	0.0669174	21.2898	4.85459e-05	0.0161396
cg18107006	chr2	S_Shore	HNRPLL;HNRPLL	NM_001142650;NM_138394	TSS1500;TSS1500	Promoter_Associated	0.190928	21.2894	4.85536e-05	0.0161396
cg26999579	chr1	S_Shore	ZNF436-AS1;ZNF436-AS1;ZNF436	NR_033690;NR_033691;NM_001077195	Body;Body;TSS1500	Promoter_Associated	0.372767	21.2128	4.97864e-05	0.0161781
cg04610235	chr17	S_Shore	MTMR4	NM_004687	Body	Promoter_Associated	0.665978	20.9389	5.44738e-05	0.0166883
cg13681701	chr5	S_Shelf	SLC12A7	NM_006598	Body	Promoter_Associated_Cell_type_specific	0.354866	20.9212	5.47937e-05	0.0167058
cg08585458	chr16	OpenSea	LOC101927817;LOC101927817;ANKRD11;ANKRD11;ANKRD11;ANKRD11	NR_110932;NR_110931;NR_045839;NM_013275;NM_001256183;NM_001256182	Body;Body;Body;5'UTR;5'UTR;5'UTR	Promoter_Associated	0.425983	20.85	5.60938e-05	0.0167249
cg02761523	chr19	N_Shore	NFIX;NFIX	NM_002501;NM_002501	1stExon;5'UTR	Promoter_Associated_Cell_type_specific	0.0836475	20.8202	5.6649e-05	0.0167956
cg22970987	chr22	OpenSea	MLC1;MLC1;MLC1	NM_015166;NM_139202;NM_015166	5'UTR;TSS200;1stExon	Promoter_Associated_Cell_type_specific	0.106377	20.7775	5.74534e-05	0.0169081
cg08271804	chr19	N_Shore	ZNF492	NM_020855	TSS1500	Promoter_Associated_Cell_type_specific	0.19029	20.7647	5.76967e-05	0.0169199
cg05202804	chr19	N_Shore	C19orf39	NM_175871	TSS1500	Promoter_Associated	0.117337	20.6136	6.06563e-05	0.0172726
cg20824939	chr1	OpenSea				Promoter_Associated	0.106262	20.5579	6.17874e-05	0.017362
cg07922606	chr6	Island	HIST1H3E	NM_003532	1stExon	Promoter_Associated	0.592777	20.4519	6.40033e-05	0.0175741
cg16577647	chr19	S_Shore	HCST;HCST	NM_001007469;NM_014266	TSS1500;TSS1500	Promoter_Associated_Cell_type_specific	0.305977	20.4363	6.43348e-05	0.0175741
cg26011364	chr2	S_Shore	RFX8	NM_001145664	TSS200	Promoter_Associated_Cell_type_specific	0.472076	20.3736	6.56915e-05	0.017634
cg12735632	chr6	Island	PRSS16	NM_005865	Body	Promoter_Associated	0.313181	20.2903	6.75427e-05	0.0176857
cg23518762	chr5	OpenSea	TMEM173;TMEM173	NM_198282;NM_001301738	Body;Body	Promoter_Associated_Cell_type_specific	0.577042	20.259	6.82516e-05	0.0176942
cg10396459	chr1	N_Shore	STRIP1;STRIP1;STRIP1	NM_033088;NR_073071;NM_001270768	TSS1500;TSS1500;5'UTR	Promoter_Associated	0.238415	20.2174	6.92063e-05	0.0177209
cg26312935	chr15	N_Shore	RNF111	NM_017610	TSS1500	Promoter_Associated	0.16852	20.1183	7.15381e-05	0.0179518
cg11546385	chr11	OpenSea				Promoter_Associated	0.103598	19.8526	7.82114e-05	0.0186289
cg26330155	chr17	OpenSea	NLRP1;NLRP1;NLRP1;NLRP1;NLRP1;NLRP1;NLRP1;NLRP1;NLRP1;NLRP1	NM_001033053;NM_033007;NM_033006;NM_033004;NM_014922;NM_001033053;NM_033007;NM_033006;NM_033004;NM_014922	1stExon;1stExon;1stExon;1stExon;1stExon;5'UTR;5'UTR;5'UTR;5'UTR;5'UTR	Promoter_Associated	0.389908	19.7999	7.96116e-05	0.0186963
cg10570941	chr6	N_Shore	HIST1H3G;HIST1H2BI	NM_003534;NM_003525	TSS1500;TSS200	Promoter_Associated	0.219718	19.7487	8.09966e-05	0.0188118
cg14917096	chr7	OpenSea	ATXN7L1;ATXN7L1	NM_138495;NM_020725	TSS200;Body	Promoter_Associated_Cell_type_specific	0.589763	19.5365	8.70175e-05	0.019382
cg04118306	chr8	Island	NEFM;NEFM	NM_001105541;NM_005382	TSS200;1stExon	Promoter_Associated_Cell_type_specific	0.250176	19.3489	9.27384e-05	0.0199176
cg03610280	chr10	OpenSea	ENTPD1;ENTPD1;ENTPD1;ENTPD1;ENTPD1;ENTPD1;ENTPD1	NM_001164179;NM_001164178;NM_001776;NM_001164183;NM_001164182;NM_001164181;NM_001098175	Body;Body;Body;5'UTR;5'UTR;5'UTR;Body	Promoter_Associated	0.322668	19.3374	9.31001e-05	0.0199176
cg24948802	chr19	Island	KIAA0355	NM_014686	TSS200	Promoter_Associated	0.1458	19.2903	9.46046e-05	0.0199796
cg01340991	chr6	S_Shore	SYNGAP1	NM_006772	Body	Promoter_Associated	0.696702	19.1959	9.76946e-05	0.0202201
cg23957253	chr4	Island	SLAIN2	NM_020846	TSS1500	Promoter_Associated	0.0502008	19.1382	9.96393e-05	0.0204208
cg05014211	chr19	Island	MZF1;MZF1;LOC100131691	NM_198055;NM_003422;NR_027334	Body;Body;Body	Promoter_Associated_Cell_type_specific	0.322871	18.946	0.000106409	0.0208466
cg18473137	chr17	Island	CDK5R1	NM_003885	Body	Promoter_Associated	0.314313	18.8512	0.000109926	0.0211555
cg13805993	chr12	S_Shore	SCNN1A;SCNN1A;SCNN1A	NM_001159576;NM_001038;NM_001159575	Body;Body;Body	Promoter_Associated	0.520097	18.7522	0.000113733	0.0214434
cg26200481	chr20	S_Shore	RBM39;RBM39;RBM39;RBM39;RBM39;RBM39;RBM39	NM_004902;NM_001242599;NM_184234;NM_001242600;NR_040724;NR_040723;NR_040722	TSS1500;TSS1500;TSS1500;TSS1500;TSS1500;TSS1500;TSS1500	Promoter_Associated	0.0437827	18.7322	0.000114517	0.0214546
cg26234428	chr6	Island	VTA1;VTA1;VTA1	NM_001286372;NM_016485;NM_001286371	TSS200;TSS200;TSS200	Promoter_Associated	0.0516004	18.7234	0.000114866	0.0214625
cg20566657	chr4	S_Shore	SLC2A9;SLC2A9	NM_020041;NM_001001290	Body;Body	Promoter_Associated	0.664671	18.6719	0.000116921	0.0216565
cg21962791	chr12	N_Shore	PYROXD1	NM_024854	TSS1500	Promoter_Associated	0.105743	18.5962	0.000120014	0.0218874
cg13784557	chr6	OpenSea	HCP5	NM_006674	TSS200	Promoter_Associated	0.417244	18.4665	0.000125514	0.0223173
cg01323104	chr4	OpenSea	AFF1;AFF1	NM_001166693;NM_005935	Body;Body	Promoter_Associated_Cell_type_specific	0.451007	18.4601	0.000125793	0.0223289
cg23352695	chr17	OpenSea	NF1;EVI2A;NF1;EVI2A	NM_001042492;NM_001003927;NM_000267;NM_014210	Body;TSS200;Body;TSS200	Promoter_Associated_Cell_type_specific	0.135022	18.3602	0.000130223	0.0226077
cg19928955	chr13	OpenSea				Promoter_Associated	0.181185	18.3326	0.000131478	0.0227045
cg04374102	chr17	Island	TMEM102	NM_178518	Body	Promoter_Associated	0.293079	18.2844	0.000133697	0.0228227
cg05163057	chr19	S_Shore	SPPL2B;SPPL2B;LSM7	NM_001077238;NM_152988;NM_016199	Body;Body;TSS1500	Promoter_Associated	0.275016	18.2566	0.000134995	0.0228618
cg13795063	chr17	OpenSea	RARA;RARA;RARA	NM_000964;NM_001145301;NM_001145302	5'UTR;5'UTR;5'UTR	Promoter_Associated	0.414241	18.1161	0.000141759	0.0234075
cg03105756	chr16	S_Shore	C16orf5	NM_013399	TSS1500	Promoter_Associated	0.730785	18.0021	0.000147514	0.0238041
cg08995609	chr11	S_Shore	RIN1	NM_004292	TSS200	Promoter_Associated	0.0915452	17.9892	0.000148182	0.0238326
cg11570091	chr16	OpenSea	BANP;BANP;BANP;BANP;BANP;BANP	NM_001173541;NM_001173539;NM_001173540;NM_017869;NM_079837;NM_001173542	5'UTR;5'UTR;5'UTR;5'UTR;5'UTR;5'UTR	Promoter_Associated_Cell_type_specific	0.666981	17.9125	0.00015221	0.0241157
cg08661112	chr10	S_Shore	PANK1	NM_148977	TSS1500	Promoter_Associated_Cell_type_specific	0.24593	17.8764	0.000154148	0.0242034
cg21365914	chr17	Island	CBX4	NM_003655	TSS1500	Promoter_Associated	0.0786804	17.8318	0.000156579	0.0244436
cg26643347	chr1	S_Shore	ZBTB17;ZBTB17;ZBTB17;ZBTB17	NM_001287604;NM_001287603;NM_001242884;NM_003443	TSS1500;TSS1500;TSS1500;TSS1500	Promoter_Associated	0.230696	17.7129	0.000163251	0.0249219
cg26589669	chr10	N_Shore	GSTO2	NM_183239	TSS1500	Promoter_Associated	0.577737	17.6513	0.00016683	0.0251303
cg12191938	chr10	Island	AGAP11	NM_133447	5'UTR	Promoter_Associated	0.102509	17.5061	0.000175595	0.0255378
cg27279991	chr15	Island	AP3B2	NM_004644	Body	Promoter_Associated	0.179156	17.4615	0.000178385	0.0256419
cg10283268	chr1	N_Shore	LYPLAL1;LYPLAL1;LYPLAL1;LYPLAL1;LYPLAL1;LYPLAL1-AS1	NM_138794;NM_001300770;NM_001300769;NM_001300771;NM_001300772;NR_038845	TSS1500;TSS1500;TSS1500;TSS1500;TSS1500;Body	Promoter_Associated	0.156081	17.4535	0.00017889	0.0256498
cg22862480	chr10	Island	SFMBT2	NM_001029880	5'UTR	Promoter_Associated	0.103092	17.3893	0.000182996	0.0257939
cg05007126	chr20	OpenSea	SDCBP2	NM_080489	TSS1500	Promoter_Associated	0.595225	17.3688	0.000184331	0.0258775
cg09583317	chr2	S_Shore	ANKMY1;DUSP28	NM_001308375;NM_001033575	TSS1500;3'UTR	Promoter_Associated	0.0600935	17.3162	0.0001878	0.0261493
cg18351099	chr19	N_Shore	ZNF845	NM_138374	TSS1500	Promoter_Associated	0.0983569	17.314	0.000187944	0.0261568
cg02627657	chr17	S_Shore	CENPV	NM_181716	TSS1500	Promoter_Associated	0.475043	17.2913	0.000189466	0.0262053
cg08202720	chr2	N_Shore	PER2	NM_022817	5'UTR	Promoter_Associated_Cell_type_specific	0.613221	17.2845	0.000189924	0.0262233
cg11715575	chr7	Island	PRKRIP1	NM_024653	Body	Promoter_Associated	0.0475429	17.2604	0.000191551	0.0263438
cg06596975	chr19	Island	ZNF83	NR_003936	Body	Promoter_Associated	0.181748	17.2318	0.000193506	0.026477
cg07753583	chr7	Island	LRRC61;ACTR3C;LRRC61	NM_001142928;NM_001164458;NM_023942	TSS200;5'UTR;TSS200	Promoter_Associated	0.374446	17.1695	0.000197841	0.0266233
cg26189892	chr1	OpenSea	IFFO2	NM_001136265	Body	Promoter_Associated_Cell_type_specific	0.66923	17.1347	0.000200305	0.0268084
cg21549285	chr21	S_Shore	MX1;MX1	NM_002462;NM_001144925	5'UTR;5'UTR	Promoter_Associated_Cell_type_specific	0.635062	17.0714	0.00020487	0.0270836
cg17902573	chr4	Island	CLGN;CLGN	NM_001130675;NM_004362	5'UTR;5'UTR	Promoter_Associated	0.232488	16.9665	0.000212682	0.0273523
cg13185005	chr11	OpenSea				Promoter_Associated	0.0947395	16.9586	0.000213286	0.0273812
cg14597545	chr15	N_Shore	ADPGK;ADPGK;ADPGK	NR_023319;NR_023318;NM_031284	Body;Body;Body	Promoter_Associated_Cell_type_specific	0.441013	16.8595	0.000220983	0.0275582
cg12788111	chr15	N_Shore	RNF111;RNF111;RNF111;RNF111	NM_017610;NM_001270529;NM_001270528;NM_001270530	TSS1500;TSS1500;TSS1500;TSS1500	Promoter_Associated	0.208159	16.8571	0.000221169	0.0275582
cg20450487	chr12	OpenSea				Promoter_Associated	0.252487	16.836	0.000222848	0.0277068
cg11234839	chr4	OpenSea				Promoter_Associated	0.221248	16.8043	0.000225396	0.0277946
cg02956255	chr6	OpenSea	HCP5	NM_006674	TSS1500	Promoter_Associated	0.343435	16.788	0.000226714	0.0278791
cg19148404	chr3	N_Shore	SLC6A6;SLC6A6;SLC6A6	NM_003043;NM_001134368;NM_001134367	TSS1500;TSS1500;TSS1500	Promoter_Associated	0.762079	16.7868	0.000226817	0.0278791
cg13145193	chr7	S_Shore	NAMPT	NM_005746	TSS1500	Promoter_Associated_Cell_type_specific	0.274702	16.7695	0.000228224	0.0279559
cg21830206	chr19	OpenSea	ACTN4	NM_004924	Body	Promoter_Associated	0.43951	16.7166	0.000232603	0.0282109
cg23007418	chr17	OpenSea	CYTH1;CYTH1	NM_017456;NM_004762	Body;Body	Promoter_Associated_Cell_type_specific	0.48558	16.6193	0.000240885	0.0286716
cg19363466	chr19	Island	MZF1;MZF1;LOC100131691	NM_198055;NM_003422;NR_027334	Body;Body;Body	Promoter_Associated_Cell_type_specific	0.238669	16.5843	0.000243937	0.0287692
cg08447733	chr19	Island	MZF1;MZF1;LOC100131691	NM_198055;NM_003422;NR_027334	Body;Body;Body	Promoter_Associated_Cell_type_specific	0.236311	16.5698	0.000245216	0.0288146
cg15365518	chr1	OpenSea				Promoter_Associated	0.330851	16.5278	0.000248953	0.0289127
cg19154695	chr6	N_Shore	GPSM3;NOTCH4	NM_022107;NM_004557	5'UTR;3'UTR	Promoter_Associated	0.280915	16.4805	0.000253241	0.0290966
cg24061122	chr5	N_Shore	FAM53C;FAM53C	NM_016605;NM_001135647	TSS1500;TSS1500	Promoter_Associated	0.204189	16.426	0.000258276	0.0293679
cg13763232	chr3	N_Shore	SLC6A6;SLC6A6;SLC6A6	NM_003043;NM_001134368;NM_001134367	TSS1500;TSS1500;TSS1500	Promoter_Associated	0.706323	16.4094	0.000259825	0.0293999
cg15460093	chr10	Island	ADAM8;ADAM8;ADAM8;ADAM8;ADAM8;ADAM8	NM_001164489;NM_001109;NM_001164490;NM_001164490;NM_001164489;NM_001109	1stExon;1stExon;5'UTR;1stExon;5'UTR;5'UTR	Promoter_Associated	0.261586	16.3575	0.000264753	0.0296785
cg11223622	chr17	Island	ITGB4;ITGB4;ITGB4	NM_001005731;NM_001005619;NM_000213	Body;Body;Body	Promoter_Associated	0.0860538	16.2855	0.000271753	0.0299481
cg25746467	chr1	OpenSea	LINC00853	NR_047498	TSS1500	Promoter_Associated	0.593648	16.2711	0.000273177	0.0299496
cg26405376	chr5	N_Shelf	RNF44	NM_014901	5'UTR	Promoter_Associated	0.423449	16.2462	0.000275648	0.0299938
cg11029668	chr17	Island	SCRN2;SCRN2	NM_001145023;NM_138355	5'UTR;5'UTR	Promoter_Associated	0.169731	16.2444	0.000275833	0.0299938
cg06891458	chr15	N_Shore	MGA;MGA	NM_001164273;NM_001080541	TSS1500;TSS1500	Promoter_Associated	0.589996	16.2315	0.000277125	0.0299938
cg07587610	chr1	OpenSea	S100A4;S100A4	NM_002961;NM_019554	TSS1500;TSS1500	Promoter_Associated	0.734712	16.2218	0.0002781	0.0299983
cg16512458	chr1	N_Shore	TMEM63A	NM_014698	5'UTR	Promoter_Associated_Cell_type_specific	0.420107	16.1986	0.000280461	0.0300245
cg26948432	chr3	Island	ZNF639;ZNF639;ZNF639	NM_016331;NM_001303426;NM_001303425	TSS1500;TSS200;TSS200	Promoter_Associated	0.0911266	16.1694	0.000283446	0.0301567
cg11714010	chr5	OpenSea	JADE2;JADE2;JADE2;JADE2	NM_001289985;NM_001308143;NM_015288;NM_001289984	Body;Body;Body;Body	Promoter_Associated	0.248938	16.1209	0.000288498	0.0303398
cg16283975	chr22	OpenSea	MYH9	NM_002473	5'UTR	Promoter_Associated_Cell_type_specific	0.573369	16.0535	0.000295663	0.0305966
cg23339656	chr2	N_Shore	ATG16L1;ATG16L1	NM_017974;NM_030803	TSS1500;TSS1500	Promoter_Associated	0.20687	16.0098	0.000300411	0.0307166
cg01798213	chr9	OpenSea	ROR2	NM_004560	Body	Promoter_Associated	0.122228	15.9604	0.000305877	0.0309088
cg26056693	chr15	OpenSea				Promoter_Associated	0.0762239	15.9454	0.000307558	0.0309637
cg22972055	chr7	OpenSea	UNC84A;UNC84A	NM_025154;NM_001130965	5'UTR;Body	Promoter_Associated	0.565675	15.9314	0.000309129	0.0310696
cg03002107	chr21	S_Shore	BRWD1-IT2;BRWD1;BRWD1;BRWD1;BRWD1-AS1	NR_111942;NM_018963;NM_001007246;NM_033656;NR_046655	Body;TSS1500;TSS1500;TSS1500;TSS1500	Promoter_Associated	0.0835777	15.9188	0.000310554	0.0311101
cg07442907	chr17	OpenSea	NLRP1;NLRP1;NLRP1;NLRP1;NLRP1	NM_033007;NM_001033053;NM_033004;NM_014922;NM_033006	TSS200;TSS200;TSS200;TSS200;TSS200	Promoter_Associated	0.367548	15.9047	0.000312161	0.0311798
cg08938062	chr20	N_Shelf	RP5-1022P6.2	NM_019593	5'UTR	Promoter_Associated_Cell_type_specific	0.464338	15.897	0.000313044	0.0312142
cg05778415	chr2	Island	POLE4	NM_019896	1stExon	Promoter_Associated	0.0920296	15.8614	0.000317149	0.0314085
cg24081819	chr8	S_Shore	EPHX2	NM_001979	Body	Promoter_Associated	0.317678	15.8317	0.000320615	0.0315208
cg24375627	chr1	S_Shore	S100A6	NM_014624	TSS1500	Promoter_Associated	0.442628	15.8056	0.000323691	0.0316449
cg27449258	chr21	N_Shore	ADARB1;ADARB1;ADARB1;ADARB1;ADARB1;ADARB1;ADARB1;C21orf122	NR_027672;NM_001160230;NM_001112;NR_027674;NM_015833;NM_015834;NR_027673;NR_027292	TSS1500;TSS1500;TSS1500;TSS1500;TSS1500;TSS1500;TSS1500;TSS1500	Promoter_Associated	0.544837	15.7992	0.000324456	0.0316612
cg08818984	chr5	OpenSea	NR3C1;NR3C1;NR3C1;NR3C1;NR3C1	NM_001018077;NM_001018075;NM_001018074;NM_001018077;NM_001018074	1stExon;5'UTR;1stExon;5'UTR;5'UTR	Promoter_Associated	0.206206	15.7612	0.000329	0.031803
cg13599248	chr6	S_Shore	SLC17A5	NM_012434	TSS1500	Promoter_Associated	0.107754	15.706	0.000335737	0.0320571
cg26029997	chr3	OpenSea	TREX1;TREX1;TREX1;TREX1	NM_033629;NM_016381;NM_033629;NM_016381	5'UTR;1stExon;1stExon;5'UTR	Promoter_Associated	0.0916446	15.7019	0.000336246	0.0320715
cg19124521	chr2	N_Shore				Promoter_Associated	0.418889	15.6837	0.000338498	0.0321181
cg22893248	chr7	Island	ACTR3C;ACTR3C;LRRC61;LRRC61	NM_001164458;NM_001164458;NM_023942;NM_001142928	1stExon;5'UTR;5'UTR;5'UTR	Promoter_Associated	0.374316	15.6694	0.000340288	0.0321771
cg12250307	chr19	N_Shore	PPP5C	NM_006247	TSS1500	Promoter_Associated	0.591637	15.6569	0.000341848	0.0322315
cg17991206	chr6	N_Shelf	RNASET2	NM_003730	Body	Promoter_Associated	0.486026	15.6274	0.000345586	0.0323664
cg26495839	chr19	N_Shore	C19orf39	NM_175871	TSS1500	Promoter_Associated	0.0988982	15.6253	0.000345852	0.0323831
cg15139588	chr19	Island	ZNF793;ZNF793	NM_001013659;NM_001013659	5'UTR;1stExon	Promoter_Associated	0.146086	15.6136	0.000347333	0.032445
cg19300307	chr13	OpenSea	STK24;STK24	NM_003576;NM_001032296	Body;Body	Promoter_Associated	0.32381	15.5893	0.000350459	0.0325571
cg03918605	chr12	Island	USP44;USP44;USP44	NM_001278393;NM_001042403;NM_032147	TSS200;5'UTR;5'UTR	Promoter_Associated_Cell_type_specific	0.222738	15.5815	0.000351463	0.0325571
cg01348970	chr17	S_Shore	GPATCH8	NM_001002909	TSS1500	Promoter_Associated	0.835002	15.5463	0.000356055	0.032796
cg17198308	chr12	Island	IFFO1;IFFO1	NM_001039670;NM_080730	1stExon;1stExon	Promoter_Associated	0.0475771	15.5322	0.000357906	0.0328624
cg22747650	chr7	Island	LRRC61;ACTR3C;LRRC61	NM_001142928;NM_001164458;NM_023942	TSS200;5'UTR;TSS200	Promoter_Associated	0.301359	15.4895	0.000363589	0.0329574
cg06105546	chr15	OpenSea				Promoter_Associated	0.429297	15.4621	0.00036729	0.0330482
cg15646741	chr1	OpenSea				Promoter_Associated_Cell_type_specific	0.541493	15.4345	0.000371059	0.0331715
cg06760077	chr2	OpenSea				Promoter_Associated	0.39093	15.4268	0.000372105	0.0332083
cg10653339	chr6	OpenSea	TJAP1;TJAP1;TJAP1;TJAP1;TJAP1;TJAP1;TJAP1	NM_001146019;NM_080604;NM_001146020;NM_001146016;NR_027394;NM_001146017;NM_001146018	5'UTR;5'UTR;5'UTR;5'UTR;Body;5'UTR;5'UTR	Promoter_Associated	0.660982	15.4034	0.000375341	0.0333095
cg00603871	chr13	OpenSea	SPATA13;SPATA13	NM_001166271;NM_153023	Body;Body	Promoter_Associated_Cell_type_specific	0.0650137	15.3855	0.00037784	0.0334281
cg17169998	chr22	OpenSea	MLC1;MLC1;MLC1	NM_139202;NM_015166;NM_015166	TSS1500;1stExon;5'UTR	Promoter_Associated_Cell_type_specific	0.0865229	15.3613	0.000381229	0.0335327
cg00692549	chr1	Island	TARDBP	NM_007375	TSS1500	Promoter_Associated	0.0517856	15.3523	0.000382511	0.033588
cg12532471	chr1	Island	RFWD2;RFWD2;RFWD2	NM_001001740;NM_022457;NM_001286644	TSS1500;TSS1500;TSS1500	Promoter_Associated	0.0833815	15.3123	0.000388211	0.033761
cg13345299	chr22	N_Shelf	HPS4;HPS4	NM_152841;NM_022081	TSS1500;Body	Promoter_Associated	0.112868	15.282	0.000392604	0.0338967
cg13144783	chr3	OpenSea	CCR1;CCR1	NM_001295;NM_001295	1stExon;5'UTR	Promoter_Associated	0.132126	15.2268	0.000400719	0.0341608
cg19979405	chr6	Island	DHX16;DHX16;DHX16	NM_003587;NM_001164239;NM_003587	1stExon;Body;5'UTR	Promoter_Associated	0.0198794	15.2176	0.000402094	0.0342154
cg19160353	chr10	Island	KLF6;KLF6;KLF6;KLF6	NR_027653;NM_001160125;NM_001160124;NM_001300	TSS1500;TSS1500;TSS1500;TSS1500	Promoter_Associated	0.0955748	15.2044	0.000404067	0.0342886
cg13297865	chr6	Island	ELOVL4	NM_022726	TSS200	Promoter_Associated_Cell_type_specific	0.11246	15.1166	0.000417478	0.0347435
cg02889982	chr17	Island	MPRIP;MPRIP	NM_201274;NM_015134	1stExon;1stExon	Promoter_Associated	0.216248	15.1159	0.000417585	0.0347435
cg05881697	chr4	S_Shore	C4orf27	NM_017867	TSS1500	Promoter_Associated	0.672866	15.0791	0.000423343	0.0349019
cg05715492	chr7	S_Shore	ARPC1B	NM_005720	Body	Promoter_Associated_Cell_type_specific	0.57778	15.0529	0.000427502	0.035028
cg16046391	chr19	N_Shore	PPAN-P2RY11;PPAN-P2RY11;PPAN	NM_001040664;NM_001198690;NM_020230	TSS1500;TSS1500;TSS1500	Promoter_Associated	0.293659	15.0398	0.000429586	0.0351072
cg26310678	chr7	S_Shore	TWISTNB	NM_001002926	TSS1500	Promoter_Associated	0.191911	15.0285	0.000431412	0.0351603
cg04134779	chr12	S_Shore	FBRSL1	NM_001142641	Body	Promoter_Associated	0.176671	15.014	0.000433741	0.0352336
cg03347018	chr8	S_Shore	MSC	NM_005098	TSS200	Promoter_Associated	0.0489167	15.0008	0.000435879	0.0352773
cg00591868	chr19	N_Shore	PBX4	NM_025245	Body	Promoter_Associated	0.573188	14.9994	0.000436111	0.0352893
cg09305680	chr8	N_Shore	UTP23	NM_032334	TSS1500	Promoter_Associated	0.138543	14.9675	0.000441345	0.0354431
cg10552271	chr21	N_Shore	IL10RB;IL10RB-AS1	NM_000628;NR_038974	TSS1500;Body	Promoter_Associated	0.493754	14.9647	0.000441796	0.0354548
cg21786191	chr18	N_Shore	ZADH2	NM_175907	Body	Promoter_Associated_Cell_type_specific	0.395171	14.9442	0.000445198	0.0355304
cg16958658	chr1	OpenSea	RERE;RERE;RERE	NM_001042682;NM_001042681;NM_012102	5'UTR;Body;Body	Promoter_Associated	0.441516	14.9366	0.00044646	0.0355397
cg03195643	chr3	S_Shore				Promoter_Associated	0.267942	14.9307	0.000447456	0.0355397
cg07452921	chr7	S_Shore	FAM3C;FAM3C	NM_001040020;NM_014888	TSS1500;TSS1500	Promoter_Associated	0.125976	14.8854	0.000455099	0.0358081
cg21763723	chr3	Island	GPX1;GPX1;GPX1	NM_000581;NM_201397;NM_201397	Body;3'UTR;1stExon	Promoter_Associated	0.156518	14.8599	0.000459457	0.0359695
cg04698020	chr19	S_Shore				Promoter_Associated	0.492066	14.8434	0.000462296	0.0359966
cg02359483	chr5	OpenSea				Promoter_Associated	0.0958606	14.8008	0.000469749	0.0362135
cg12345460	chr9	OpenSea	LRRC8A;LRRC8A;LRRC8A	NM_019594;NM_001127245;NM_001127244	5'UTR;5'UTR;5'UTR	Promoter_Associated	0.550967	14.7669	0.000475747	0.0364136
cg12880995	chr16	N_Shore	DEXI	NM_014015	3'UTR	Promoter_Associated_Cell_type_specific	0.122675	14.7514	0.000478532	0.0364413
cg08665853	chr5	N_Shore	RNF14;RNF14;RNF14;RNF14;RNF14	NM_183400;NM_183398;NM_004290;NM_183401;NM_183399	TSS1500;TSS1500;TSS1500;TSS1500;5'UTR	Promoter_Associated	0.110096	14.7363	0.000481255	0.0365634
cg14531862	chr19	Island	ZNF233	NM_181756	5'UTR	Promoter_Associated_Cell_type_specific	0.204886	14.6585	0.000495525	0.0369407
cg10333520	chr3	Island	TRANK1	NM_014831	TSS1500	Promoter_Associated	0.672652	14.6385	0.000499274	0.0369985
cg02249093	chr2	N_Shore	MFF;MFF;MFF;MFF;MFF;MFF;MFF;LOC654841	NM_001277066;NM_001277065;NM_001277063;NM_001277062;NM_001277064;NM_001277061;NR_102266;NR_102371	TSS1500;TSS1500;TSS1500;TSS1500;TSS1500;TSS1500;TSS1500;Body	Promoter_Associated_Cell_type_specific	0.508884	14.6295	0.000500965	0.0370451
cg11742202	chr6	S_Shore	SLC17A5	NM_012434	TSS1500	Promoter_Associated	0.079375	14.6264	0.00050154	0.0370756
cg25220769	chr1	OpenSea	KCNAB2;KCNAB2	NM_003636;NM_172130	5'UTR;5'UTR	Promoter_Associated	0.571219	14.6245	0.000501911	0.0370831
cg01757116	chr13	S_Shore				Promoter_Associated	0.226821	14.619	0.000502939	0.0370831
cg02330816	chr5	S_Shore	CDC42SE2;CDC42SE2	NM_001038702;NM_020240	5'UTR;5'UTR	Promoter_Associated	0.279806	14.5559	0.000515041	0.0374254
cg01704580	chr22	N_Shore				Promoter_Associated	0.434765	14.5548	0.000515258	0.0374347
cg25780496	chr15	OpenSea	LINS	NM_001040616	5'UTR	Promoter_Associated	0.511936	14.5376	0.000518611	0.0375221
cg22354234	chr2	S_Shore	THUMPD2;THUMPD2	NM_025264;NR_028102	TSS200;TSS200	Promoter_Associated	0.102431	14.5367	0.000518784	0.0375238
cg23290456	chr19	S_Shore	KLF16	NM_031918	Body	Promoter_Associated	0.392791	14.5036	0.000525302	0.0376493
cg20927312	chr3	N_Shore	SLC6A6;SLC6A6;SLC6A6	NM_003043;NM_001134368;NM_001134367	TSS1500;TSS1500;TSS1500	Promoter_Associated	0.730088	14.4957	0.000526878	0.0376842
cg13889950	chr3	OpenSea				Promoter_Associated	0.105648	14.4943	0.000527161	0.0376915
cg02890457	chr1	N_Shore	KIF2C	NM_006845	TSS1500	Promoter_Associated	0.0633029	14.476	0.000530807	0.0377467
cg08650507	chr10	S_Shore	GSTO2	NM_183239	5'UTR	Promoter_Associated	0.5121	14.4659	0.000532842	0.0377689
cg22639242	chr5	N_Shelf	MGAT1;MGAT1;MGAT1;MGAT1;MGAT1	NM_001114618;NM_002406;NM_001114619;NM_001114620;NM_001114617	5'UTR;5'UTR;5'UTR;5'UTR;5'UTR	Promoter_Associated	0.244246	14.4377	0.00053854	0.03798
cg05888120	chr10	Island	ZNF438;ZNF438;ZNF438;ZNF438;ZNF438;ZNF438;ZNF438	NM_001143771;NM_001143767;NM_182755;NM_001143770;NR_026560;NM_001143766;NM_001143768	TSS200;TSS200;TSS200;TSS200;TSS200;TSS200;TSS200	Promoter_Associated	0.0758867	14.423	0.000541543	0.0380816
cg04365973	chr16	N_Shore	RHOT2;WDR90	NM_138769;NM_145294	TSS1500;Body	Promoter_Associated	0.690315	14.3373	0.000559398	0.0383991
cg06223120	chr9	N_Shore				Promoter_Associated	0.126696	14.2861	0.000570363	0.0387532
cg22548000	chr2	S_Shore	SLC30A6	NM_017964	Body	Promoter_Associated	0.0638604	14.2807	0.000571542	0.0387924
cg12322015	chr6	Island	ECI2;ECI2;ECI2;ECI2;LOC100507506	NM_001166010;NM_206836;NM_006117;NR_028588;NR_103764	TSS1500;TSS1500;TSS1500;TSS1500;TSS200	Promoter_Associated	0.388044	14.2554	0.000577047	0.0389712
cg00256076	chr12	Island	USP44;USP44;USP44	NM_001278393;NM_001042403;NM_032147	TSS200;5'UTR;5'UTR	Promoter_Associated_Cell_type_specific	0.234294	14.2001	0.000589313	0.0392723
cg22599422	chr19	Island	ADAMTS10;ADAMTS10;ADAMTS10	NM_001282352;NM_030957;NM_030957	TSS1500;ExonBnd;Body	Promoter_Associated_Cell_type_specific	0.20924	14.1913	0.000591289	0.0392777
cg18185665	chr17	Island	CENPV	NM_181716	TSS1500	Promoter_Associated	0.437255	14.1806	0.000593691	0.0393378
cg10519271	chr1	Island	XKR8	NM_018053	1stExon	Promoter_Associated	0.443176	14.1803	0.000593758	0.0393378
cg17902551	chr12	Island	CACNA1C;CACNA1C;CACNA1C;CACNA1C;CACNA1C;CACNA1C;CACNA1C;CACNA1C;CACNA1C;CACNA1C;CACNA1C;CACNA1C;CACNA1C;CACNA1C;CACNA1C;CACNA1C;CACNA1C;CACNA1C;CACNA1C;CACNA1C;CACNA1C;CACNA1C;CACNA1C	NM_001129846;NM_001129843;NM_001129838;NM_001129837;NM_199460;NM_001167623;NM_001129833;NM_001129834;NM_001167625;NM_001129836;NM_001129831;NM_001129841;NM_001129835;NM_001129842;NM_001129840;NM_001167624;NM_001129844;NM_001129827;NM_001129839;NM_001129832;NM_001129830;NM_000719;NM_001129829	3'UTR;3'UTR;3'UTR;3'UTR;3'UTR;3'UTR;3'UTR;3'UTR;3'UTR;3'UTR;3'UTR;3'UTR;3'UTR;3'UTR;3'UTR;3'UTR;3'UTR;3'UTR;3'UTR;3'UTR;3'UTR;3'UTR;3'UTR	Promoter_Associated	0.0916228	14.1723	0.000595569	0.03942
cg14416559	chr18	Island	CABYR;CABYR;CABYR;CABYR;CABYR;CABYR	NM_153768;NM_153770;NM_138643;NM_153769;NM_138644;NM_012189	5'UTR;5'UTR;5'UTR;5'UTR;TSS200;5'UTR	Promoter_Associated	0.240619	14.1711	0.00059584	0.03942
cg22955449	chr10	N_Shore	GSTO2	NM_183239	TSS200	Promoter_Associated	0.454416	14.1382	0.000603358	0.0396407
cg01948202	chr3	S_Shore	PARP14	NM_017554	Body	Promoter_Associated	0.168445	14.1371	0.000603615	0.0396407
cg20618441	chr19	Island	ZNF808	NM_001039886	5'UTR	Promoter_Associated	0.285045	14.0859	0.000615497	0.0399774
cg16271524	chr11	Island	SLC29A2;SLC29A2	NM_001532;NM_001532	5'UTR;1stExon	Promoter_Associated	0.0588349	14.0856	0.000615555	0.0399774
cg01134491	chr1	Island	CLCN6;CLCN6;MTHFR;CLCN6;CLCN6	NM_001286;NM_021736;NM_005957;NM_021737;NM_021735	TSS1500;TSS1500;5'UTR;TSS1500;TSS1500	Promoter_Associated	0.0593669	14.0668	0.000619986	0.040136
cg24750212	chr15	Island	ZNF710	NM_198526	5'UTR	Promoter_Associated	0.0741308	14.0648	0.000620459	0.0401587
cg21524538	chr20	OpenSea	SDCBP2	NM_080489	TSS1500	Promoter_Associated	0.541163	14.0464	0.00062483	0.040232
cg22455450	chr19	N_Shore	ZNF808	NM_001039886	5'UTR	Promoter_Associated	0.205977	14.0388	0.000626646	0.0402804
cg19991689	chr14	Island	DACT1;DACT1	NM_016651;NM_001079520	TSS1500;TSS1500	Promoter_Associated	0.0920493	13.9883	0.000638848	0.0406226
cg17764008	chr20	Island	XRN2	NM_012255	TSS200	Promoter_Associated	0.0551529	13.9729	0.000642616	0.0406923
cg07115110	chr3	OpenSea	CCR1	NM_001295	TSS200	Promoter_Associated	0.0633144	13.9716	0.000642941	0.0406923
cg13219226	chr9	S_Shore	SLC25A51;SLC25A51;SLC25A51	NM_033412;NR_024873;NR_024872	TSS1500;TSS1500;TSS1500	Promoter_Associated	0.76966	13.9656	0.00064442	0.0407586
cg02304751	chr4	S_Shelf				Promoter_Associated	0.54787	13.9632	0.000645019	0.0407586
cg05729200	chr2	S_Shore	RFX8	NM_001145664	TSS200	Promoter_Associated_Cell_type_specific	0.468839	13.9438	0.000649817	0.040855
cg18418479	chr17	N_Shore	MINK1;MINK1;MINK1;MINK1	NM_153827;NM_015716;NM_001024937;NM_170663	TSS1500;TSS1500;TSS1500;TSS1500	Promoter_Associated	0.164243	13.9104	0.00065818	0.04114
cg00030176	chr6	Island	HCG4	NR_002139	Body	Promoter_Associated	0.203122	13.9031	0.000659998	0.0411777
cg10729426	chr19	Island	ZNF549	NM_153263	TSS200	Promoter_Associated	0.236221	13.9029	0.000660061	0.0411777
cg21211367	chr2	N_Shore				Promoter_Associated	0.293048	13.901	0.00066053	0.0411946
cg14664458	chr13	Island	SKA3;SKA3;MRP63	NM_145061;NM_001166017;NM_024026	Body;Body;TSS200	Promoter_Associated	0.11165	13.8919	0.000662837	0.0412724
cg00960580	chr17	S_Shore	UBB	NM_018955	Body	Promoter_Associated	0.256779	13.8848	0.000664659	0.0413476
cg27481225	chr17	OpenSea	FOXK2	NM_004514	Body	Promoter_Associated_Cell_type_specific	0.395453	13.882	0.000665372	0.041384
cg21555783	chr3	OpenSea				Promoter_Associated	0.111311	13.8453	0.0006748	0.0416322
cg26670548	chr3	S_Shore	SUMF1;SUMF1;SUMF1	NM_182760;NM_001164675;NM_001164674	TSS1500;TSS1500;TSS1500	Promoter_Associated	0.195206	13.8062	0.000684982	0.0418562
cg06276865	chr1	S_Shore	LRP8;LRP8;LRP8;LRP8;LRP8;LRP8;LRP8;LRP8;LOC105378732	NM_033300;NM_004631;NM_017522;NM_001018054;NM_033300;NM_004631;NM_017522;NM_001018054;NR_131923	1stExon;1stExon;1stExon;1stExon;5'UTR;5'UTR;5'UTR;5'UTR;TSS200	Promoter_Associated	0.0600237	13.7809	0.00069167	0.0420353
cg10572274	chr12	N_Shore	TXNRD1;TXNRD1;TXNRD1;EID3;TXNRD1;TXNRD1	NM_182729;NM_182743;NM_001093771;NM_001008394;NM_003330;NM_182742	5'UTR;5'UTR;Body;TSS1500;Body;5'UTR	Promoter_Associated	0.404322	13.7719	0.000694056	0.0420786
cg01780585	chr1	N_Shore	EIF2C1	NM_012199	TSS1500	Promoter_Associated	0.437138	13.7599	0.000697263	0.042149
cg14275842	chr17	Island	CHRNE;C17orf107	NM_000080;NM_001145536	Body;TSS200	Promoter_Associated	0.308502	13.7565	0.000698185	0.0421685
cg25915410	chr14	N_Shore	HSP90AA1;HSP90AA1	NM_005348;NM_001017963	Body;Body	Promoter_Associated_Cell_type_specific	0.266114	13.7557	0.000698391	0.0421685
cg16800461	chr7	Island	PHF14;PHF14	NM_001007157;NM_014660	TSS200;TSS200	Promoter_Associated	0.028642	13.7273	0.00070605	0.0423017
cg23061046	chr19	N_Shore	NCRNA00085	NR_024330	Body	Promoter_Associated	0.388869	13.7128	0.000710021	0.0423639
cg07896832	chr8	N_Shore	CSPP1;CSPP1;COPS5	NM_024790;NM_001077204;NM_006837	TSS1500;TSS1500;TSS1500	Promoter_Associated	0.340192	13.6811	0.000718721	0.0425694
cg04196428	chr6	Island	SUPT3H;SUPT3H;RUNX2;RUNX2;SUPT3H	NM_181356;NM_003599;NM_001015051;NM_001024630;NM_001261823	5'UTR;5'UTR;Body;Body;5'UTR	Promoter_Associated	0.0323441	13.6762	0.000720069	0.0425694
cg07136868	chr12	Island	COQ10A;COQ10A	NM_001099337;NM_144576	TSS1500;TSS200	Promoter_Associated	0.0458362	13.6649	0.000723211	0.0426587
cg00853849	chr1	Island	SPRTN;SPRTN;SPRTN;SPRTN;SPRTN;SPRTN;EXOC8	NM_001010984;NM_001261462;NM_032018;NM_001010984;NM_001261462;NM_032018;NM_175876	5'UTR;5'UTR;5'UTR;1stExon;1stExon;1stExon;TSS1500	Promoter_Associated	0.0329876	13.6582	0.000725093	0.0427053
cg24431964	chr2	S_Shore	FLJ31356;FOSL2	NR_103831;NM_005253	TSS1500;Body	Promoter_Associated	0.231627	13.6565	0.000725553	0.0427127
cg24343097	chr14	S_Shore	ENTPD5;CCDC176	NM_001249;NM_025057	TSS1500;Body	Promoter_Associated	0.242242	13.6455	0.000728654	0.0427801
cg22244118	chr6	N_Shore	TTK;TTK	NM_001166691;NM_003318	TSS1500;TSS1500	Promoter_Associated	0.0866464	13.6335	0.000732005	0.0428414
cg01542719	chr3	S_Shore	DHX36;DHX36	NM_001114397;NM_020865	TSS1500;TSS1500	Promoter_Associated	0.183238	13.6278	0.000733626	0.0428726
cg21516287	chr7	S_Shore	ACTR3C;LRRC61;LRRC61	NM_001164458;NM_023942;NM_001142928	TSS200;5'UTR;5'UTR	Promoter_Associated	0.346992	13.6217	0.000735358	0.042928
cg18022921	chr6	N_Shore	VEGFA;VEGFA;VEGFA;VEGFA;VEGFA;VEGFA;VEGFA;VEGFA;VEGFA;VEGFA;VEGFA;VEGFA;VEGFA;VEGFA;VEGFA;VEGFA	NM_001171622;NM_001171625;NM_001171623;NM_001025370;NM_001025368;NM_001171627;NM_001033756;NM_001171630;NM_001171626;NM_001025366;NM_001171628;NM_001171629;NM_003376;NM_001171624;NM_001025369;NM_001025367	TSS1500;TSS1500;TSS1500;TSS1500;TSS1500;TSS1500;TSS1500;TSS1500;TSS1500;TSS1500;TSS1500;TSS1500;TSS1500;TSS1500;TSS1500;TSS1500	Promoter_Associated	0.527053	13.5884	0.000744857	0.0431458
cg16794345	chr3	Island	JAGN1	NM_032492	TSS200	Promoter_Associated	0.14098	13.5828	0.000746474	0.0432092
cg08634157	chr6	Island	PCMT1	NM_005389	TSS200	Promoter_Associated	0.308814	13.5634	0.000752087	0.043325
cg14630206	chr11	N_Shore	PAK1;PAK1	NM_002576;NM_001128620	5'UTR;5'UTR	Promoter_Associated_Cell_type_specific	0.581113	13.5579	0.000753689	0.0433934
cg00303745	chr7	S_Shore	ZPBP;ZPBP	NM_007009;NM_001159878	TSS1500;TSS1500	Promoter_Associated_Cell_type_specific	0.506694	13.4989	0.000771064	0.043893
cg05268155	chr13	OpenSea	SPATA13;SPATA13	NM_001166271;NM_153023	Body;Body	Promoter_Associated_Cell_type_specific	0.0739069	13.4964	0.000771782	0.0439057
cg16294338	chr1	Island	XKR8	NM_018053	1stExon	Promoter_Associated	0.397087	13.4894	0.00077388	0.0439378
cg07630707	chr12	N_Shore	SFSWAP;SFSWAP	NM_001261411;NM_004592	TSS1500;TSS1500	Promoter_Associated	0.644595	13.4696	0.000779836	0.0440632
cg00689214	chr19	N_Shore	TIMM50	NM_001001563	TSS200	Promoter_Associated	0.341076	13.44	0.000788814	0.044176
cg11060768	chr18	N_Shore	MAPRE2	NM_001143826	TSS1500	Promoter_Associated	0.746569	13.4211	0.000794624	0.0443506
cg18514922	chr2	Island	LY75	NM_002349	TSS200	Promoter_Associated	0.338857	13.4202	0.000794878	0.0443506
cg18399451	chr6	OpenSea	ATXN1;ATXN1	NM_001128164;NM_000332	5'UTR;5'UTR	Promoter_Associated	0.453005	13.4202	0.000794889	0.0443506
cg04199943	chr6	Island	HLA-L	NR_027822	Body	Promoter_Associated	0.129318	13.4043	0.000799813	0.044472
cg17066238	chr11	S_Shore	RIN1	NM_004292	1stExon	Promoter_Associated	0.0601344	13.4004	0.000801014	0.0444779
cg20771870	chr5	S_Shore	ZNF354A	NM_005649	TSS1500	Promoter_Associated	0.131722	13.39	0.000804236	0.0445597
cg14535274	chr3	OpenSea	POLQ	NM_199420	Body	Promoter_Associated_Cell_type_specific	0.0781929	13.3766	0.000808422	0.0446661
cg10348193	chr7	Island	LRRC61;ACTR3C;LRRC61	NM_001142928;NM_001164458;NM_023942	TSS200;5'UTR;TSS200	Promoter_Associated	0.492652	13.3674	0.000811335	0.0447568
cg11960708	chr6	S_Shore				Promoter_Associated	0.651935	13.365	0.000812093	0.0447568
cg04200073	chr1	S_Shore	COLGALT2;COLGALT2;COLGALT2	NM_001303421;NM_001303420;NM_015101	TSS1500;TSS1500;TSS1500	Promoter_Associated_Cell_type_specific	0.278812	13.3649	0.00081212	0.0447568
cg20003603	chr10	Island	UPF2;UPF2	NM_015542;NM_080599	5'UTR;5'UTR	Promoter_Associated	0.120864	13.3604	0.000813543	0.0447888
cg13943980	chr4	S_Shore				Promoter_Associated	0.565566	13.3602	0.000813597	0.0447888
cg15575165	chr9	Island	FANCG;FANCG	NM_004629;NM_004629	1stExon;5'UTR	Promoter_Associated	0.0976446	13.3584	0.000814159	0.044794
cg26340532	chr3	S_Shore	CNOT10	NM_015442	Body	Promoter_Associated	0.0610576	13.3538	0.000815623	0.0448354
cg16230307	chr14	N_Shore	FAM177A1;FAM177A1	NM_173607;NM_001079519	TSS1500;5'UTR	Promoter_Associated	0.0526365	13.345	0.000818398	0.0449152
cg24981097	chr13	N_Shelf	STK24	NM_001032296	Body	Promoter_Associated	0.332806	13.3433	0.000818962	0.0449167
cg04337056	chr3	N_Shore	GFM1	NM_024996	TSS1500	Promoter_Associated	0.373172	13.3366	0.000821084	0.0449629
cg06199563	chr10	Island	NSUN6	NM_182543	TSS200	Promoter_Associated	0.102031	13.3138	0.000828364	0.0451428
cg13413755	chr9	Island	NFIL3	NM_005384	TSS1500	Promoter_Associated	0.0587425	13.2963	0.000834025	0.0453183
cg00600454	chr1	N_Shore				Promoter_Associated_Cell_type_specific	0.551828	13.2881	0.000836684	0.0453873
cg09044180	chr22	OpenSea	MLC1;MLC1;MLC1	NM_015166;NM_015166;NM_139202	5'UTR;1stExon;TSS1500	Promoter_Associated_Cell_type_specific	0.0967528	13.266	0.000843917	0.0455162
cg02280532	chr2	Island	LY75;LY75	NM_002349;NM_002349	5'UTR;1stExon	Promoter_Associated	0.299862	13.2584	0.000846422	0.0455345
cg11787367	chr19	Island	PSMD8	NM_002812	1stExon	Promoter_Associated	0.0249089	13.2405	0.000852322	0.0455744
cg25224222	chr19	Island	FOSB;FOSB	NM_001114171;NM_006732	TSS1500;TSS1500	Promoter_Associated	0.0538443	13.2396	0.000852619	0.0455744
cg18422587	chr7	OpenSea				Promoter_Associated	0.303115	13.2393	0.000852712	0.0455744
cg05226926	chr16	Island	PPP4C	NM_002720	TSS200	Promoter_Associated	0.142503	13.2293	0.000856043	0.0456565
cg02404575	chr19	Island	ZNF611;ZNF611;ZNF611	NM_001161500;NM_001161499;NM_001161501	5'UTR;5'UTR;5'UTR	Promoter_Associated	0.196094	13.2198	0.000859197	0.0457227
cg02292206	chr7	N_Shore	ATP6V0E2;LOC401431;ATP6V0E2	NM_001100592;NR_027040;NM_145230	TSS1500;Body;TSS1500	Promoter_Associated	0.319636	13.2174	0.000860017	0.0457351
cg24892139	chr5	S_Shore	SPEF2;SPEF2	NM_144722;NM_024867	Body;Body	Promoter_Associated	0.198041	13.2136	0.000861283	0.0457755
cg08843513	chr3	N_Shore	TMEM43;CHCHD4;CHCHD4	NM_024334;NM_001098502;NM_144636	TSS1500;Body;5'UTR	Promoter_Associated_Cell_type_specific	0.694009	13.194	0.000867876	0.0458581
cg05234126	chr11	Island	TMEM109;TMEM109	NM_024092;NM_024092	1stExon;5'UTR	Promoter_Associated	0.0296129	13.186	0.00087059	0.0459404
cg18093120	chr22	OpenSea	MLC1;MLC1;MLC1	NM_015166;NM_015166;NM_139202	1stExon;5'UTR;TSS200	Promoter_Associated_Cell_type_specific	0.092328	13.1804	0.000872512	0.0459641
cg09217180	chr12	S_Shore	DUSP16	NM_030640	TSS1500	Promoter_Associated	0.260759	13.1727	0.000875125	0.0459945
cg09599862	chr2	S_Shelf	SPOPL	NM_001001664	5'UTR	Promoter_Associated	0.490691	13.135	0.000888069	0.0462773
cg27479634	chr12	N_Shore	ATP5G2;ATP5G2	NM_005176;NM_001002031	TSS1500;TSS200	Promoter_Associated	0.352632	13.1315	0.000889275	0.0462999
cg21199495	chr1	S_Shore	EFNA3	NM_004952	3'UTR	Promoter_Associated	0.238404	13.1303	0.000889705	0.0463165
cg27161585	chr5	N_Shore	TMCO6;TMCO6;TMCO6	NM_001300982;NM_001300980;NM_018502	TSS1500;TSS1500;TSS1500	Promoter_Associated	0.0807629	13.1269	0.000890873	0.0463306
cg15201400	chr5	S_Shore	GNPDA1	NM_005471	TSS200	Promoter_Associated	0.0580331	13.1203	0.000893167	0.0463911
cg22997177	chr12	N_Shore	ATP5G2;ATP5G2	NM_005176;NM_001002031	TSS1500;TSS200	Promoter_Associated	0.350256	13.0944	0.000902242	0.0466446
cg26329692	chr17	N_Shore	NT5C	NM_014595	Body	Promoter_Associated	0.649255	13.0702	0.000910838	0.0468111
cg02659379	chr2	OpenSea	PMS1;PMS1;PMS1;PMS1;PMS1;PMS1;PMS1;PMS1;PMS1;PMS1;PMS1;PMS1	NM_000534;NM_001128144;NM_001128143;NM_001289409;NM_001289408;NR_110332;NM_001289409;NM_001289408;NR_110332;NM_000534;NM_001128144;NM_001128143	ExonBnd;ExonBnd;ExonBnd;ExonBnd;ExonBnd;ExonBnd;5'UTR;5'UTR;Body;Body;Body;Body	Promoter_Associated_Cell_type_specific	0.243692	13.0651	0.000912629	0.0468236
cg18483976	chr19	Island	GPATCH1	NM_018025	TSS200	Promoter_Associated	0.06381	13.0602	0.000914403	0.0468476
cg25183474	chr7	S_Shore	ACTR3C;LRRC61;LRRC61	NM_001164458;NM_023942;NM_001142928	TSS1500;5'UTR;5'UTR	Promoter_Associated	0.322707	13.0437	0.000920291	0.0469355
cg06923616	chr18	N_Shore	CCDC102B;TMX3	NM_001093729;NM_019022	TSS1500;Body	Promoter_Associated	0.14435	13.0299	0.000925279	0.0470517
cg03515897	chr14	N_Shore				Promoter_Associated_Cell_type_specific	0.693416	13.0299	0.000925281	0.0470517
cg08623772	chr3	Island	P4HTM;P4HTM	NM_177939;NM_177938	1stExon;1stExon	Promoter_Associated	0.323246	13.0243	0.000927296	0.0470775
cg13497563	chr6	Island	HCG4	NR_002139	Body	Promoter_Associated	0.248549	13.0091	0.000932853	0.0471925
cg17569842	chr4	N_Shelf	RGS12;RGS12;RGS12	NM_198229;NM_198227;NM_002926	Body;TSS200;Body	Promoter_Associated	0.329687	12.9938	0.000938455	0.0472864
cg14765036	chr12	OpenSea				Promoter_Associated	0.103696	12.9776	0.000944406	0.0474312
cg18050953	chr11	N_Shore	SORL1	NM_003105	TSS1500	Promoter_Associated	0.586366	12.9736	0.00094589	0.0474437
cg05247850	chr1	OpenSea	SZRD1;SZRD1;SZRD1;SZRD1;SZRD1;SZRD1	NR_073503;NR_073502;NR_073501;NR_073500;NM_001114600;NM_001271869	Body;Body;Body;Body;Body;Body	Promoter_Associated	0.0783497	12.9733	0.000946012	0.0474437
cg24653655	chr22	N_Shore	DMC1;DMC1;DMC1	NM_007068;NM_001278208;NR_103474	5'UTR;TSS1500;Body	Promoter_Associated	0.75032	12.962	0.000950201	0.0475172
cg25998666	chr11	N_Shore	ARL2	NM_001667	TSS1500	Promoter_Associated	0.394264	12.9404	0.000958283	0.0476717
cg15908861	chr1	Island	ASH1L-AS1;ASH1L	NR_027023;NM_018489	Body;TSS1500	Promoter_Associated	0.0781498	12.9353	0.000960195	0.0477169
cg21956842	chr1	OpenSea	IFFO2	NM_001136265	Body	Promoter_Associated_Cell_type_specific	0.624898	12.9352	0.000960246	0.0477169
cg10543784	chr4	S_Shore	BMP2K;BMP2K	NM_017593;NM_198892	Body;Body	Promoter_Associated	0.0702444	12.9275	0.000963129	0.0477538
cg03919099	chr16	S_Shore	FOPNL;FOPNL;FOPNL;FOPNL;FOPNL;FOPNL;FOPNL;FOPNL;FOPNL	NM_144600;NM_001304500;NM_001304498;NM_001304502;NM_001304497;NM_001304499;NR_130757;NR_130756;NR_130755	TSS1500;TSS1500;TSS1500;TSS1500;TSS1500;TSS1500;TSS1500;TSS1500;TSS1500	Promoter_Associated	0.72939	12.89	0.000977396	0.0480473
cg17665268	chr1	OpenSea				Promoter_Associated	0.255393	12.8899	0.000977433	0.0480473
cg23681866	chr6	S_Shore				Promoter_Associated	0.448409	12.8843	0.000979603	0.0480915
cg16636756	chr10	OpenSea	ITPRIP	NM_033397	5'UTR	Promoter_Associated	0.342665	12.8659	0.000986703	0.0482033
cg07101781	chr11	OpenSea	ETS1;ETS1;ETS1	NM_001143820;NM_001162422;NM_005238	Body;Body;Body	Promoter_Associated_Cell_type_specific	0.225215	12.8491	0.000993233	0.0483435
cg14885175	chr5	OpenSea	SLC23A1;SLC23A1	NM_152685;NM_005847	TSS1500;TSS1500	Promoter_Associated_Cell_type_specific	0.636298	12.8246	0.00100282	0.0484599
cg09774749	chr1	N_Shore	LINC01359	NR_119383	Body	Promoter_Associated_Cell_type_specific	0.669151	12.8243	0.00100296	0.0484607
cg16279993	chr6	S_Shore	DYNLT1;DYNLT1;DYNLT1	NM_001291603;NM_001291602;NM_006519	TSS1500;TSS1500;TSS1500	Promoter_Associated	0.0411925	12.8182	0.00100535	0.0484934
cg16340178	chr17	S_Shore	NEURL4;NEURL4;GPS2	NM_001005408;NM_032442;NM_004489	3'UTR;3'UTR;TSS1500	Promoter_Associated	0.079146	12.8009	0.00101224	0.0486652
cg14530006	chr17	OpenSea	SEPT9;SEPT9;SEPT9;SEPT9;SEPT9;SEPT9;SEPT9	NM_001113492;NM_001113496;NM_001113493;NM_001113491;NM_006640;NM_001113495;NM_001113494	Body;5'UTR;Body;Body;Body;Body;Body	Promoter_Associated	0.68101	12.8002	0.0010125	0.0486687
cg23140175	chr7	Island	IKZF1;IKZF1;IKZF1;IKZF1;IKZF1	NM_006060;NM_001291845;NM_001291846;NM_001220765;NM_001291839	TSS200;TSS200;TSS200;TSS200;5'UTR	Promoter_Associated	0.153	12.788	0.00101737	0.0487273
cg06348651	chr12	Island	IFT81;IFT81;IFT81	NM_014055;NM_031473;NM_001143779	TSS200;TSS200;TSS200	Promoter_Associated	0.0420602	12.7663	0.00102609	0.048909
cg04136149	chr7	S_Shore	ELMO1	NM_014800	TSS1500	Promoter_Associated	0.170655	12.753	0.00103149	0.0490274
cg05592035	chr17	OpenSea	CD300A	NM_007261	Body	Promoter_Associated	0.334935	12.7525	0.00103166	0.0490274
cg24382527	chr10	Island	ADAM8;ADAM8;ADAM8;ADAM8;ADAM8;ADAM8	NM_001164489;NM_001109;NM_001164490;NM_001164490;NM_001164489;NM_001109	1stExon;1stExon;5'UTR;1stExon;5'UTR;5'UTR	Promoter_Associated	0.350287	12.7479	0.00103357	0.04908
cg20585869	chr8	Island	NEFM;NEFM	NM_001105541;NM_005382	TSS200;1stExon	Promoter_Associated_Cell_type_specific	0.322198	12.739	0.00103717	0.0491227
cg01801603	chr8	S_Shore	ZHX2	NM_014943	5'UTR	Promoter_Associated	0.575001	12.7388	0.00103725	0.0491227
cg12064626	chr21	Island	SH3BGR	NM_001001713	5'UTR	Promoter_Associated	0.0359158	12.7334	0.00103948	0.0491646
cg22563312	chr5	Island	TBC1D9B;TBC1D9B	NM_198868;NM_015043	1stExon;1stExon	Promoter_Associated	0.081218	12.728	0.0010417	0.0492012
cg15323195	chr7	Island	BBS9;BBS9;BBS9;BBS9	NM_001033605;NM_198428;NM_014451;NM_001033604	TSS1500;TSS1500;TSS1500;TSS1500	Promoter_Associated	0.102567	12.7253	0.00104281	0.0492091
cg26924209	chr1	Island	GLRX2;GLRX2	NM_016066;NM_197962	1stExon;TSS200	Promoter_Associated	0.0405996	12.7201	0.00104494	0.0492091
cg15020502	chr21	S_Shore	ETS2;ETS2	NM_005239;NM_001256295	5'UTR;Body	Promoter_Associated	0.578242	12.7136	0.00104763	0.0492091
cg26449731	chr19	OpenSea				Promoter_Associated	0.426432	12.7122	0.00104819	0.0492135
cg04525491	chr2	N_Shore	ID2	NM_002166	3'UTR	Promoter_Associated	0.178591	12.7061	0.00105071	0.0492456
cg06114465	chr11	OpenSea	MIR4487	NR_039707	TSS200	Promoter_Associated	0.425562	12.6975	0.00105427	0.0493274
cg12120701	chr5	N_Shore	EIF4EBP3;ANKHD1-EIF4EBP3	NM_003732;NM_020690	TSS1500;Body	Promoter_Associated	0.489857	12.6798	0.00106167	0.0494716
cg25631489	chr3	S_Shore	PHC3	NM_024947	TSS1500	Promoter_Associated	0.136099	12.6793	0.00106186	0.0494716
cg26056946	chr20	N_Shore	RALGAPB;RALGAPB;RALGAPB	NM_001282917;NM_020336;NM_001282918	TSS1500;TSS1500;TSS1500	Promoter_Associated	0.112142	12.6734	0.00106436	0.0495252
cg26967875	chr11	N_Shore	KLC2;KLC2;KLC2;KLC2;KLC2	NM_001134776;NM_001134774;NM_001134775;NM_022822;NM_001134775	TSS1500;TSS1500;5'UTR;TSS1500;1stExon	Promoter_Associated	0.105251	12.6697	0.00106592	0.0495292
cg14424070	chr14	OpenSea	BATF;BATF	NM_006399;NM_006399	5'UTR;1stExon	Promoter_Associated	0.165136	12.6572	0.00107117	0.0496229
cg13002740	chr20	N_Shore	LIME1;LIME1;LIME1	NM_001305654;NM_017806;NM_001305655	5'UTR;TSS200;TSS200	Promoter_Associated	0.636844	12.6572	0.00107118	0.0496229
cg13443605	chr17	Island	HS3ST3B1;MGC12916	NM_006041;NR_026880	Body;TSS200	Promoter_Associated	0.414101	12.645	0.00107633	0.0497123
cg00242936	chr10	OpenSea	ITPRIP;ITPRIP;ITPRIP	NM_001272012;NM_033397;NM_001272013	TSS1500;5'UTR;5'UTR	Promoter_Associated	0.373008	12.6424	0.00107747	0.049734
cg13841742	chr4	S_Shore	OCIAD2;OCIAD2	NM_001014446;NM_152398	TSS1500;TSS1500	Promoter_Associated	0.478153	12.6387	0.00107905	0.0497467
cg26899598	chr15	S_Shore	FES;FES;FES;FES	NM_001143784;NM_001143783;NM_001143785;NM_002005	Body;Body;Body;Body	Promoter_Associated	0.0983414	12.622	0.00108616	0.0498638
cg10286363	chr8	Island	RPS20;SNORD54;RPS20	NM_001146227;NR_002437;NM_001023	TSS200;TSS1500;TSS200	Promoter_Associated	0.0590702	12.6037	0.00109407	0.0499962

## Sheet: MALM VS PALM
	chr	Islands_Name	Relation_to_Island	UCSC_RefGene_Name	UCSC_RefGene_Accession	UCSC_RefGene_Group	Regulatory_Feature_Group	GencodeBasicV12_NAME	intercept	f	pval	qval	ID
cg26732804	chr10	chr10:94448693-94450479	Island	HHEX	NM_002729	TSS200	Promoter_Associated	HHEX;HHEX;HHEX	0.232033	72.3682	5.48348e-09	0.00325806	cg26732804
cg25974475	chr4	chr4:6988305-6989373	Island	TBC1D14;TBC1D14;TBC1D14	NM_001113361;NM_001113363;NM_020773	Body;TSS200;Body	Promoter_Associated	TBC1D14	0.0962294	41.9429	7.28839e-07	0.205269	cg25974475
cg07088959	chr3	chr3:143689733-143692279	Island	C3orf58;C3orf58	NM_173552;NM_001134470	1stExon;TSS1500	Promoter_Associated	C3orf58;C3orf58;C3orf58;C3orf58	0.0306975	38.5842	1.42964e-06	0.212359	cg07088959
cg04266179	chr19	chr19:42746314-42747318	Island	GSK3A	NM_019884	1stExon	Promoter_Associated	GSK3A;GSK3A;GSK3A;GSK3A;AC006486.1	0.137046	35.4187	2.79119e-06	0.275005	cg04266179
cg06597049	chr2	chr2:102313549-102314478	Island	MAP4K4;MAP4K4;MAP4K4	NM_145687;NM_145686;NM_004834	TSS1500;TSS1500;TSS1500	Promoter_Associated_Cell_type_specific	MAP4K4;MAP4K4;MAP4K4;MAP4K4	0.107656	32.2826	5.61636e-06	0.275005	cg06597049
cg10506160	chr16	chr16:11762563-11763246	Island	SNN	NM_003498	5'UTR	Promoter_Associated	SNN	0.267835	31.6621	6.47987e-06	0.275005	cg10506160
cg00169917	chr10	chr10:120513949-120515108	Island	C10orf46;C10orf46	NM_153810;NM_153810	1stExon;5'UTR	Promoter_Associated	C10orf46;C10orf46;C10orf46;C10orf46	0.121276	30.8016	7.92243e-06	0.278025	cg00169917
cg13789523	chr20	chr20:33104112-33104543	Island	DYNLRB1;DYNLRB1	NM_014183;NM_014183	5'UTR;1stExon	Promoter_Associated	DYNLRB1;DYNLRB1;DYNLRB1;DYNLRB1;DYNLRB1	0.0761688	30.7842	7.9548e-06	0.278025	cg13789523
cg18595835	chr3	chr3:12598391-12599051	Island	MKRN2	NM_014160	Body	Promoter_Associated	MKRN2-AS1	0.112204	29.068	1.19953e-05	0.307285	cg18595835
cg11206482	chr1	chr1:151170847-151171532	Island	PIP5K1A;PIP5K1A;PIP5K1A;PIP5K1A	NM_003557;NM_001135638;NM_001135636;NM_001135637	TSS200;TSS200;TSS200;TSS200	Promoter_Associated	PIP5K1A;PIP5K1A;PIP5K1A;PIP5K1A	0.174675	28.5809	1.35116e-05	0.307285	cg11206482
cg21298070	chr22	chr22:41777430-41778281	N_Shore	TEF;TEF	NM_003216;NM_001145398	TSS1500;Body	Promoter_Associated	TEF	0.0592805	28.5274	1.36904e-05	0.307285	cg21298070
[truncated: 2,280 more rows]

## Sheet: Melanoma VS AN
	chr	pos	Islands_Name	Relation_to_Island	Forward_Sequence	SourceSeq	UCSC_RefGene_Name	UCSC_RefGene_Accession	UCSC_RefGene_Group	Phantom4_Enhancers	Phantom5_Enhancers	DMR	X450k_Enhancer	HMM_Island	Regulatory_Feature_Name	Regulatory_Feature_Group	GencodeBasicV12_NAME	GencodeBasicV12_Accession	GencodeBasicV12_Group	GencodeCompV12_NAME	GencodeCompV12_Accession	GencodeCompV12_Group	DNase_Hypersensitivity_NAME	DNase_Hypersensitivity_Evidence_Count	OpenChromatin_NAME	OpenChromatin_Evidence_Count	TFBS_NAME	TFBS_Evidence_Count	Methyl27_Loci	Methyl450_Loci	Random_Loci	intercept	f	pval	qval	ID
[truncated: 53 more rows]
