# Supplementary material for: Aberrant DNA Methylation Predicts Melanoma-Specific Survival in Patients with Acral Melanoma
Source: Cancers (Basel). 2019 Dec 16;11(12):2031. doi: 10.3390/cancers11122031 (PMC6966546; doi:10.3390/cancers11122031)
Supplement: Supplementary file 1 [file cancers-11-02031-s001.zip › Table S2.xlsx]

## Sheet: NALM VS PALM
ID	Description	GeneRatio	BgRatio	pvalue	p.adjust	qvalue	geneID	Count
hsa04360	Axon guidance	150/4631	181/7528	2.31097e-10	4.38897e-08	2.53732e-08	CAMK2B/EFNA4/PTK2/PPP3CA/EFNA3/NTN4/MYL12B/PRKCZ/PDK1/SEMA6C/RHOA/PAK1/SEMA4A/FES/ROCK1/UNC5B/RHOD/WNT5A/SEMA6D/GSK3B/PARD6G/CDK5/DPYSL2/RRAS/PPP3CC/PLXNA4/ROBO1/SEMA5B/RAF1/SHH/PAK4/NRP1/PLCG1/ABLIM1/PRKCA/LIMK2/GNAI1/EPHB3/PIK3R2/EPHA2/BMP7/PARD3/PIK3R3/SLIT3/WNT5B/CFL2/NTNG2/EPHA4/PLXNA2/EPHA5/NCK2/NFATC4/NTN1/SRGAP1/EPHB1/LIMK1/SEMA4C/RGS3/PLCG2/NTN3/NEO1/EPHB4/SEMA4B/DCC/TRPC4/SSH2/HRAS/ROBO…	150
hsa04144	Endocytosis	195/4631	244/7528	2.78665e-10	4.38897e-08	2.53732e-08	RAB11FIP4/PIP5K1A/RABEP1/CYTH1/CHMP7/CYTH2/TGFBR2/ARFGAP2/IST1/VPS37B/CAPZB/CHMP4B/AMPH/PRKCZ/FGFR4/PIP5KL1/HSPA8/RAB31/RHOA/SH3KBP1/CYTH3/IQSEC2/SNX3/ZFYVE16/HLA-A/PIP5K1C/VTA1/RAB8A/RAB35/PSD4/FOLR2/PARD6G/ZFYVE9/HLA-C/IGF1R/PSD3/ITCH/RAB11FIP3/GRK5/RAB11B/ASAP2/ARRB2/LDLRAP1/MDM2/PDCD6IP/CHMP2B/VPS37C/EEA1/FGFR2/VPS45/AGAP1/ARFGAP3/ARFGEF2/VPS4A/ARFGEF1/CHMP1B/ASAP1/SMURF1/NEDD4L/CAPZA1/IGF2R/…	195
hsa04390	Hippo signaling pathway	129/4631	154/7528	1.05792e-09	1.11082e-07	6.42176e-08	PPP2R1A/CCND1/BMP8B/GLI2/TEAD2/TGFBR2/TEAD3/WNT6/YWHAH/CCND3/PPP2R2C/CSNK1E/PRKCZ/DVL2/SMAD1/CTNNA1/TP73/WNT5A/CSNK1D/WWTR1/YAP1/GSK3B/FBXW11/YWHAZ/PARD6G/PPP1CA/BIRC2/TGFB1/FZD4/PPP1CB/TEAD1/YWHAG/LATS1/LATS2/PPP2R2D/DLG3/PPP2R2A/BMP7/ITGB2/PARD3/DLG2/WNT5B/TCF7L2/MYC/RASSF1/LLGL1/TGFB3/SNAI2/TCF7L1/SCRIB/CCND2/WNT10B/WWC1/FZD10/PPP1CC/WNT2B/FRMD6/SMAD3/SMAD2/YWHAB/BMP8A/WNT4/FRMD1/ID1/FZD3/CTNN…	129
hsa04931	Insulin resistance	93/4631	108/7528	1.36565e-08	1.07545e-06	6.21729e-07	SLC27A6/MLXIP/NR1H2/PRKAG2/PRKCZ/CPT1A/CRTC2/GSK3B/PTEN/PPP1CA/PTPRF/AKT2/PRKAB2/PPP1CB/PCK2/INSR/AKT1/PIK3R2/RPS6KA2/PIK3R3/CREB1/PPARGC1B/PYGL/CREB3L1/PYGB/NOS3/PRKCB/PRKCE/ACACB/STAT3/PPP1R3D/PPP1CC/PPP1R3B/OGT/RPS6KA3/PPP1R3E/PIK3CD/NFKB1/SLC27A1/IRS1/PRKAG1/CREB5/PPARA/G6PC3/GYS1/INS/SOCS3/RPS6KB1/PDPK1/SREBF1/CPT1B/GFPT2/NR1H3/NFKBIA/PRKAB1/SLC27A5/RELA/PRKCD/MTOR/PTPN1/PPP1R3C/TRIB3/TNF/RP…	93
hsa04722	Neurotrophin signaling pathway	100/4631	119/7528	5.92522e-08	3.73289e-06	2.15803e-06	CAMK2B/MAP2K5/MAPKAPK2/RHOA/MAP3K1/TP73/NFKBIB/GSK3B/AKT2/RAF1/PLCG1/MAP2K1/MAPK13/AKT1/PIK3R2/RPS6KA2/PIK3R3/CALML5/MAPK7/RAP1B/CALML4/NGFR/PLCG2/JUN/BAX/HRAS/CALM1/MAP3K5/RAC1/RPS6KA3/RAPGEF1/PIK3CD/MAPK14/NFKB1/ARHGDIG/MATK/IRS1/ABL1/NTRK1/SHC1/PDPK1/SHC4/SHC2/SH2B3/MAGED1/IRAK2/NFKBIA/CALM2/NTRK3/YWHAE/FASLG/RELA/FOXO3/NTF3/NTRK2/PRKCD/CAMK2A/ARHGDIA/MAPK12/CRKL/MAPK3/RPS6KA1/CAMK2G/MAP2K7/SH…	100
hsa05205	Proteoglycans in cancer	157/4631	201/7528	2.74347e-07	1.39173e-05	8.04579e-06	CAMK2B/CCND1/PTK2/WNT6/CTTN/MRAS/CD63/ERBB2/RHOA/PAK1/TFAP4/ROCK1/WNT5A/RDX/VEGFA/PXN/PPP1CA/IGF1R/DDX5/RRAS/AKT2/TGFB1/FZD4/RAF1/MDM2/SHH/PPP1CB/HIF1A/PLCG1/MAP2K1/MAPK13/AKT1/PRKCA/TIAM1/PIK3R2/CAV1/PIK3R3/ERBB3/WNT5B/MYC/EIF4B/PRKCB/ITGB5/IHH/HPSE2/CAV2/PLCG2/KDR/GPC1/IGF2/VAV2/WNT10B/THBS1/STAT3/FZD10/HRAS/PPP1CC/FGFR1/ANK2/WNT2B/EGFR/SDC4/SMAD2/SRC/RAC1/SDC1/SLC9A1/PIK3CD/PLCE1/MAPK14/WNT4/I…	157
hsa04218	Cellular senescence	128/4631	160/7528	3.09274e-07	1.39173e-05	8.04579e-06	NFATC1/CCND1/TGFBR2/PPP3CA/CCND3/MAPKAPK2/MRAS/RHEB/CDK6/RAD9A/HLA-A/GATA4/PTEN/CCNB1/FBXW11/PPP1CA/HLA-C/RRAS/PPP3CC/AKT2/TGFB1/RBL2/RAF1/MDM2/CDK1/HIPK3/PPP1CB/RB1/MAP2K1/RAD1/MAPK13/AKT1/PIK3R2/TSC2/PIK3R3/CCNA2/MAP2K3/CDC25A/CALML5/MYC/TGFB3/NFATC4/CALML4/NBN/RBL1/RASSF5/TSC1/ETS1/SQSTM1/SLC25A4/CCND2/CCNE2/HRAS/CALM1/PPP1CC/E2F3/SMAD3/SMAD2/SLC25A31/PIK3CD/MAPK14/NFKB1/GADD45B/CCNE1/HLA-G/E2…	128
hsa04934	Cushing syndrome	124/4631	155/7528	4.74094e-07	1.86674e-05	1.07919e-05	CDKN2C/CAMK2B/CCND1/WNT6/ORAI1/CDK6/NCEH1/CYP11A1/DVL2/CACNA1S/SCARB1/ARMC5/ADCY3/WNT5A/GSK3B/AGTR1/ADCY9/FZD4/PDE8A/RBBP5/RB1/MAP2K1/ADCY7/MC2R/GNAI1/GNAS/POMC/CREB1/WNT5B/TCF7L2/ARNT/RAP1B/MEN1/CREB3L1/GNA11/TCF7L1/KCNA4/CACNA1I/LDLR/GNAQ/KMT2D/ADCY1/CCNE2/WNT10B/FZD10/WNT2B/EGFR/E2F3/KCNK3/PLCB1/WNT4/CCNE1/ADCY2/FZD3/CACNA1G/AIPL1/CREB5/ADCY4/E2F1/PBX1/WDR5/AXIN1/ITPR1/CDK2/WNT11/RASD1/CDK4/CD…	124
hsa05215	Prostate cancer	82/4631	97/7528	5.59521e-07	1.95832e-05	1.13213e-05	CCND1/ERBB2/GSK3B/PTEN/IGF1R/AKT2/RAF1/MDM2/FGFR2/RB1/MAP2K1/CASP9/PDGFA/AKT1/PIK3R2/PIK3R3/CREB1/TCF7L2/CREB3L1/TCF7L1/SPINT1/CCNE2/HRAS/FGFR1/EGFR/E2F3/PDGFC/PIK3CD/NFKB1/SRD5A2/CCNE1/CREB5/INS/E2F1/INSRR/PDPK1/TMPRSS2/CDK2/EP300/NFKBIA/PDGFD/NKX3-1/RELA/MTOR/ETV5/MAPK3/TCF7/HSP90AA1/HSP90B1/PIK3R1/CREB3L4/ARAF/ATF4/PLAU/CTNNB1/PIK3CA/TGFA/MAP2K2/LEF1/CREBBP/TP53/SOS1/EGF/ZEB1/CDKN1B/PDGFRA/BCL…	82
hsa05165	Human papillomavirus infection	243/4631	330/7528	1.44154e-06	4.31349e-05	2.49368e-05	PPP2R1A/THBS3/NOTCH2/CCND1/PTK2/WNT6/ATP6V1H/CCND3/TUBG2/ATP6V1A/IRF3/PPP2R2C/TRADD/RHEB/HDAC1/SLC9A3R1/HES7/PRKCZ/TICAM1/NOTCH4/TBP/CDK6/DVL2/HLA-A/MAML3/WNT5A/JAG1/GSK3B/VEGFA/PTEN/PXN/ATP6V1C2/PARD6G/PPP2R5C/HLA-C/LAMA3/ATP6V1B2/MFNG/AKT2/RBL2/FZD4/RAF1/MDM2/TNXB/PPP2R5E/OASL/LAMC1/ATP6V0E1/RB1/MAP2K1/PPP2R2D/DLG3/PPP2R2A/AKT1/GNAS/PIK3R2/TSC2/ITGB4/MAGI1/PARD3/DLG2/PIK3R3/CCNA2/CREB1/WNT5B/TC…	243
hsa04910	Insulin signaling pathway	110/4631	137/7528	1.5063e-06	4.31349e-05	2.49368e-05	PRKAG2/RHEB/PRKCZ/PRKAR1B/RPTOR/EIF4E1B/EIF4E2/GSK3B/FASN/TRIP10/PRKAR1A/PPP1CA/PTPRF/AKT2/RAF1/PRKAB2/PPP1CB/PCK2/MAP2K1/INSR/AKT1/PIK3R2/TSC2/PRKAR2A/PIK3R3/GCK/CALML5/PYGL/PYGB/CALML4/ACACA/TSC1/LIPE/PKLR/ACACB/FLOT1/HRAS/CALM1/PPP1R3D/PPP1CC/PPP1R3B/EXOC7/RAPGEF1/PPP1R3E/SOCS4/PIK3CD/IRS4/IRS1/PRKAG1/G6PC3/PHKG2/GYS1/INS/SOCS3/RPS6KB1/SHC1/PDPK1/SHC4/PPP1R3F/SHC2/SREBF1/RPS6/MKNK1/MKNK2/CBL/S…	110
hsa04150	mTOR signaling pathway	121/4631	153/7528	2.03479e-06	4.93045e-05	2.85035e-05	WNT6/RRAGC/ATP6V1H/ATP6V1A/LRP5/RHEB/CAB39/RPTOR/RHOA/DVL2/PRR5/EIF4E1B/EIF4E2/WNT5A/ULK2/GSK3B/PTEN/ATP6V1C2/FLCN/IGF1R/ATP6V1B2/RRAGB/AKT2/RRAGD/FNIP1/FZD4/RAF1/DEPDC5/FNIP2/LPIN1/STK11/WDR59/MAP2K1/INSR/AKT1/PRKCA/PIK3R2/TSC2/RPS6KA2/PIK3R3/WNT5B/EIF4B/PRKCB/TSC1/AKT1S1/WNT10B/FZD10/HRAS/MAPKAP1/SLC7A5/NPRL3/WNT2B/RPS6KA3/CAB39L/NPRL2/PIK3CD/WNT4/FZD3/CLIP1/IRS1/ATP6V1G1/INS/RPS6KB1/MLST8/PDPK…	121
hsa04921	Oxytocin signaling pathway	121/4631	153/7528	2.03479e-06	4.93045e-05	2.85035e-05	NFATC1/CAMK2B/CCND1/MAP2K5/PPP3CA/CD38/PRKAG2/RYR1/EEF2/RHOA/CACNA1S/CACNG4/ADCY3/ROCK1/CACNG6/PPP1CA/ADCY9/PPP3CC/RAF1/PRKAB2/PPP1CB/MAP2K1/ADCY7/PRKCA/GNAI1/GNAS/CACNB3/MYL6B/MYL6/CALML5/MAPK7/CAMK1D/CACNB4/NOS3/NFATC4/CALML4/PRKCB/NPR1/JMJD7-PLA2G4B/PLA2G4B/GNAQ/KCNJ4/JUN/ADCY1/GNAO1/HRAS/CALM1/PPP1CC/KCNJ2/EGFR/SRC/CACNG8/PLCB1/CAMK1G/KCNJ5/CACNA2D1/TRPM2/ADCY2/PPP1R12C/MYLK2/PRKAG1/RCAN1/ADC…	121
hsa04510	Focal adhesion	153/4631	199/7528	2.21689e-06	4.988e-05	2.88362e-05	THBS3/CCND1/PTK2/CCND3/MYL12B/ERBB2/RHOA/PAK1/ROCK1/PIP5K1C/BCAR1/FLT1/GSK3B/VEGFA/PTEN/PXN/PPP1CA/IGF1R/BIRC2/LAMA3/VASP/PARVB/AKT2/RAF1/VAV1/TNXB/LAMC1/PPP1CB/PAK4/PARVA/MAP2K1/PDGFA/AKT1/PRKCA/PIK3R2/ITGB4/CAV1/PIK3R3/MYL10/COL9A3/RAP1B/DIAPH1/MYL7/PGF/PRKCB/ITGB5/CAV2/ITGA10/KDR/JUN/ACTN4/LAMA2/VAV2/CCND2/THBS1/RASGRF1/THBS2/HRAS/PPP1CC/EGFR/SRC/RAC1/RAPGEF1/LAMC2/PDGFC/PIK3CD/VWF/LAMA4/TNR/P…	153
hsa04330	Notch signaling pathway	44/4631	48/7528	2.42331e-06	5.08895e-05	2.94198e-05	NOTCH2/NCOR2/HDAC1/NOTCH4/ADAM17/DVL2/MAML3/JAG1/MFNG/CTBP2/DTX4/NUMBL/HES1/RBPJ/CTBP1/PTCRA/MAML1/LFNG/MAML2/NUMB/PSENEN/EP300/NCSTN/JAG2/DTX1/CIR1/RBPJL/DLL4/APH1A/KAT2B/CREBBP/NOTCH3/DVL1/DTX2/NOTCH1/DLL3/HDAC2/PSEN1/KAT2A/DTX3L/APH1B/RFNG/SNW1/PSEN2	44
hsa04728	Dopaminergic synapse	105/4631	131/7528	3.04727e-06	5.74016e-05	3.31845e-05	PPP2R1A/GSK3A/DRD1/CAMK2B/CACNA1B/PPP3CA/PPP2R2C/GNG4/GNB5/GSK3B/PPP2R5C/PPP1CA/PPP3CC/AKT2/ARRB2/PPP2R5E/PPP1CB/GRIA4/GNAL/PPP2R2D/MAPK13/PPP2R2A/CALY/AKT1/PRKCA/GNAI1/GNAS/GNG12/CREB1/CALML5/CREB3L1/CACNA1A/CALML4/PRKCB/GNAQ/GNAO1/PPP2R3C/CALM1/GNG3/PPP1CC/PLCB1/LRTOMT/KCNJ5/MAPK14/ARNTL/KIF5B/GNG7/CREB5/KIF5C/GNGT1/ITPR1/PPP2R2B/GNAI2/CACNA1D/ATF2/SLC6A3/PRKCG/KCNJ6/CALM2/GNG10/ITPR3/CACNA1C/P…	105
hsa04110	Cell cycle	100/4631	124/7528	3.09786e-06	5.74016e-05	3.31845e-05	CCNH/MAD1L1/CDKN2C/CCND1/YWHAH/CCND3/SKP1/MCM3/HDAC1/SMC1B/ANAPC2/CDK6/CDKN2D/GSK3B/CDC14B/CCNB1/YWHAZ/RAD21/ANAPC13/CDKN1C/TGFB1/CDC16/RBL2/MDM2/CDK1/RB1/YWHAG/CDC14A/CCNA2/CDC25A/MYC/ESPL1/TGFB3/CDC26/MCM6/RBL1/PRKDC/CCND2/CCNE2/MCM7/MCM4/ANAPC7/CDC25B/E2F3/SMAD3/SMAD2/YWHAB/CDK7/MAD2L2/GADD45B/CCNE1/ABL1/E2F1/GADD45G/PTTG1/BUB3/STAG1/CDK2/CDC6/CDK4/CDKN2B/EP300/CDC25C/ANAPC11/E2F5/ANAPC5/YWHAE…	100
hsa05166	Human T-cell leukemia virus 1 infection	166/4631	219/7528	3.94404e-06	6.77035e-05	3.91402e-05	MAD1L1/NFATC1/CDKN2C/CCND1/TGFBR2/LTA/CRTC3/PPP3CA/CCND3/ANAPC2/TBP/ADCY3/HLA-A/MAP3K1/CRTC2/GPS2/HLA-DMA/PTEN/SPI1/HLA-C/ADCY9/PPP3CC/AKT2/TGFB1/CDC16/EGR1/NRP1/RB1/MAP2K1/ADCY7/AKT1/RANBP3/IL15RA/PIK3R2/CRTC1/ITGB2/PIK3R3/CCNA2/CREB1/JAK3/MYC/HLA-DPB1/TRRAP/CREB3L1/TNFRSF13C/ESPL1/KAT5/TGFB3/HLA-DOA/NFATC4/TSPO/CDC26/STAT5A/ETS1/TCF3/JUN/NFKB2/CD4/ITGAL/ADCY1/SLC25A4/CCND2/BAX/CCNE2/HRAS/HLA-DR…	166
hsa04919	Thyroid hormone signaling pathway	94/4631	116/7528	4.11624e-06	6.77035e-05	3.91402e-05	NOTCH2/CCND1/ATP1A1/RHEB/HDAC1/MED1/NCOR1/NOTCH4/THRA/PLCD1/GATA4/GSK3B/THRB/AKT2/RAF1/MDM2/HIF1A/MED27/NCOA3/PLCD4/PLCG1/MAP2K1/CASP9/AKT1/PRKCA/PIK3R2/TSC2/MED13/PIK3R3/PLN/MYC/MED13L/PRKCB/PFKP/PLCG2/RXRB/HRAS/PLCD3/SRC/ATP1B3/SLC9A1/PLCB1/PIK3CD/PLCE1/WNT4/NCOA2/RCAN1/PDPK1/SIN3A/SLC16A10/PFKFB2/ACTB/MED17/FXYD2/HDAC3/EP300/ITGAV/PRKCG/RXRA/ESR1/MED12L/DIO2/MTOR/ATP2A2/PLCB3/ATP1A2/MAPK3/PIK3…	94
hsa01522	Endocrine resistance	81/4631	98/7528	4.29864e-06	6.77035e-05	3.91402e-05	CDKN2C/NOTCH2/CCND1/PTK2/MED1/NCOR1/NOTCH4/ERBB2/ADCY3/JAG1/IGF1R/ADCY9/AKT2/RAF1/MDM2/RB1/NCOA3/MAP2K1/ADCY7/MAPK13/AKT1/GNAS/PIK3R2/PIK3R3/JUN/ADCY1/BAX/HRAS/EGFR/E2F3/SRC/PIK3CD/MAPK14/ADCY2/BIK/ADCY4/E2F1/RPS6KB1/SHC1/SHC4/SHC2/CDK4/JAG2/ESR1/ADCY6/CYP2D6/MTOR/MAPK12/MAPK3/MMP2/PIK3R1/ARAF/DLL4/PIK3CA/MAPK9/MAP2K2/CARM1/TP53/NOTCH3/ADCY5/SOS1/PRKACA/NOTCH1/CDKN1B/MAPK11/BCL2/BRAF/CDKN2A/SP1/M…	81
hsa05212	Pancreatic cancer	64/4631	75/7528	5.19946e-06	7.46964e-05	4.31829e-05	CCND1/TGFBR2/ERBB2/CDK6/RALB/VEGFA/AKT2/TGFB1/RAF1/RB1/MAP2K1/CASP9/AKT1/PIK3R2/PIK3R3/TGFB3/RALBP1/BAX/RALA/STAT3/EGFR/E2F3/SMAD3/SMAD2/RAC1/PIK3CD/NFKB1/GADD45B/BCL2L1/E2F1/RPS6KB1/GADD45G/CDK4/DDB2/JAK1/RELA/MTOR/MAPK3/RALGDS/PIK3R1/ARAF/RAC3/CDC42/PIK3CA/MAPK9/TGFA/ARHGEF6/TP53/EGF/STAT1/TGFB2/BRAF/CDKN2A/MAPK8/E2F2/MAPK10/CDKN1A/BAD/PLD1/RPS6KB2/BRCA2/IKBKB/AKT3/KRAS	64
hsa04022	cGMP-PKG signaling pathway	129/4631	166/7528	5.21689e-06	7.46964e-05	4.31829e-05	NFATC1/PPP3CA/SLC8A3/ATP1A1/ADRA2C/CNGB1/SLC8A1/PDE2A/RHOA/CACNA1S/ADORA3/GTF2I/ADCY3/ROCK1/GNA12/MYH7/GATA4/ATP2B3/PPP1CA/AGTR1/VASP/ADCY9/PPP3CC/AKT2/RAF1/ADORA1/PPP1CB/EDNRA/MAP2K1/KCNMB1/ADCY7/KCNMA1/INSR/AKT1/GNAI1/CREB1/CALML5/PLN/CREB3L1/NOS3/NFATC4/CALML4/GNA11/PRKCE/NPR1/NPPC/GNAQ/ADCY1/SLC25A4/ADRA2B/CALM1/PPP1CC/ATP1B3/SLC25A31/GTF2IRD1/PLCB1/IRS4/OPRD1/ADCY2/IRS1/MYLK2/PRKG1/CREB5/ATP…	129
hsa05210	Colorectal cancer	72/4631	86/7528	5.8346e-06	7.99086e-05	4.61961e-05	CCND1/TGFBR2/RHOA/RALB/GSK3B/AKT2/TGFB1/RAF1/MAP2K1/CASP9/AKT1/PIK3R2/PIK3R3/TCF7L2/MYC/TGFB3/TCF7L1/JUN/DCC/MLH1/BAX/RALA/HRAS/EGFR/SMAD3/SMAD2/RAC1/PIK3CD/GADD45B/RPS6KB1/GADD45G/AXIN1/BIRC5/DDB2/BCL2L11/MTOR/MAPK3/RALGDS/TCF7/PIK3R1/ARAF/AXIN2/RAC3/AREG/CTNNB1/PIK3CA/MAPK9/TGFA/MAP2K2/LEF1/APC2/TP53/SOS1/EGF/BBC3/APPL1/TGFB2/MSH3/BCL2/BRAF/CASP3/MAPK8/MAPK10/CDKN1A/BAD/APC/RPS6KB2/MSH2/FOS/AKT…	72
hsa04020	Calcium signaling pathway	144/4631	188/7528	6.38506e-06	8.38039e-05	4.8448e-05	DRD1/CAMK2B/ITPKB/CACNA1B/P2RX4/PPP3CA/SLC8A3/CD38/ORAI1/RYR1/GRM5/ADORA2A/ERBB2/SLC8A1/BDKRB1/CACNA1S/ADCY3/STIM1/PLCD1/ATP2B3/AGTR1/ADCY9/PPP3CC/TPCN2/HRH1/TPCN1/EDNRA/TNNC2/PLCD4/PLCG1/GNAL/ADCY7/PTAFR/GRIN2D/PDE1B/PRKCA/GNAS/STIM2/LTB4R2/ERBB3/CALML5/PLN/CAMK1D/CACNA1A/NOS3/CALML4/GNA11/PRKCB/PLCG2/CACNA1I/GNAQ/ADCY1/SLC25A4/ORAI3/CALM1/EGFR/PLCD3/SPHK2/PTGFR/CHRM5/SLC25A31/HTR2C/PLCB1/CAMK1G…	144
hsa04014	Ras signaling pathway	174/4631	232/7528	7.27552e-06	9.16716e-05	5.29964e-05	KSR1/EFNA4/RASA2/EFNA3/RASA3/MRAS/FGFR4/PLA2G2F/GNG4/EXOC2/RHOA/PAK1/KSR2/RALB/GNB5/FLT1/PLA2G16/VEGFA/FLT3LG/PLA1A/IGF1R/CSF1/RRAS/KITLG/AKT2/RAF1/FGFR2/PAK4/PLCG1/MAP2K1/PDGFA/INSR/AKT1/PRKCA/TIAM1/PIK3R2/GNG12/EPHA2/FGF18/PIK3R3/SYNGAP1/CALML5/FLT3/RAP1B/RASSF1/PGF/CALML4/PRKCB/ABL2/RALBP1/NGFR/RGL2/RASSF5/ETS1/JMJD7-PLA2G4B/PLA2G4B/PLCG2/RGL1/KDR/RASGRP1/IGF2/RALA/RASGRF1/HRAS/CALM1/EFNA5/RAS…	174
hsa05223	Non-small cell lung cancer	57/4631	66/7528	7.83699e-06	9.49482e-05	5.48907e-05	CCND1/ERBB2/CDK6/ALK/AKT2/RAF1/RARB/RB1/PLCG1/MAP2K1/CASP9/AKT1/PRKCA/PIK3R2/PIK3R3/JAK3/RASSF1/PRKCB/STAT5A/RASSF5/PLCG2/BAX/STAT3/RXRB/HRAS/EGFR/E2F3/PIK3CD/GADD45B/STK4/E2F1/GADD45G/PDPK1/CDK4/STAT5B/DDB2/PRKCG/RXRA/FOXO3/FHIT/MAPK3/PIK3R1/ARAF/PIK3CA/TGFA/MAP2K2/TP53/SOS1/EGF/BRAF/CDKN2A/E2F2/CDKN1A/BAD/AKT3/GRB2/KRAS	57
hsa04015	Rap1 signaling pathway	156/4631	206/7528	8.46028e-06	9.87032e-05	5.70615e-05	EFNA4/EFNA3/RAPGEF3/MRAS/PRKCZ/FGFR4/ADORA2A/RHOA/SIPA1L3/ADCY3/RALB/BCAR1/FLT1/LPAR5/VEGFA/PARD6G/IGF1R/CSF1/VASP/RRAS/ADCY9/KITLG/AKT2/DOCK4/RAF1/PFN1/SIPA1/FGFR2/PLCG1/MAP2K1/ADCY7/PDGFA/PRKD2/MAPK13/INSR/AKT1/PRKCA/TIAM1/GNAI1/GNAS/PIK3R2/MAGI1/EPHA2/ITGB2/FGF18/PARD3/PIK3R3/MAP2K3/CALML5/RAP1B/RGS14/PGF/CALML4/RAP1GAP/PRKCB/NGFR/PFN2/RASSF5/GNAQ/KDR/SKAP1/ITGAL/ADCY1/GNAO1/VAV2/THBS1/RALA/RA…	156
hsa04152	AMPK signaling pathway	96/4631	120/7528	9.44137e-06	0.000104962	6.06796e-05	PPP2R1A/MAP3K7/CCND1/PPP2R2C/PRKAG2/RHEB/EEF2/CAB39/RPTOR/CPT1A/CRTC2/RAB8A/FASN/PPP2R5C/IGF1R/RAB11B/AKT2/PRKAB2/PPP2R5E/PFKL/STK11/LEPR/PCK2/PPP2R2D/INSR/PPP2R2A/AKT1/PIK3R2/PFKFB4/TSC2/PIK3R3/CCNA2/CREB1/ADIPOR1/CREB3L1/ACACA/TSC1/PFKP/LIPE/AKT1S1/ACACB/PPP2R3C/PFKM/HMGCR/ELAVL1/HNF4A/CAB39L/PIK3CD/IRS4/PFKFB3/MLYCD/IRS1/PRKAG1/CREB5/G6PC3/GYS1/INS/RPS6KB1/RAB14/PDPK1/ADIPOR2/PFKFB2/SREBF1/PPP…	96
hsa04928	Parathyroid hormone synthesis	secretion and action	86/4631	106/7528	9.66314e-06	0.000104962	6.06796e-05	SLC34A1/LRP5/AKAP13/NR4A2/SLC9A3R1/RHOA/ADCY3/GNA12/ADCY9/PTH1R/ARRB2/ARHGEF11/RAF1/EGR1/MAP2K1/GATA3/ADCY7/PRKCA/GNAI1/GNAS/PDE4D/PDE4C/CREB1/MMP17/CREB3L1/PDE4A/GNA11/PRKCB/GNAQ/MAFB/ADCY1/RXRB/ARRB1/FGFR1/EGFR/PLCB1/RUNX2/ADCY2/CREB5/ADCY4/NACA/VDR/MMP24/ITPR1/GNAI2/GNA13/ATF2/PRKCG/RXRA/ADCY6/SOST/ITPR3/CASR/MMP16/PLCB3/MMP25/MAPK3/MMP15/CYP24A1/CREB3L4/ARAF/ATF4/MEF2A/FGF23/ATF6B/ADCY5/PLD2/…	86
hsa04010	MAPK signaling pathway	216/4631	295/7528	1.07854e-05	0.000113247	6.54694e-05	NFATC1/MAP3K7/MAP3K12/TGFBR2/MAP2K5/EFNA4/MAP4K4/CACNA1B/PPP3CA/RASA2/EFNA3/MAPKAPK2/TRADD/DUSP4/MRAS/MAPT/FGFR4/MAP3K11/ERBB2/HSPA8/PAK1/CACNA1S/CACNG4/MAP3K1/CACNG6/GNA12/PTPN7/PTPN5/FLT1/VEGFA/FLT3LG/IGF1R/DAXX/CSF1/RRAS/KITLG/PPP3CC/AKT2/ARRB2/TGFB1/MAP3K6/RAF1/PPM1A/DUSP1/FGFR2/TAOK2/MAP2K1/PDGFA/HSPB1/MAPK13/INSR/TAOK3/AKT1/PRKCA/MAPKAPK5/MYD88/CACNB3/GNG12/EPHA2/RPS6KA2/FGF18/MAP2K3/ERBB3/…	216
hsa04810	Regulation of actin cytoskeleton	161/4631	214/7528	1.1754e-05	0.000119435	6.9047e-05	PIP5K1A/PTK2/PIP4K2B/ITGAX/MRAS/MYL12B/BAIAP2/FGFR4/RHOA/PAK1/MYH9/BDKRB1/ROCK1/ARHGEF7/GNA12/PIP5K1C/BCAR1/RDX/LPAR5/PXN/PPP1CA/CYFIP1/RRAS/ITGAD/RAF1/VAV1/PFN1/WASF2/FGFR2/PPP1CB/PAK4/MAP2K1/PDGFA/TIAM1/LIMK2/PIK3R2/ITGB4/GNG12/ITGB2/FGF18/PIK3R3/MYL10/PIP5K1B/CFL2/PIP4K2A/DIAPH1/MYL7/PFN2/ITGB5/LIMK1/ABI2/ITGA10/ACTN4/ITGAL/VAV2/SSH2/NCKAP1/HRAS/PPP1CC/LPAR2/FGFR1/EGFR/SRC/RAC1/CHRM5/SLC9A1/PD…	161
hsa01521	EGFR tyrosine kinase inhibitor resistance	66/4631	79/7528	1.66186e-05	0.000158397	9.15712e-05	ERBB2/EIF4E1B/EIF4E2/GSK3B/VEGFA/PTEN/IGF1R/AKT2/RAF1/FGFR2/PLCG1/MAP2K1/PDGFA/NRG2/AKT1/PRKCA/PIK3R2/PIK3R3/ERBB3/PRKCB/PLCG2/KDR/BAX/NRG1/STAT3/HRAS/EGFR/SRC/PDGFC/JAK2/PIK3CD/BCL2L1/RPS6KB1/SHC1/SHC4/SHC2/RPS6/IL6R/PRKCG/PDGFD/JAK1/AXL/FOXO3/BCL2L11/MTOR/MAPK3/PIK3R1/ARAF/PIK3CA/EIF4E/TGFA/MAP2K2/SOS1/EGF/PDGFRA/BCL2/FGF2/BRAF/BAD/GAB1/RPS6KB2/IL6/AKT3/MET/GRB2/KRAS	66
hsa04713	Circadian entrainment	79/4631	97/7528	1.69721e-05	0.000158397	9.15712e-05	CAMK2B/NOS1AP/RYR1/GNG4/ADCY3/GNB5/ADCY9/GRIA4/ADCY7/GRIN2D/PRKCA/GNAI1/GNAS/GNG12/CREB1/CALML5/CALML4/PRKCB/CACNA1I/GNAQ/ADCY1/GNAO1/CALM1/GNG3/PLCB1/KCNJ5/ADCY2/CACNA1G/GNG7/PRKG1/ADCY4/GNGT1/ITPR1/RASD1/GNAI2/CACNA1D/CACNA1H/PER2/PRKCG/KCNJ6/CALM2/GNG10/PER3/ADCY6/ITPR3/RYR2/CACNA1C/CAMK2A/PLCB3/GNB1/GRIA1/GRIN1/GNG8/GRIA2/MAPK3/ADCYAP1/CAMK2G/MTNR1B/RYR3/GNGT2/GRIN2C/ADCY10/ADCY5/GRIN2A/PRKAC…	79
hsa04140	Autophagy - animal	101/4631	128/7528	1.70968e-05	0.000158397	9.15712e-05	MAP3K7/RRAGC/EIF2AK3/MRAS/RHEB/ATG9B/RPTOR/MTMR4/ATG3/WIPI2/ULK2/PTEN/WIPI1/IGF1R/RRAGB/RRAS/CFLAR/AKT2/RRAGD/ATG12/RAF1/STK11/RB1CC1/HIF1A/MAP2K1/BNIP3/AKT1/DAPK1/PIK3R2/TSC2/UVRAG/PIK3R3/MTMR3/ATG7/DAPK2/TSC1/ATG5/AKT1S1/BECN1/HRAS/EIF2AK4/ATG2A/ATG4B/ERN1/PIK3CD/IRS4/IRS1/BCL2L1/INS/RPS6KB1/MLST8/PDPK1/ITPR1/LAMP1/RRAS2/SH3GLB1/RAB33B/CAMKK2/RRAGA/PRKCD/MTOR/ULK1/RAB7A/PPP2CB/MAPK3/PIK3R1/GABA…	101
hsa04024	cAMP signaling pathway	159/4631	212/7528	1.80023e-05	0.000162021	9.36661e-05	GLI3/NFATC1/DRD1/CAMK2B/RAPGEF3/ORAI1/ATP1A1/CNGB1/ADORA2A/RHOA/PAK1/CACNA1S/ADCY3/ROCK1/ABCC4/FFAR2/ATP2B3/ACOX1/PPP1CA/RRAS/ADCY9/AKT2/RAF1/VAV1/ADORA1/PPP1CB/EDNRA/GRIA4/MAP2K1/ADCY7/GRIN2D/MC2R/AKT1/TIAM1/GNAI1/GNAS/PIK3R2/POMC/HCN2/PDE4D/PDE4C/PIK3R3/CREB1/CALML5/GABBR1/PLN/RAP1B/CREB3L1/HCN4/PDE4A/CALML4/TSHR/CNGA3/NPR1/LIPE/JUN/ADCY1/NPY/VAV2/CALM1/PPP1CC/SOX9/RAC1/ATP1B3/SLC9A1/PIK3CD/PLC…	159
hsa04371	Apelin signaling pathway	107/4631	137/7528	2.2288e-05	0.00019502	0.000112743	CCND1/SLC8A3/MRAS/PRKAG2/RYR1/SLC8A1/GNG4/ADCY3/GNB5/JAG1/HDAC4/AGTR1/RRAS/ADCY9/AKT2/RAF1/PRKAB2/EGR1/MAP2K1/ADCY7/AKT1/GNAI1/GNG12/CALML5/NOS3/CALML4/PRKCE/LIPE/GNAQ/ADCY1/BECN1/HRAS/CALM1/GNG3/SMAD3/SMAD2/SPHK2/SLC9A1/PLCB1/ADCY2/GNG7/MYLK2/PRKAG1/ADCY4/RPS6KB1/SLC8A2/MYLK/GNGT1/ITPR1/RPS6/GNAI2/RRAS2/GNA13/MYL3/CDH1/CALM2/GNG10/PRKAB1/ADCY6/ITPR3/RYR2/CTGF/MTOR/PLCB3/GNB1/NRF1/GNG8/HDAC5/MAPK…	107
hsa05213	Endometrial cancer	50/4631	58/7528	3.22685e-05	0.000264408	0.000152858	CCND1/ERBB2/CTNNA1/GSK3B/PTEN/AKT2/RAF1/MAP2K1/CASP9/AKT1/PIK3R2/PIK3R3/TCF7L2/MYC/TCF7L1/MLH1/BAX/HRAS/EGFR/PIK3CD/GADD45B/GADD45G/PDPK1/CTNNA2/AXIN1/DDB2/CDH1/FOXO3/MAPK3/TCF7/PIK3R1/ARAF/CTNNA3/AXIN2/CTNNB1/PIK3CA/MAP2K2/LEF1/APC2/TP53/SOS1/EGF/BRAF/ILK/CDKN1A/BAD/APC/AKT3/GRB2/KRAS	50
hsa04725	Cholinergic synapse	89/4631	112/7528	3.27188e-05	0.000264408	0.000152858	CAMK2B/CACNA1B/GNG4/CACNA1S/ADCY3/GNB5/CHRNB4/ADCY9/AKT2/ACHE/MAP2K1/ADCY7/AKT1/PRKCA/GNAI1/PIK3R2/GNG12/PIK3R3/KCNQ1/CREB1/CREB3L1/CACNA1A/GNA11/PRKCB/GNAQ/KCNJ4/ADCY1/GNAO1/HRAS/GNG3/KCNJ2/CHRNA3/CHRM5/JAK2/PLCB1/PIK3CD/ADCY2/GNG7/CREB5/ADCY4/GNGT1/ITPR1/KCNJ14/GNAI2/CACNA1D/CHRM3/KCNQ5/PRKCG/KCNJ6/GNG10/ADCY6/ITPR3/KCNQ3/CACNA1C/CHRNB2/CAMK2A/PLCB3/GNB1/KCNQ2/GNG8/MAPK3/CAMK2G/PIK3R1/CREB3L4/A…	89
hsa05225	Hepatocellular carcinoma	128/4631	168/7528	3.27363e-05	0.000264408	0.000152858	CCND1/TGFBR2/WNT6/LRP5/CDK6/ARID1A/DVL2/PBRM1/WNT5A/GSK3B/PTEN/ARID1B/IGF1R/TXNRD1/AKT2/TGFB1/FZD4/RAF1/RB1/GSTO2/PLCG1/MAP2K1/AKT1/PRKCA/PIK3R2/SMARCD1/PIK3R3/WNT5B/TCF7L2/MYC/GSTM4/TGFB3/GSTM5/PRKCB/TCF7L1/PLCG2/IGF2/BAX/WNT10B/FZD10/HRAS/TXNRD2/WNT2B/EGFR/E2F3/SMAD3/SMAD2/PIK3CD/WNT4/GADD45B/HMOX1/FZD3/BCL2L1/DPF1/E2F1/RPS6KB1/SHC1/GADD45G/SHC4/ACTB/AXIN1/SHC2/WNT11/CDK4/SMARCD3/DDB2/SMARCA2/A…	128
hsa04310	Wnt signaling pathway	121/4631	158/7528	3.53941e-05	0.000278729	0.000161136	NFATC1/MAP3K7/CAMK2B/CCND1/WNT6/PPP3CA/CCND3/SKP1/LRP5/NOTUM/LGR5/CSNK1E/GPC4/RHOA/DVL2/INVS/WNT5A/GSK3B/FBXW11/DAAM2/PPP3CC/FZD4/RSPO4/ROR1/LGR4/CTBP2/CACYBP/PRKCA/CSNK2B/VANGL1/RSPO2/PRICKLE1/WNT5B/TCF7L2/MYC/DAAM1/NFATC4/PRKCB/TCF7L1/JUN/NKD2/SFRP1/LGR6/CCND2/WNT10B/FZD10/CTBP1/WNT2B/SMAD3/RAC1/PLCB1/FOSL1/WNT4/FZD3/PPARD/VANGL2/AXIN1/WNT11/EP300/ROCK2/WIF1/PRKCG/SFRP5/SOST/PPP3CB/WNT10A/NKD1/…	121
hsa05220	Chronic myeloid leukemia	63/4631	76/7528	4.25648e-05	0.000327022	0.000189055	CCND1/TGFBR2/HDAC1/CDK6/AKT2/TGFB1/RAF1/MDM2/CTBP2/RB1/MAP2K1/AKT1/PIK3R2/PIK3R3/MYC/TGFB3/STAT5A/BAX/HRAS/CTBP1/E2F3/SMAD3/PIK3CD/NFKB1/RUNX1/GADD45B/ABL1/BCL2L1/E2F1/SHC1/GADD45G/SHC4/SHC2/BCR/CDK4/STAT5B/DDB2/CBL/NFKBIA/RELA/CRKL/MAPK3/PIK3R1/ARAF/PIK3CA/MAP2K2/TP53/SOS1/CDKN1B/TGFB2/BRAF/CDKN2A/MECOM/E2F2/HDAC2/CDKN1A/BAD/GAB2/PTPN11/IKBKB/AKT3/GRB2/KRAS	63
hsa05163	Human cytomegalovirus infection	166/4631	225/7528	5.70894e-05	0.000424511	0.000245415	NFATC1/CCND1/PTK2/PPP3CA/IRF3/AKAP13/TRADD/RHEB/TAP1/GNG4/CDK6/RHOA/ADCY3/ROCK1/HLA-A/GNB5/GNA12/BCAR1/GSK3B/VEGFA/PXN/HLA-C/ADCY9/PPP3CC/AKT2/ARHGEF11/RAF1/MDM2/CX3CL1/RB1/MAP2K1/CASP9/ADCY7/MAPK13/AKT1/PRKCA/GNAI1/GNAS/PIK3R2/TAPBP/TSC2/GNG12/PIK3R3/CREB1/TAP2/CALML5/MYC/CREB3L1/NFATC4/CALML4/GNA11/PRKCB/IL10RB/TSC1/GNAQ/ADCY1/GNAO1/BAX/STAT3/HRAS/CALM1/GNG3/TRAF2/EGFR/E2F3/SRC/RAC1/PLCB1/PIK3C…	166
hsa04971	Gastric acid secretion	62/4631	75/7528	5.79491e-05	0.000424511	0.000245415	CAMK2B/ATP1A1/ADCY3/SLC4A2/ADCY9/ADCY7/PRKCA/GNAI1/GNAS/KCNK10/KCNQ1/CALML5/KCNE2/CALML4/PRKCB/GNAQ/ATP4B/ADCY1/CALM1/KCNJ2/ATP1B3/SLC9A1/KCNJ10/PLCB1/ADCY2/MYLK2/ADCY4/KCNJ15/SLC9A4/MYLK/ACTB/ITPR1/GAST/GNAI2/CHRM3/CA2/PRKCG/KCNJ1/CALM2/ADCY6/ITPR3/CAMK2A/PLCB3/KCNJ16/ATP1A2/CAMK2G/KCNK2/ADCY5/ITPR2/MYLK3/PRKACA/HRH2/CALM3/CCKBR/SSTR2/ATP4A/MYLK4/CALML3/EZR/SST/ATP1A4/ATP1A3	62
hsa04211	Longevity regulating pathway	72/4631	89/7528	6.20326e-05	0.000444097	0.000256738	SESN1/EHMT2/PRKAG2/RHEB/RPTOR/ADCY3/EIF4E1B/EIF4E2/IGF1R/ADCY9/AKT2/PRKAB2/STK11/RB1CC1/ADCY7/INSR/EHMT1/AKT1/PIK3R2/TSC2/PIK3R3/CREB1/ADIPOR1/CREB3L1/TSC1/ATG5/AKT1S1/ADCY1/BAX/HRAS/SESN3/PIK3CD/IRS4/NFKB1/ADCY2/IRS1/PRKAG1/CREB5/ADCY4/INS/RPS6KB1/ADIPOR2/ATF2/PRKAB1/ADCY6/CAMKK2/RELA/FOXO3/MTOR/ULK1/SESN2/SOD2/PIK3R1/CREB3L4/ATF4/PIK3CA/EIF4E/ATF6B/TP53/ADCY5/PRKACA/APPL1/PRKAA2/PRKAG3/CREB3L2/…	72
hsa05226	Gastric cancer	114/4631	149/7528	6.37929e-05	0.00044655	0.000258156	CCND1/TGFBR2/WNT6/LRP5/ERBB2/DVL2/CTNNA1/WNT5A/GSK3B/AKT2/TGFB1/FZD4/RAF1/RARB/SHH/FGFR2/RB1/MAP2K1/AKT1/PIK3R2/FGF18/PIK3R3/WNT5B/TCF7L2/MYC/TGFB3/TCF7L1/MUC2/MLH1/BAX/CCNE2/WNT10B/FZD10/RXRB/HRAS/WNT2B/EGFR/E2F3/SMAD3/SMAD2/CDX2/PIK3CD/WNT4/GADD45B/CCNE1/FZD3/E2F1/RPS6KB1/SHC1/GADD45G/SHC4/CTNNA2/AXIN1/SHC2/FGF9/CDK2/WNT11/CDKN2B/DDB2/FGF19/CDH1/TERT/RXRA/WNT10A/MTOR/JUP/MAPK3/ABCB1/FGF22/CDH17…	114
hsa04070	Phosphatidylinositol signaling system	79/4631	99/7528	6.89701e-05	0.000472295	0.00027304	PIP5K1A/ITPKB/PIP4K2B/ITPK1/INPP5E/INPP5A/PIK3C2B/MTMR4/PLCD1/PIP5K1C/PTEN/PI4K2A/DGKD/IP6K1/MTM1/PLCD4/PLCG1/PRKCA/INPP5B/PIK3R2/IMPA2/DGKZ/PIK3R3/PIP5K1B/CALML5/PIP4K2A/MTMR3/CALML4/DGKG/PRKCB/PLCG2/CALM1/MTMR2/INPP5D/DGKE/PLCD3/PLCB1/PIK3CD/PLCE1/DGKI/INPP5F/ITPKA/SACM1L/ITPR1/CDS2/SYNJ1/PIP4K2C/IP6K3/PRKCG/CALM2/ITPR3/DGKQ/INPP4A/IMPAD1/PLCB3/INPP1/INPPL1/ITPKC/MTMR6/PIK3R1/PIK3CA/INPP5J/SYNJ…	79
hsa04071	Sphingolipid signaling pathway	93/4631	119/7528	7.30581e-05	0.000489645	0.00028307	PPP2R1A/PPP2R2C/TRADD/PRKCZ/RHOA/S1PR1/SGMS1/ADORA3/ROCK1/GNA12/PTEN/PPP2R5C/AKT2/RAF1/ADORA1/PPP2R5E/ABCC1/MAP2K1/PPP2R2D/MAPK13/PPP2R2A/AKT1/PRKCA/GNAI1/SPTLC2/PIK3R2/PIK3R3/SGPP1/NOS3/PRKCB/PRKCE/DEGS2/GNAQ/ASAH1/PPP2R3C/BAX/HRAS/DEGS1/MAP3K5/TRAF2/RAC1/SPHK2/SGPL1/PLCB1/S1PR4/PIK3CD/MAPK14/NFKB1/SGMS2/OPRD1/PDPK1/PPP2R2B/GNAI2/ACER2/GNA13/ROCK2/PRKCG/RELA/NSMAF/SGPP2/PLCB3/PPP2CB/PPP2R1B/TNF/…	93
hsa04920	Adipocytokine signaling pathway	57/4631	69/7528	0.000120342	0.000789744	0.00045656	TRADD/PRKAG2/CPT1A/NFKBIB/AKT2/PRKAB2/STK11/LEPR/PCK2/ACSL1/AKT1/POMC/ADIPOR1/TNFRSF1B/ACSBG2/NPY/ACACB/STAT3/RXRB/ACSL6/TRAF2/ACSBG1/JAK2/IRS4/NFKB1/IRS1/PRKAG1/PPARA/G6PC3/SOCS3/ADIPOR2/ACSL3/CPT1B/NFKBIA/RXRA/PRKAB1/AGRP/CAMKK2/RELA/MTOR/TNF/MAPK9/PRKCQ/TNFRSF1A/PRKAA2/MAPK8/PRKAG3/NFKBIE/MAPK10/SLC2A1/CD36/ADIPOQ/G6PC2/CPT1C/PTPN11/IKBKB/AKT3	57
hsa04930	Type II diabetes mellitus	40/4631	46/7528	0.000136648	0.000878451	0.000507843	CACNA1B/PRKCZ/INSR/PIK3R2/PIK3R3/GCK/CACNA1A/PRKCE/PKLR/SOCS4/PIK3CD/IRS4/CACNA1G/IRS1/INS/SOCS3/MAFA/CACNA1D/KCNJ11/SOCS2/CACNA1C/PRKCD/MTOR/HK1/HK2/TNF/MAPK3/PIK3R1/PIK3CA/MAPK9/HKDC1/PKM/ABCC8/MAPK8/MAPK10/SLC2A2/PDX1/ADIPOQ/SOCS1/IKBKB	40
hsa04261	Adrenergic signaling in cardiomyocytes	110/4631	145/7528	0.000158388	0.000997846	0.000576867	PPP2R1A/SCN4B/CAMK2B/PPP1R1A/RAPGEF3/PPP2R2C/ATP1A1/SLC8A1/CACNA1S/CACNG4/ADCY3/CACNG6/MYH7/ATP2B3/PPP2R5C/PPP1CA/TNNT2/AGTR1/ADCY9/AKT2/PPP2R5E/PPP1CB/ADCY7/PPP2R2D/MAPK13/PPP2R2A/AKT1/PRKCA/GNAI1/GNAS/CACNB3/KCNQ1/CREB1/CALML5/PLN/CREB3L1/CACNB4/CALML4/SCN5A/GNAQ/ADCY1/PPP2R3C/CALM1/PPP1CC/ATP1B3/CACNG8/SLC9A1/PLCB1/MAPK14/CACNA2D1/ADCY2/CREB5/ATP2B2/ADCY4/CREM/PPP2R2B/FXYD2/TPM4/GNAI2/CACNA1D/…	110
hsa04530	Tight junction	127/4631	170/7528	0.000167644	0.00103545	0.000598604	PPP2R1A/CCND1/TUBA1B/CLDN7/CTTN/PPP2R2C/PRKAG2/EPB41L4B/CLDN16/MYL12B/SLC9A3R1/PRKCZ/ERBB2/RHOA/MYH9/ROCK1/MAP3K1/RDX/GATA4/RAB8A/AMOTL1/PARD6G/VASP/CLDN2/PRKAB2/SYNPO/STK11/PPP2R2D/DLG3/ARHGEF18/PPP2R2A/NEDD4L/TIAM1/MAGI1/PARD3/DLG2/MYL6B/MYL6/MYH1/TJAP1/LLGL1/ACTR3/PRKCE/OCLN/JUN/ACTN4/SCRIB/RAPGEF6/TJP1/JAM3/ARHGEF2/ACTR3B/MAP3K5/TJP3/MICALL2/SRC/RAC1/CRB3/WHAMM/MYH10/TJP2/RUNX1/ACTR3C/CLDN14/…	127
hsa05224	Breast cancer	111/4631	147/7528	0.000205611	0.00124553	0.000720053	NOTCH2/CCND1/WNT6/LRP5/NOTCH4/ERBB2/CDK6/DVL2/WNT5A/JAG1/GSK3B/PTEN/IGF1R/AKT2/FZD4/RAF1/RB1/NCOA3/MAP2K1/AKT1/PIK3R2/FGF18/PIK3R3/WNT5B/TCF7L2/MYC/HES1/TCF7L1/JUN/NFKB2/BAX/WNT10B/FZD10/HRAS/FGFR1/WNT2B/EGFR/E2F3/PIK3CD/WNT4/GADD45B/FZD3/E2F1/RPS6KB1/SHC1/GADD45G/SHC4/AXIN1/SHC2/FGF9/WNT11/CDK4/DDB2/JAG2/FGF19/ESR1/WNT10A/MTOR/MAPK3/FGF22/TCF7/PIK3R1/ARAF/DLL4/AXIN2/WNT9B/FGF23/CTNNB1/PIK3CA/MAP…	111
hsa04925	Aldosterone synthesis and secretion	77/4631	98/7528	0.000220896	0.00130259	0.000753043	CAMK2B/ORAI1/NR4A2/ATP1A1/PDE2A/CYP11A1/CACNA1S/KCNK9/SCARB1/ADCY3/ATP2B3/AGTR1/ADCY9/ADCY7/PRKD2/MC2R/PRKCA/GNAS/POMC/CREB1/CALML5/CAMK1D/CREB3L1/CALML4/GNA11/PRKCB/PRKCE/NPR1/LIPE/CACNA1I/LDLR/GNAQ/ADCY1/CALM1/DAGLA/KCNK3/ATP1B3/PLCB1/CAMK1G/KCNJ5/ADCY2/CACNA1G/CREB5/ATP2B2/ADCY4/DAGLB/ITPR1/CACNA1D/CACNA1H/ATF2/PRKCG/CALM2/ADCY6/ITPR3/CACNA1C/PRKD1/STAR/CAMK2A/PLCB3/ATP1A2/CAMK2G/CREB3L4/ATP2B…	77
hsa05100	Bacterial invasion of epithelial cells	60/4631	74/7528	0.000226058	0.00130259	0.000753043	PTK2/ELMO2/CTTN/RHOA/SEPT8/CTNNA1/SEPT2/BCAR1/PXN/SEPT9/WASF2/SEPT6/PIK3R2/CLTC/CAV1/PIK3R3/CAV2/SEPT1/SRC/RAC1/MAD2L2/PIK3CD/SEPT11/DNM2/SHC1/FN1/SHC4/CTNNA2/ACTB/SHC2/ELMO1/CDH1/DNM3/CBL/ARPC1B/DNM1/CLTCL1/DOCK1/CRKL/CLTB/PIK3R1/CTNNA3/SEPT3/CDC42/CTNNB1/PIK3CA/ARPC4/ARPC5/ITGA5/RHOG/ILK/ARPC3/GAB1/ARPC2/ARHGAP10/ARPC1A/MET/ACTG1/VCL/WAS	60
hsa04120	Ubiquitin mediated proteolysis	104/4631	137/7528	0.000227436	0.00130259	0.000753043	PIAS3/SKP1/TRIP12/BIRC8/ANAPC2/UBE2D4/UBE2W/MAP3K1/FBXW11/CUL3/ANAPC13/RCHY1/BIRC2/ITCH/UBE2Z/CDC16/UBE2E2/MDM2/DET1/UBE2H/UBE2L3/UBA7/SMURF1/NEDD4L/UBE4A/UBE4B/CUL7/CDC26/UBE2Q2/UBR5/PPIL2/SAE1/UBE3B/UBE2F/UBE2C/UBE2J1/ANAPC7/STUB1/RHOBTB2/BIRC6/HERC2/SMURF2/TRIM37/WWP2/UBE3A/UBE2J2/CDC34/SOCS3/WWP1/RFWD2/UBE2Q1/CUL5/FBXO2/UBE2L6/DDB2/FBXW7/UBE2N/CBL/ANAPC11/ANAPC5/UBE2D3/FBXW8/HERC3/FANCL/BTRC/…	104
hsa04917	Prolactin signaling pathway	57/4631	70/7528	0.000260345	0.00146444	0.000846609	CCND1/SOCS5/GSK3B/AKT2/RAF1/TNFRSF11A/PRL/MAP2K1/MAPK13/AKT1/PIK3R2/PIK3R3/GCK/STAT5A/ELF5/CCND2/STAT3/HRAS/SRC/JAK2/SOCS4/PIK3CD/MAPK14/NFKB1/PRLR/INS/SOCS3/SHC1/SHC4/SHC2/STAT5B/IRF1/SOCS2/ESR1/RELA/FOXO3/MAPK12/GALT/MAPK3/PIK3R1/PIK3CA/MAPK9/TH/MAP2K2/LHCGR/SOS1/STAT1/MAPK11/MAPK8/MAPK10/SLC2A2/SOCS1/TNFSF11/FOS/AKT3/GRB2/KRAS	57
hsa04370	VEGF signaling pathway	49/4631	59/7528	0.000281486	0.00155558	0.000899299	PTK2/PPP3CA/MAPKAPK2/VEGFA/PXN/PPP3CC/AKT2/RAF1/PLCG1/MAP2K1/CASP9/HSPB1/MAPK13/AKT1/PRKCA/PIK3R2/SH2D2A/PIK3R3/NOS3/PRKCB/JMJD7-PLA2G4B/PLA2G4B/PLCG2/KDR/HRAS/SRC/RAC1/SPHK2/PIK3CD/MAPK14/SHC2/PRKCG/PPP3CB/PLA2G4C/NFATC2/MAPK12/MAPK3/PIK3R1/RAC3/CDC42/PIK3CA/MAP2K2/PTGS2/SPHK1/MAPK11/BAD/PLA2G4E/AKT3/KRAS	49
hsa05203	Viral carcinogenesis	147/4631	201/7528	0.000300484	0.00163194	0.000943444	MAD1L1/HDAC11/CCND1/MRPS18B/YWHAH/RASA2/CCND3/IRF3/MAPKAPK2/TRADD/HDAC1/TBP/CDK6/RHOA/HLA-A/HDAC4/PXN/YWHAZ/HIST2H2BF/HLA-C/GTF2E2/HIST1H4H/RBL2/MDM2/GTF2H1/CDK1/RB1/YWHAG/PIK3R2/PIK3R3/CCNA2/CREB1/JAK3/HDAC7/CREB3L1/TRAF3/SND1/SYK/RBL1/STAT5A/GTF2H3/EGR3/JUN/ACTN4/NFKB2/SCRIB/CCND2/BAX/CCNE2/HDAC10/STAT3/RBPJ/HRAS/VAC14/TRAF2/SRC/IRF7/RAC1/YWHAB/HNRNPK/C3/PIK3CD/NFKB1/CCNE1/UBE3A/HLA-G/CREB5/HPN…	147
hsa04068	FoxO signaling pathway	100/4631	132/7528	0.000340832	0.0018197	0.00105199	CCND1/TGFBR2/PRKAG2/CSNK1E/S1PR1/CDKN2D/PTEN/CCNB1/FOXO6/IGF1R/AKT2/TGFB1/RBL2/ATG12/RAF1/PRKAB2/MDM2/STK11/PCK2/MAP2K1/BNIP3/MAPK13/INSR/AKT1/PIK3R2/PIK3R3/TGFB3/CCND2/STAT3/HRAS/EGFR/SMAD3/SMAD2/S1PR4/PIK3CD/IRS4/MAPK14/GADD45B/STK4/IRS1/PRKAG1/G6PC3/INS/GADD45G/PDPK1/SETD7/CDK2/CDKN2B/EP300/BCL6/PRKAB1/FASLG/FOXO3/PLK1/HOMER1/BCL2L11/IL10/SGK3/MAPK12/SOD2/MAPK3/PIK3R1/ARAF/GABARAPL2/PIK3CA/MAP…	100
hsa03018	RNA degradation	63/4631	79/7528	0.000387278	0.00203321	0.00117542	CNOT3/SKIV2L2/PABPC4/LSM6/DCP1A/PAN3/DDX6/PABPC3/HSPA9/PFKL/TOB2/LSM4/DIS3L/CNOT7/EXOSC1/EXOSC7/BTG2/CNOT10/TOB1/PABPC1L/PFKP/PFKM/EXOSC3/NUDT16/LSM1/LSM3/CNOT2/PABPC1L2A/PARN/PAN2/LSM2/CNOT4/PATL1/EDC3/LSM7/EXOSC8/EXOSC4/BTG1/PABPC1/HSPD1/XRN2/XRN1/EXOSC2/ZCCHC7/CNOT6/CNOT1/ENO2/ENO4/MPHOSPH6/EXOSC5/PAPD5/SKIV2L/DCP1B/EXOSC10/CNOT6L/EXOSC6/DIS3/PNLDC1/PAPD7/DCPS/LSM5/BTG4/DCP2	63
hsa05231	Choline metabolism in cancer	77/4631	99/7528	0.000397567	0.00205301	0.00118687	PIP5K1A/SLC44A4/RHEB/CHKA/SLC22A3/PIP5K1C/DGKD/LYPLA1/AKT2/RAF1/WASF2/HIF1A/PLCG1/MAP2K1/PDGFA/AKT1/PRKCA/PIK3R2/TSC2/DGKZ/PIK3R3/PIP5K1B/SLC22A5/DGKG/PRKCB/TSC1/JMJD7-PLA2G4B/PLA2G4B/JUN/HRAS/DGKE/EGFR/RAC1/PDGFC/SLC44A2/PIK3CD/DGKI/RPS6KB1/PDPK1/CHKB/PRKCG/SLC44A3/PDGFD/CHPT1/DGKQ/MTOR/PLA2G4C/MAPK3/RALGDS/PIK3R1/RAC3/PIK3CA/SLC44A1/MAPK9/MAP2K2/PLD2/SOS1/EGF/DGKK/SLC44A5/PDGFRA/SP1/MAPK8/SLC22…	77
hsa05214	Glioma	60/4631	75/7528	0.000454051	0.00230687	0.00133363	CAMK2B/CCND1/CDK6/PTEN/IGF1R/AKT2/RAF1/MDM2/RB1/PLCG1/MAP2K1/PDGFA/AKT1/PRKCA/PIK3R2/PIK3R3/CALML5/CAMK1D/CALML4/PRKCB/PLCG2/BAX/HRAS/CALM1/EGFR/E2F3/CAMK1G/PIK3CD/GADD45B/E2F1/SHC1/GADD45G/SHC4/SHC2/CDK4/DDB2/PRKCG/CALM2/MTOR/CAMK2A/MAPK3/CAMK2G/PIK3R1/ARAF/PIK3CA/TGFA/MAP2K2/TP53/SOS1/EGF/CALM3/PDGFRA/BRAF/CDKN2A/E2F2/CALML3/CDKN1A/AKT3/GRB2/KRAS	60
hsa04012	ErbB signaling pathway	67/4631	85/7528	0.000475655	0.00237827	0.00137491	CAMK2B/PTK2/ERBB2/PAK1/GSK3B/AKT2/RAF1/PAK4/PLCG1/MAP2K1/NRG2/AKT1/PRKCA/PIK3R2/PIK3R3/ERBB3/MYC/NCK2/PRKCB/ABL2/STAT5A/PLCG2/JUN/NRG1/HRAS/EGFR/SRC/PIK3CD/ABL1/RPS6KB1/SHC1/SHC4/SHC2/STAT5B/CBL/PRKCG/NCK1/MTOR/CAMK2A/PAK2/CRKL/MAPK3/CAMK2G/MAP2K7/PIK3R1/ARAF/CBLB/AREG/PIK3CA/MAPK9/TGFA/MAP2K2/SOS1/EGF/CDKN1B/BRAF/MAPK8/MAPK10/CDKN1A/BAD/GAB1/NRG3/RPS6KB2/AKT3/HBEGF/GRB2/KRAS	67
hsa00562	Inositol phosphate metabolism	59/4631	74/7528	0.000597767	0.00294214	0.00170088	PIP5K1A/ITPKB/PIP4K2B/ITPK1/INPP5E/INPP5A/PIP5KL1/PIK3C2B/MTMR4/PLCD1/PIP5K1C/PTEN/PI4K2A/MTM1/PLCD4/PLCG1/INPP5B/IMPA2/PIP5K1B/PIP4K2A/MTMR3/TPI1/PLCG2/MTMR2/PLCH1/INPP5D/PLCD3/PLCB1/PIK3CD/PLCE1/INPP5F/ITPKA/SACM1L/MIOX/SYNJ1/PIP4K2C/ISYNA1/INPP4A/IMPAD1/FIG4/PLCB3/INPP1/INPPL1/ITPKC/MTMR6/PIK3CA/INPP5J/MINPP1/SYNJ2/INPP5K/INPP4B/MTMR14/PLCH2/IPMK/PI4KA/PIK3C2G/ALDH6A1/PIK3C3/PIKFYVE	59
hsa04072	Phospholipase D signaling pathway	110/4631	148/7528	0.000627275	0.00303987	0.00175739	PIP5K1A/CYTH1/CYTH2/RAPGEF3/MRAS/RHEB/GRM5/RHOA/CYTH3/ADCY3/RALB/GNA12/PIP5K1C/LPAR5/DGKD/AGTR1/RRAS/ADCY9/KITLG/AKT2/RAF1/AGPAT2/PLCG1/MAP2K1/ADCY7/PDGFA/INSR/AKT1/PRKCA/GNAS/PIK3R2/TSC2/AGPAT4/DGKZ/PIK3R3/AGPAT3/PIP5K1B/DGKG/SYK/TSC1/JMJD7-PLA2G4B/PLA2G4B/PLCG2/AGPAT5/ADCY1/RALA/HRAS/DGKE/LPAR2/EGFR/SPHK2/PTGFR/PDGFC/GRM8/PLCB1/PIK3CD/DGKI/ADCY2/ADCY4/DNM2/INS/SHC1/ARF1/SHC4/SHC2/RRAS2/GNA13/GR…	110
hsa05161	Hepatitis B	120/4631	163/7528	0.000686111	0.00327462	0.0018931	NFATC1/MAP3K7/TGFBR2/IRF3/TICAM1/MAP3K1/YWHAZ/AKT2/TGFB1/RAF1/RB1/MAP2K1/CASP9/MAPK13/AKT1/PRKCA/PIK3R2/MYD88/PIK3R3/CCNA2/MAP2K3/CREB1/JAK3/MYC/CREB3L1/TGFB3/TAB2/TRAF3/NFATC4/PRKCB/STAT5A/EGR3/JUN/BAX/CCNE2/TICAM2/STAT3/HRAS/IFIH1/E2F3/SMAD3/SMAD2/SRC/IRF7/YWHAB/JAK2/PIK3CD/TIRAP/MAPK14/NFKB1/CCNE1/CREB5/E2F1/CDK2/BIRC5/STAT5B/DDB2/EP300/ATF2/TBK1/PRKCG/NFKBIA/JAK1/TAB1/FASLG/RELA/DDX3X/MAP2K6/…	120
hsa04350	TGF-beta signaling pathway	70/4631	90/7528	0.000724552	0.00340647	0.00196932	PPP2R1A/CHRD/BMP8B/TGFBR2/SKP1/RHOA/ZFYVE16/SMAD1/ROCK1/ZFYVE9/TGFB1/AMHR2/SMURF1/BMP7/RGMB/MYC/SMAD5/SMAD6/NOG/TGFB3/ACVR2B/RBL1/NEO1/THBS1/SMAD3/SMAD2/BMP8A/SMURF2/TGIF1/ID1/RPS6KB1/INHBC/BMPR2/CDKN2B/NBL1/MINOS1-NBL1/EP300/E2F5/ID2/HFE2/AMH/BMPR1A/SMAD7/PPP2CB/PPP2R1B/PITX2/RGMA/TNF/CUL1/MAPK3/LTBP1/CREBBP/ACVR2A/E2F4/TGIF2/TGFB2/BMP6/SP1/LEFTY1/INHBB/BMPR1B/GDF5/GDF6/RPS6KB2/NODAL/BMP2/LEFTY2…	70
hsa05222	Small cell lung cancer	72/4631	93/7528	0.000776857	0.00359867	0.00208044	CCND1/PTK2/BIRC8/CDK6/PTEN/BIRC2/LAMA3/AKT2/RARB/LAMC1/RB1/CASP9/AKT1/PIK3R2/PIK3R3/MYC/TRAF3/LAMA2/BAX/CCNE2/RXRB/TRAF2/E2F3/LAMC2/PIK3CD/NFKB1/LAMA4/GADD45B/CCNE1/BCL2L1/E2F1/GADD45G/FN1/MAX/CDK2/CDK4/CDKN2B/TRAF1/DDB2/COL4A2/ITGAV/NFKBIA/LAMB1/RXRA/RELA/TRAF5/FHIT/CKS1B/ITGA6/ITGA3/PIK3R1/LAMC3/PIK3CA/TRAF6/TRAF4/PTGS2/TP53/CKS2/CDKN1B/BCL2/CASP3/E2F2/COL4A1/LAMB2/CDKN1A/LAMA5/COL4A6/LAMB4/IKB…	72
hsa04151	PI3K-Akt signaling pathway	246/4631	354/7528	0.000833249	0.00380396	0.00219912	PPP2R1A/THBS3/CCND1/EFNA4/PTK2/YWHAH/CCND3/EFNA3/PPP2R2C/RHEB/FGFR4/ERBB2/RPTOR/GNG4/PHLPP1/CDK6/GNB5/CD19/CSF3R/EIF4E1B/EIF4E2/CRTC2/FLT1/GSK3B/LPAR5/VEGFA/PTEN/FLT3LG/YWHAZ/PPP2R5C/PKN3/IGF1R/LAMA3/CSF1/KITLG/AKT2/RBL2/RAF1/MDM2/TNXB/PPP2R5E/FGFR2/LAMC1/STK11/PRL/PCK2/MAP2K1/CASP9/YWHAG/PDGFA/PPP2R2D/INSR/PPP2R2A/AKT1/PRKCA/PIK3R2/TSC2/ITGB4/MAGI1/GNG12/EPHA2/IL4/FGF18/PIK3R3/CREB1/ERBB3/JAK3/F…	246
hsa04911	Insulin secretion	67/4631	86/7528	0.000864024	0.00388811	0.00224776	CAMK2B/ATP1A1/KCNN3/CACNA1S/ADCY3/ADCY9/KCNMB1/ADCY7/KCNMA1/PRKCA/GNAS/SNAP25/CREB1/GCK/CREB3L1/GNA11/PRKCB/KCNN2/GNAQ/ADCY1/PCLO/RIMS2/ATP1B3/PLCB1/ADCY2/CREB5/ADCY4/INS/GLP1R/FXYD2/CACNA1D/KCNJ11/CHRM3/ATF2/PRKCG/KCNN4/VAMP2/ADCY6/ITPR3/RYR2/CACNA1C/CAMK2A/PLCB3/ATP1A2/ADCYAP1/CAMK2G/CREB3L4/ATF4/CCKAR/ATF6B/ADCY5/KCNN1/PRKACA/ADCYAP1R1/STX1A/ABCC8/SLC2A2/ATP1A4/SLC2A1/GPR119/CREB3L2/CREB3/PDX1…	67
hsa05169	Epstein-Barr virus infection	145/4631	201/7528	0.000897159	0.00398035	0.00230109	MAP3K7/CCND1/NCOR2/CCND3/PSMD8/IRF3/TRADD/HDAC1/TAP1/CDK6/SAP30/HLA-A/CD19/NFKBIB/CD58/HLA-DMA/RUNX3/HLA-C/AKT2/CD247/MDM2/RB1/CASP9/MAPK13/AKT1/PIK3R2/TAPBP/MYD88/ENTPD3/PIK3R3/CCNA2/MAP2K3/TAP2/JAK3/PSMD12/MYC/HLA-DPB1/TAB2/HLA-DOA/TRAF3/TNFAIP3/HES1/SYK/ENTPD8/PLCG2/JUN/NFKB2/ITGAL/CCND2/BAX/CCNE2/STAT3/RBPJ/HLA-DRB1/VIM/TRAF2/E2F3/IRF7/RAC1/HLA-DPA1/ENTPD1/PSMD13/PIK3CD/MAPK14/NFKB1/GADD45B/C…	145
hsa04927	Cortisol synthesis and secretion	52/4631	65/7528	0.00108602	0.00466204	0.00269518	ORAI1/NCEH1/CYP11A1/CACNA1S/SCARB1/ADCY3/AGTR1/ADCY9/PDE8A/ADCY7/MC2R/GNAS/POMC/CREB1/CREB3L1/GNA11/NR0B1/KCNA4/CACNA1I/LDLR/GNAQ/ADCY1/KCNK3/PLCB1/ADCY2/CACNA1G/CREB5/ADCY4/PBX1/ITPR1/CACNA1D/CACNA1H/ATF2/ADCY6/ITPR3/CACNA1C/STAR/PLCB3/KCNK2/CREB3L4/ATF4/ATF6B/MRAP/NR4A1/ADCY5/ITPR2/PDE8B/PRKACA/SP1/NR5A1/CREB3L2/CREB3	52
hsa05230	Central carbon metabolism in cancer	52/4631	65/7528	0.00108602	0.00466204	0.00269518	PDK1/ERBB2/PDHB/PTEN/AKT2/RAF1/PFKL/FGFR2/HIF1A/MAP2K1/AKT1/PIK3R2/GLS/PIK3R3/GCK/FLT3/MYC/SLC16A3/PFKP/HRAS/PFKM/SLC7A5/FGFR1/EGFR/SIRT3/PIK3CD/LDHA/NTRK1/RET/SCO2/SLC1A5/NTRK3/MTOR/HK1/PDHA2/HK2/MAPK3/PIK3R1/PIK3CA/IDH1/MAP2K2/HKDC1/TP53/PKM/PDGFRA/SLC2A2/SLC2A1/TIGAR/AKT3/MET/PDHA1/KRAS	52
hsa05014	Amyotrophic lateral sclerosis (ALS)	42/4631	51/7528	0.00109521	0.00466204	0.00269518	ALS2/PPP3CA/DERL1/DAXX/PPP3CC/CASP9/MAPK13/GRIN2D/MAP2K3/TNFRSF1B/BAX/MAP3K5/RAC1/CCS/MAPK14/BCL2L1/PRPH/MAP2K6/PPP3CB/TOMM40/GRIA1/GRIN1/TNF/MAPK12/GRIA2/GPX1/RAB5A/TOMM40L/GRIN2C/NEFM/TNFRSF1A/TP53/GRIN2A/MAPK11/BID/NEFH/BCL2/CASP3/SLC1A2/BAD/GRIN2B/NOS1	42
hsa04916	Melanogenesis	77/4631	101/7528	0.00116631	0.00489848	0.00283187	CAMK2B/WNT6/MITF/DVL2/ADCY3/WNT5A/GSK3B/ADCY9/KITLG/FZD4/RAF1/MAP2K1/ADCY7/PRKCA/GNAI1/GNAS/POMC/CREB1/WNT5B/TCF7L2/MC1R/CALML5/CREB3L1/CALML4/PRKCB/TCF7L1/GNAQ/ADCY1/GNAO1/WNT10B/FZD10/HRAS/CALM1/WNT2B/PLCB1/WNT4/ADCY2/FZD3/ADCY4/WNT11/ASIP/GNAI2/EP300/EDNRB/PRKCG/CALM2/ADCY6/WNT10A/CAMK2A/PLCB3/MAPK3/CAMK2G/TCF7/CREB3L4/WNT9B/CTNNB1/MAP2K2/LEF1/CREBBP/ADCY5/DVL1/PRKACA/CALM3/FZD7/WNT16/FZD2/DCT…	77
hsa04666	Fc gamma R-mediated phagocytosis	70/4631	91/7528	0.00125987	0.00515402	0.0029796	PIP5K1A/AMPH/PAK1/PIP5K1C/VASP/ASAP2/AKT2/RAF1/VAV1/WASF2/PLCG1/MAP2K1/ASAP1/AKT1/PRKCA/LIMK2/PIK3R2/PIK3R3/PIP5K1B/CFL2/PRKCB/SYK/PRKCE/LIMK1/PLA2G4B/PLCG2/VAV2/INPP5D/RAC1/SPHK2/MYO10/PIK3CD/PTPRC/DNM2/RPS6KB1/LYN/PRKCG/ARPC1B/ASAP3/PRKCD/DOCK2/CFL1/CRKL/MAPK3/INPPL1/PIK3R1/ARF6/CDC42/PIK3CA/MARCKS/ARPC4/ARPC5/HCK/PLD2/SCIN/SPHK1/VAV3/ARPC3/PLA2G4E/WASF3/PLD1/LAT/ARPC2/GAB2/BIN1/RPS6KB2/AKT3/AR…	70
hsa05032	Morphine addiction	70/4631	91/7528	0.00125987	0.00515402	0.0029796	DRD1/OPRM1/CACNA1B/PDE7A/GNG4/PDE2A/ADCY3/GNB5/ADCY9/GRK5/ARRB2/PDE8A/ADORA1/GABRD/ADCY7/GABRB3/PDE1B/PRKCA/GNAI1/GNAS/GNG12/PDE4D/PDE4C/GABBR1/CACNA1A/PDE4A/PRKCB/GABRG3/ADCY1/GNAO1/ARRB1/GNG3/KCNJ5/PDE7B/GRK6/ADCY2/GNG7/ADCY4/GNGT1/GNAI2/PDE11A/PRKCG/KCNJ6/GNG10/ADCY6/SLC32A1/GABRE/GNB1/GNG8/GABRA6/GRK4/GABRR2/GABRA5/GNGT2/ADCY5/PDE8B/GABRA1/GABRA3/PRKACA/GNG2/GNG5/PDE1C/PDE3A/PDE4B/KCNJ9/GABRB…	70
hsa04720	Long-term potentiation	53/4631	67/7528	0.00158682	0.00640831	0.00370472	CAMK2B/PPP1R1A/PPP3CA/RAPGEF3/GRM5/PPP1CA/PPP3CC/RAF1/PPP1CB/MAP2K1/GRIN2D/PRKCA/RPS6KA2/CALML5/RAP1B/CALML4/PRKCB/GNAQ/ADCY1/HRAS/CALM1/PPP1CC/RPS6KA3/PLCB1/ITPR1/EP300/PRKCG/CALM2/ITPR3/CACNA1C/PPP3CB/CAMK2A/PLCB3/GRIA1/GRIN1/GRIA2/MAPK3/RPS6KA1/CAMK2G/ARAF/ATF4/GRIN2C/RAP1A/MAP2K2/CREBBP/GRIN2A/ITPR2/PRKACA/CALM3/BRAF/CALML3/GRIN2B/KRAS	53
hsa04912	GnRH signaling pathway	71/4631	93/7528	0.00168104	0.00670289	0.00387502	CAMK2B/GNRH1/CACNA1S/ADCY3/MAP3K1/ADCY9/RAF1/EGR1/MAP2K1/ADCY7/MAPK13/PRKCA/GNAS/MAP2K3/CALML5/MAPK7/CALML4/GNA11/PRKCB/JMJD7-PLA2G4B/PLA2G4B/GNAQ/JUN/ADCY1/HRAS/CALM1/EGFR/SRC/PLCB1/MAPK14/ADCY2/ADCY4/MAP3K2/ITPR1/CACNA1D/CALM2/ADCY6/ITPR3/CACNA1C/MAP2K6/PRKCD/CAMK2A/PLCB3/PLA2G4C/MAPK12/MAPK3/CAMK2G/MMP2/MAP2K7/ATF4/CDC42/MAP3K3/MAPK9/MAP2K2/ADCY5/PLD2/ITPR2/SOS1/PRKACA/CALM3/MAPK11/MAPK8/MMP14…	71
hsa05217	Basal cell carcinoma	50/4631	63/7528	0.00187871	0.0073974	0.00427653	GLI3/GLI2/WNT6/PTCH2/DVL2/WNT5A/GSK3B/FZD4/SHH/WNT5B/TCF7L2/TCF7L1/BAX/WNT10B/FZD10/WNT2B/KIF7/WNT4/GADD45B/FZD3/PTCH1/GADD45G/SMO/HHIP/AXIN1/WNT11/DDB2/WNT10A/TCF7/AXIN2/WNT9B/CTNNB1/LEF1/APC2/TP53/DVL1/GLI1/FZD7/WNT16/FZD2/CDKN1A/WNT8A/WNT3A/WNT7B/APC/WNT7A/WNT1/WNT3/BMP2/SUFU	50
hsa04550	Signaling pathways regulating pluripotency of stem cells	102/4631	139/7528	0.00202461	0.00787348	0.00455175	PAX6/WNT6/PCGF6/FGFR4/DVL2/DLX5/SMAD1/LIFR/WNT5A/GSK3B/IGF1R/MYF5/AKT2/FZD4/RAF1/FGFR2/MAP2K1/TBX3/MAPK13/AKT1/PIK3R2/PIK3R3/WNT5B/JAK3/MYC/SMAD5/RIF1/OTX1/ACVR2B/TCF3/PCGF2/WNT10B/STAT3/FZD10/HRAS/POU5F1/FGFR1/WNT2B/SMAD3/SMAD2/JAK2/NEUROG1/PIK3CD/MAPK14/WNT4/JARID2/ID1/FZD3/ZFHX3/PCGF1/INHBC/REST/BMPR2/AXIN1/WNT11/HNF1A/JAK1/ID2/PCGF5/WNT10A/BMPR1A/SMARCAD1/LIF/MAPK12/MAPK3/PIK3R1/KLF4/HOXB1/AX…	102
hsa04724	Glutamatergic synapse	85/4631	114/7528	0.00215139	0.0082645	0.00477781	PPP3CA/GRM5/GNG4/ADCY3/GNB5/SHANK2/ADCY9/PPP3CC/GRIA4/ADCY7/GRIN2D/PRKCA/GNAI1/GNAS/GNG12/GLS/SLC17A7/CACNA1A/PRKCB/JMJD7-PLA2G4B/PLA2G4B/GNAQ/ADCY1/GNAO1/GRIK4/GNG3/SHANK1/GRM8/PLCB1/SLC1A7/DLGAP1/ADCY2/GNG7/SLC1A6/ADCY4/GNGT1/ITPR1/GNAI2/CACNA1D/GRM4/SLC38A3/PRKCG/GNG10/ADCY6/ITPR3/CACNA1C/PPP3CB/HOMER1/SHANK3/GRM7/PLCB3/PLA2G4C/TRPC1/GNB1/GRIA1/GRIN1/GNG8/GRIN3B/GRIA2/GRIK3/MAPK3/GRM6/GRM2/GNG…	85
hsa04520	Adherens junction	56/4631	72/7528	0.00243065	0.00921643	0.00532813	MAP3K7/TGFBR2/BAIAP2/ERBB2/RHOA/CTNNA1/IGF1R/FER/PTPRF/WASF2/INSR/CSNK2B/PARD3/TCF7L2/SNAI2/TCF7L1/ACTN4/TJP1/SNAI1/FGFR1/EGFR/SMAD3/SMAD2/SRC/RAC1/IQGAP1/FARP2/CTNNA2/ACTB/EP300/YES1/CDH1/ACTN1/SORBS1/CTNND1/PTPN1/MAPK3/CSNK2A1/LMO7/TCF7/CTNNA3/RAC3/PTPRJ/CDC42/PTPRM/FYN/CTNNB1/LEF1/CREBBP/CSNK2A2/NLK/WASF3/MET/ACTG1/VCL/WAS	56
hsa04213	Longevity regulating pathway - multiple species	49/4631	62/7528	0.00245772	0.00921643	0.00532813	PRKAG2/HDAC1/HSPA8/RPTOR/ADCY3/IGF1R/ADCY9/AKT2/PRKAB2/ADCY7/INSR/AKT1/PIK3R2/PIK3R3/EIF4EBP2/CLPB/ATG5/AKT1S1/ADCY1/HRAS/HSPA2/PIK3CD/IRS4/ADCY2/IRS1/PRKAG1/ADCY4/INS/RPS6KB1/PRKAB1/HSPA6/ADCY6/FOXO3/MTOR/HSPA1L/HSPA1A/SOD2/PIK3R1/PIK3CA/ADCY5/PRKACA/PRKAA2/PRKAG3/HDAC2/CRYAB/FOXO1/RPS6KB2/AKT3/KRAS	49
hsa04137	Mitophagy - animal	51/4631	65/7528	0.00268729	0.00995879	0.00575729	TFEB/MFN2/EIF2AK3/MITF/MRAS/TBC1D15/ATG9B/RRAS/HIF1A/BNIP3/CSNK2B/SQSTM1/ATG5/JUN/TBC1D17/BECN1/HRAS/BNIP3L/SRC/BCL2L1/E2F1/RHOT2/TAX1BP1/RRAS2/NBR1/TBK1/OPTN/RELA/FOXO3/ULK1/RAB7A/CITED2/PINK1/CSNK2A1/FIS1/GABARAPL2/ATF4/ATG9A/MAPK9/GABARAPL1/TP53/MFN1/CSNK2A2/GABARAP/BCL2L13/SP1/MAPK8/AMBRA1/MAPK10/TFE3/KRAS	51
hsa05031	Amphetamine addiction	53/4631	68/7528	0.00290783	0.0106508	0.00615733	DRD1/CAMK2B/PPP3CA/HDAC1/PPP1CA/PPP3CC/PPP1CB/GRIA4/GRIN2D/PRKCA/GNAS/FOSB/CREB1/CALML5/CREB3L1/CALML4/PRKCB/JUN/CALM1/PPP1CC/ARC/CREB5/CACNA1D/ATF2/SLC6A3/PRKCG/CALM2/CACNA1C/PPP3CB/CAMK2A/GRIA1/GRIN1/GRIN3B/GRIA2/CAMK2G/CREB3L4/DDC/ATF4/GRIN2C/TH/ATF6B/ADCY5/GRIN2A/PRKACA/CALM3/STX1A/SLC18A1/CALML3/GRIN3A/CREB3L2/CREB3/GRIN2B/FOS	53
hsa04066	HIF-1 signaling pathway	75/4631	100/7528	0.00294874	0.0106765	0.00617219	CAMK2B/PDK1/EGLN1/ERBB2/EIF4E1B/EIF4E2/FLT1/PDHB/VEGFA/ALDOA/IGF1R/AKT2/PFKL/HIF1A/PLCG1/MAP2K1/INSR/AKT1/PRKCA/PIK3R2/PIK3R3/ARNT/NOS3/PRKCB/PLCG2/STAT3/EGFR/PIK3CD/NFKB1/PFKFB3/IFNGR2/HMOX1/LDHA/INS/RPS6KB1/RPS6/MKNK1/IL6R/EP300/MKNK2/PRKCG/IFNGR1/RELA/MTOR/HK1/CAMK2A/PDHA2/EGLN2/HK2/MAPK3/EGLN3/CAMK2G/PIK3R1/LTBR/PIK3CA/EIF4E/MAP2K2/HKDC1/CREBBP/EGF/CDKN1B/ENO2/BCL2/ENO4/CDKN1A/ANGPT4/SLC2A1/R…	75
hsa04962	Vasopressin-regulated water reabsorption	36/4631	44/7528	0.00312232	0.0111765	0.00646126	ADCY3/ADCY9/RAB11B/DCTN2/AQP3/DYNC1H1/DYNLL1/DYNC1LI1/GNAS/CREB1/CREB3L1/RAB5C/DYNC2H1/ARHGDIG/CREB5/STX4/RAB5B/VAMP2/ADCY6/DYNC1LI2/ARHGDIA/AQP4/AQP2/CREB3L4/RAB5A/DYNC1I1/DYNLL2/PRKACA/DCTN4/DYNC2LI1/CREB3L2/CREB3/DYNC1I2/AVPR2/DCTN5/ARHGDIB	36
hsa04611	Platelet activation	91/4631	124/7528	0.00344641	0.012198	0.00705178	ORAI1/MYL12B/PRKCZ/RHOA/ADCY3/STIM1/ROCK1/FERMT3/PPP1CA/VASP/ADCY9/AKT2/PPP1CB/ADCY7/MAPK13/AKT1/GNAI1/GNAS/PIK3R2/PIK3R3/RAP1B/TBXAS1/NOS3/SYK/JMJD7-PLA2G4B/PLA2G4B/PLCG2/GNAQ/SNAP23/RASGRP1/ADCY1/PPP1CC/SRC/PLCB1/PIK3CD/VWF/MAPK14/LCP2/ADCY2/MYLK2/PRKG1/ADCY4/MYLK/COL1A1/ACTB/GP5/ITPR1/GNAI2/GNA13/ROCK2/LYN/ADCY6/ITPR3/ARHGAP35/TLN2/PLCB3/PLA2G4C/P2RX1/MAPK12/RASGRP2/MAPK3/PIK3R1/FYN/PIK3CA/PTG…	91
hsa04660	T cell receptor signaling pathway	75/4631	101/7528	0.00460296	0.0161104	0.00931359	NFATC1/MAP3K7/PPP3CA/BCL10/CD8A/CARD11/RHOA/PAK1/NFKBIB/GSK3B/GRAP2/PPP3CC/AKT2/CD247/RAF1/VAV1/PAK4/PLCG1/MAP2K1/MAPK13/AKT1/PIK3R2/IL4/PIK3R3/NCK2/JUN/CD4/RASGRP1/VAV2/HRAS/PIK3CD/MAPK14/NFKB1/PTPRC/LCP2/PDPK1/ZAP70/TEC/CDK4/MAP3K14/LCK/NFKBIA/NCK1/RELA/PPP3CB/MAP3K8/PAK2/IL10/NFATC2/TNF/MAPK12/MAPK3/MAP2K7/PIK3R1/CBLB/CDC42/FYN/PIK3CA/MAPK9/MAP2K2/PRKCQ/SOS1/VAV3/MAPK11/DLG1/NFKBIE/CD3D/LAT/FO…	75
hsa04625	C-type lectin receptor signaling pathway	77/4631	104/7528	0.00469216	0.0162421	0.00938975	NFATC1/BCL3/KSR1/PPP3CA/MAPKAPK2/MRAS/BCL10/RHOA/PAK1/RRAS/PPP3CC/AKT2/RAF1/MDM2/MAPK13/AKT1/PIK3R2/PIK3R3/CALML5/NFATC4/CALML4/SYK/PLCG2/EGR3/JUN/NFKB2/HRAS/CALM1/SRC/PIK3CD/MAPK14/NFKB1/CYLD/ITPR1/IL12B/MAP3K14/RRAS2/CLEC4E/IL17D/NFKBIA/IRF1/CALM2/ITPR3/RELA/PPP3CB/PRKCD/IL10/NFATC2/EGR2/TNF/MAPK12/MAPK3/LSP1/PIK3R1/CBLB/PIK3CA/STAT2/MAPK9/PTGS2/ITPR2/NLRP3/CALM3/ARHGEF12/STAT1/MAPK11/CASP8/IL2…	77
hsa05145	Toxoplasmosis	83/4631	113/7528	0.00490486	0.0167938	0.00970871	MAP3K7/BIRC8/HSPA8/CIITA/NFKBIB/HLA-DMA/BIRC2/LAMA3/AKT2/TGFB1/LAMC1/CASP9/MAPK13/AKT1/GNAI1/MYD88/MAP2K3/HLA-DPB1/TGFB3/TAB2/HLA-DOA/IL10RB/LDLR/LAMA2/GNAO1/STAT3/HLA-DRB1/HSPA2/HLA-DPA1/LAMC2/JAK2/MAPK14/NFKB1/LAMA4/IFNGR2/BCL2L1/PDPK1/IL12B/GNAI2/NFKBIA/LAMB1/JAK1/HSPA6/TAB1/IFNGR1/RELA/MAP2K6/IL10/ITGA6/HSPA1L/HSPA1A/TNF/MAPK12/MAPK3/IRGM/LAMC3/TRAF6/MAPK9/IL10RA/TNFRSF1A/TYK2/STAT1/MAPK11/PP…	83
hsa05211	Renal cell carcinoma	53/4631	69/7528	0.00507678	0.0171955	0.00994094	EGLN1/PAK1/VEGFA/FLCN/AKT2/TGFB1/RAF1/PAK4/HIF1A/MAP2K1/AKT1/PIK3R2/PIK3R3/ARNT/RAP1B/TGFB3/ETS1/JUN/PRCC/HRAS/RAC1/RAPGEF1/PIK3CD/EP300/ARNT2/EPAS1/PAK2/EGLN2/CRKL/MAPK3/EGLN3/PIK3R1/ARAF/CDC42/PIK3CA/RAP1A/TGFA/MAP2K2/CREBBP/SOS1/TGFB2/BRAF/CDKN1A/BAD/TFE3/GAB1/SLC2A1/PTPN11/AKT3/MET/GRB2/RBX1/KRAS	53
hsa05412	Arrhythmogenic right ventricular cardiomyopathy (ARVC)	55/4631	72/7528	0.00534297	0.0176902	0.0102269	SLC8A1/CACNA1S/CACNG4/CTNNA1/CACNG6/LMNA/CACNB3/ITGB4/TCF7L2/CACNB4/ITGB5/DES/TCF7L1/ITGA10/LAMA2/CACNG8/DSC2/CACNA2D1/CTNNA2/ACTB/ITGB8/CACNA1D/ITGAV/CACNA2D2/CACNA2D4/CACNB2/ITGA8/RYR2/CACNA1C/CACNG2/JUP/ACTN2/ATP2A2/ITGA6/ITGA3/TCF7/DMD/CTNNA3/CTNNB1/SGCB/LEF1/CACNB1/DAG1/ITGA11/SGCD/CACNA2D3/ITGA5/DSP/CDH2/SGCA/ITGB7/ITGA9/CACNG3/ACTN3/ACTG1	55
hsa00510	N-Glycan biosynthesis	39/4631	49/7528	0.00539129	0.0176902	0.0102269	MAN2A2/ALG9/MAN1C1/ALG14/GANAB/MGAT1/MAN2A1/MAN1B1/MGAT5B/RPN2/FUT8/MGAT3/B4GALT2/MGAT2/MGAT4B/DOLPP1/ST6GAL1/MOGS/MGAT5/RPN1/DPM1/MAN1A1/MGAT4A/DOLK/ALG5/B4GALT3/ALG8/ALG6/ALG1/ST6GAL2/B4GALT1/ALG10B/DPM3/STT3A/ALG10/DPM2/ALG3/DAD1/ALG12	39
hsa05030	Cocaine addiction	39/4631	49/7528	0.00539129	0.0176902	0.0102269	DRD1/GPSM1/CDK5/GRIN2D/GNAI1/GNAS/FOSB/RGS9/CREB1/CREB3L1/CDK5R1/JUN/NFKB1/CREB5/GNAI2/ATF2/SLC6A3/RELA/GRIN1/GRIN3B/GRIA2/CREB3L4/DDC/ATF4/GRM2/GRIN2C/TH/ATF6B/ADCY5/GRIN2A/PRKACA/BDNF/SLC18A1/GRIN3A/CREB3L2/CREB3/GRIN2B/DLG4/DRD2	39
hsa04721	Synaptic vesicle cycle	59/4631	78/7528	0.00581562	0.0188858	0.0109181	CACNA1B/ATP6V1H/ATP6V1A/UNC13A/SLC6A9/ATP6V1C2/ATP6V1B2/ATP6V0E1/SNAP25/CLTC/SLC6A1/TCIRG1/ATP6V0A4/SLC17A7/CACNA1A/ATP6V0E2/AP2A2/UNC13B/SLC1A7/SLC1A6/DNM2/ATP6V1G1/CPLX1/ATP6V0A2/SLC6A11/DNM3/SLC6A3/STXBP1/ATP6V1E1/SLC6A7/VAMP2/DNM1/AP2M1/CLTCL1/ATP6V0B/SLC32A1/SLC6A12/STX2/CPLX2/AP2S1/CLTB/SYT1/CPLX4/AP2A1/SLC6A4/SLC1A3/STX1A/ATP6V1D/SLC18A1/SLC1A2/NAPA/ATP6V0D1/ATP6V1C1/AP2B1/SLC6A5/RIMS1/ATP…	59
hsa04670	Leukocyte transendothelial migration	82/4631	112/7528	0.00595047	0.0191265	0.0110573	PTK2/CLDN7/RAPGEF3/CLDN16/MYL12B/RHOA/ROCK1/CTNNA1/BCAR1/PXN/VASP/CLDN2/VAV1/SIPA1/PLCG1/MAPK13/PRKCA/GNAI1/PIK3R2/ITGB2/NCF4/PIK3R3/MYL10/RAP1B/MYL7/PRKCB/RASSF5/PLCG2/OCLN/ACTN4/ITGAL/VAV2/JAM3/RAC1/PIK3CD/MAPK14/CLDN14/CLDN19/CLDN11/CDH5/CTNNA2/ACTB/PECAM1/THY1/GNAI2/ROCK2/PRKCG/ACTN1/CXCR4/ARHGAP35/CLDN23/CLDN5/CTNND1/CLDN3/MAPK12/MMP2/ICAM1/PIK3R1/VCAM1/CTNNA3/CDC42/ESAM/CTNNB1/PIK3CA/RAP1A/…	82
hsa00230	Purine metabolism	94/4631	130/7528	0.00613316	0.0193194	0.0111688	AK3/AMPD2/PDE7A/PDE2A/RRM1/ADCY3/ENTPD5/GMPR/ADCY9/XDH/PDE8A/GMPR2/PDE9A/PDE6H/ADCY7/ENTPD2/AK7/PDE1B/RRM2B/ADSL/ENTPD3/PDE4D/PDE4C/IMPDH1/AK8/GUCY2F/PDE4A/PGM1/PRPS2/APRT/NPR1/AK5/ENTPD8/PKLR/ADCY1/ENTPD4/NUDT16/PDE6G/ADSS/ENTPD1/GART/PDE7B/ADCY2/ADCY4/AMPD3/NT5C2/ITPA/PDE11A/PAICS/PPAT/ADA/ADCY6/NME2/NME1-NME2/PDE6D/NME1/GUK1/NME6/NPR2/FHIT/CANT1/NME4/NT5C1B-RDH14/ENTPD6/DGUOK/GDA/ADCY10/ADCY5/…	94
hsa04926	Relaxin signaling pathway	94/4631	130/7528	0.00613316	0.0193194	0.0111688	TGFBR2/PRKCZ/GNG4/ADCY3/GNB5/VEGFA/ADCY9/AKT2/ARRB2/TGFB1/RAF1/MAP2K1/ADCY7/MAPK13/AKT1/PRKCA/GNAI1/GNAS/PIK3R2/GNG12/PIK3R3/CREB1/CREB3L1/NOS3/JUN/ADCY1/GNAO1/HRAS/ARRB1/GNG3/EGFR/SMAD3/SMAD2/SRC/PLCB1/GNA15/PIK3CD/MAPK14/NFKB1/ADCY2/GNG7/CREB5/ADCY4/SHC1/SHC4/COL1A1/GNGT1/SHC2/GNAI2/COL4A2/EDNRB/VEGFB/ATF2/NFKBIA/GNG10/ADCY6/RELA/PLCB3/GNB1/GNG8/MAPK12/MAPK3/MMP2/MAP2K7/PIK3R1/CREB3L4/ATF4/PIK3…	94
hsa05167	Kaposi sarcoma-associated herpesvirus infection	131/4631	186/7528	0.00641504	0.0200073	0.0115665	NFATC1/CCND1/PPP3CA/IRF3/MAPKAPK2/TRADD/TICAM1/MICB/GNG4/CDK6/ATG3/HLA-A/GNB5/PREX1/GSK3B/VEGFA/HLA-C/PPP3CC/AKT2/RAF1/CD200R1/HIF1A/RB1/PLCG1/MAP2K1/CASP9/MAPK13/AKT1/PIK3R2/GNG12/PIK3R3/CREB1/CALML5/MYC/TRAF3/NFATC4/CALML4/SYK/PLCG2/CD86/JUN/BAX/BECN1/STAT3/HRAS/CALM1/GNG3/TRAF2/E2F3/SRC/IRF7/RAC1/JAK2/C3/PIK3CD/MAPK14/NFKB1/HLA-G/GNG7/RCAN1/E2F1/GNGT1/ITPR1/CDK4/MICA/EP300/LYN/TBK1/NFKBIA/JAK1…	131
hsa05170	Human immunodeficiency virus 1 infection	148/4631	212/7528	0.00660531	0.0203988	0.0117928	NFATC1/MAP3K7/PTK2/APOBEC3H/PPP3CA/SKP1/IRF3/TRADD/TAP1/GNG4/PAK1/HLA-A/GNB5/PXN/CCNB1/FBXW11/HLA-C/PPP3CC/AKT2/CD247/RAF1/CDK1/AP1B1/PAK4/PLCG1/MAP2K1/CASP9/MAPK13/AKT1/PRKCA/LIMK2/GNAI1/PIK3R2/TAPBP/MYD88/GNG12/PIK3R3/MAP2K3/TAP2/CALML5/CFL2/TNFRSF1B/TAB2/NFATC4/CALML4/GNA11/PRKCB/LIMK1/PLCG2/GNAQ/JUN/CD4/GNAO1/BAX/HRAS/CALM1/GNG3/TRAF2/RAC1/PIK3CD/MAPK14/NFKB1/HLA-G/GNG7/BCL2L1/RPS6KB1/CUL5/GN…	148
hsa04662	B cell receptor signaling pathway	54/4631	71/7528	0.00674281	0.0206212	0.0119214	NFATC1/PPP3CA/BCL10/CARD11/CD22/CD19/NFKBIB/GSK3B/PPP3CC/AKT2/RAF1/VAV1/MAP2K1/AKT1/PIK3R2/PIK3R3/CD81/CD72/PRKCB/SYK/PLCG2/JUN/CD79A/VAV2/HRAS/INPP5D/RAC1/PIK3CD/NFKB1/LYN/PIK3AP1/NFKBIA/RASGRP3/RELA/PPP3CB/NFATC2/MAPK3/INPPL1/PIK3R1/RAC3/PIK3CA/LILRB3/MAP2K2/CD79B/SOS1/VAV3/NFKBIE/FOS/IKBKB/AKT3/GRB2/BTK/MALT1/KRAS	54
hsa04914	Progesterone-mediated oocyte maturation	73/4631	99/7528	0.00690199	0.0209051	0.0120855	MAD1L1/CPEB2/ANAPC2/ADCY3/CCNB1/ANAPC13/IGF1R/ADCY9/AKT2/CDC16/RAF1/CDK1/STK10/MAP2K1/ADCY7/MAPK13/AKT1/GNAI1/PIK3R2/RPS6KA2/PIK3R3/CCNA2/CDC25A/CDC26/ADCY1/CPEB4/SPDYE4/ANAPC7/CDC25B/RPS6KA3/MAD2L2/PIK3CD/MAPK14/ADCY2/ADCY4/INS/CDK2/GNAI2/CDC25C/ANAPC11/ANAPC5/AURKA/ADCY6/PLK1/CPEB3/CDC27/MAPK12/MAPK3/RPS6KA1/HSP90AA1/PIK3R1/ARAF/PIK3CA/MAPK9/PKMYT1/FZR1/ADCY5/BUB1/PRKACA/CPEB1/MAPK11/MAD2L1/BRA…	73
hsa05219	Bladder cancer	33/4631	41/7528	0.00755634	0.022669	0.0131052	CCND1/ERBB2/VEGFA/RAF1/MDM2/RB1/MAP2K1/DAPK1/MYC/RASSF1/DAPK2/THBS1/HRAS/EGFR/E2F3/SRC/E2F1/CDK4/CDH1/MAPK3/MMP2/ARAF/MAP2K2/TP53/EGF/DAPK3/BRAF/CDKN2A/UPK3A/E2F2/CDKN1A/HBEGF/KRAS	33
hsa05160	Hepatitis C	110/4631	155/7528	0.00829524	0.0246509	0.014251	PPP2R1A/CCND1/YWHAH/EIF2AK3/CLDN7/IRF3/PPP2R2C/TRADD/CLDN16/TICAM1/CDK6/SCARB1/GSK3B/YWHAZ/CFLAR/AKT2/CLDN2/RAF1/RB1/MAP2K1/CASP9/YWHAG/PPP2R2D/PPP2R2A/AKT1/PIK3R2/PIK3R3/CD81/MYC/TRAF3/LDLR/OCLN/BAX/STAT3/HRAS/EIF2AK4/EIF2AK1/TRAF2/EGFR/E2F3/IRF7/YWHAB/PIK3CD/NFKB1/PSME3/CLDN14/PPARA/E2F1/SOCS3/CLDN19/CLDN11/PPP2R2B/CDK2/CDK4/NR1H3/TBK1/NFKBIA/JAK1/RXRA/YWHAE/FASLG/RELA/YWHAQ/CLDN23/RSAD2/CLDN5/…	110
hsa04668	TNF signaling pathway	80/4631	110/7528	0.00868211	0.0255595	0.0147762	BCL3/MAP3K7/LTA/RIPK3/TRADD/JAG1/BIRC2/ITCH/CSF1/CFLAR/AKT2/CASP7/CX3CL1/DAB2IP/MAP2K1/MAPK13/AKT1/PIK3R2/PIK3R3/MAP2K3/CREB1/CREB3L1/TNFRSF1B/TAB2/TRAF3/TNFAIP3/JUN/CXCL5/MAP3K5/TRAF2/BAG4/PIK3CD/MAPK14/NFKB1/CREB5/RPS6KA4/CCL5/SOCS3/TRAF1/MAP3K14/IL15/ATF2/NFKBIA/IRF1/TAB1/RELA/MAP2K6/TRAF5/MAP3K8/LIF/TNF/MAPK12/MAPK3/ICAM1/MAP2K7/PIK3R1/CREB3L4/VCAM1/RIPK1/ATF4/PIK3CA/MAPK9/ATF6B/TNFRSF1A/PTGS…	80
hsa05216	Thyroid cancer	30/4631	37/7528	0.00889856	0.0259541	0.0150044	CCND1/MAP2K1/TCF7L2/MYC/TPR/TCF7L1/BAX/RXRB/HRAS/GADD45B/NTRK1/GADD45G/PAX8/RET/DDB2/CDH1/RXRA/TFG/CCDC6/NCOA4/MAPK3/TCF7/CTNNB1/MAP2K2/LEF1/TPM3/TP53/BRAF/CDKN1A/KRAS	30
hsa04750	Inflammatory mediator regulation of TRP channels	73/4631	100/7528	0.0103001	0.0294957	0.0170518	CAMK2B/P2RY2/BDKRB1/ADCY3/ASIC2/PPP1CA/ADCY9/PRKCH/HRH1/PPP1CB/PLCG1/ADCY7/MAPK13/PRKCA/GNAS/PIK3R2/PIK3R3/MAP2K3/CALML5/CALML4/PRKCB/ASIC1/PRKCE/ALOX12/JMJD7-PLA2G4B/PLA2G4B/PLCG2/GNAQ/TRPV3/ADCY1/CALM1/PPP1CC/SRC/HTR2C/PLCB1/PIK3CD/MAPK14/ADCY2/ADCY4/TRPV1/NTRK1/ITPR1/PRKCG/PTGER4/CALM2/ADCY6/ITPR3/MAP2K6/PRKCD/CAMK2A/PLCB3/PLA2G4C/MAPK12/CAMK2G/PIK3R1/BDKRB2/IL1RAP/PIK3CA/MAPK9/PRKCQ/ADCY5/ITP…	73
hsa04933	AGE-RAGE signaling pathway in diabetic complications	73/4631	100/7528	0.0103001	0.0294957	0.0170518	NFATC1/CCND1/TGFBR2/PRKCZ/PLCD1/VEGFA/AGTR1/AKT2/TGFB1/EGR1/PLCD4/PLCG1/MAPK13/AKT1/PRKCA/PIK3R2/PIK3R3/DIAPH1/TGFB3/NOS3/PRKCB/PRKCE/STAT5A/PLCG2/JUN/BAX/THBD/STAT3/HRAS/PLCD3/SMAD3/SMAD2/RAC1/JAK2/PLCB1/PIK3CD/PLCE1/MAPK14/NFKB1/FN1/COL1A1/CDK4/STAT5B/COL4A2/VEGFB/RELA/PRKCD/PLCB3/TNF/MAPK12/MAPK3/MMP2/ICAM1/PIK3R1/VCAM1/CDC42/PIK3CA/MAPK9/CDKN1B/STAT1/MAPK11/TGFB2/BCL2/CASP3/MAPK8/COL4A1/MAPK1…	73
hsa05416	Viral myocarditis	45/4631	59/7528	0.0119018	0.0337754	0.019526	CCND1/HLA-A/MYH7/HLA-DMA/HLA-C/CASP9/ITGB2/CAV1/HLA-DPB1/HLA-DOA/ABL2/CD86/ITGAL/LAMA2/EIF4G1/HLA-DRB1/RAC1/HLA-DPA1/PRF1/HLA-G/ABL1/ACTB/CD55/ICAM1/DMD/MYH6/RAC3/FYN/HLA-B/SGCB/DAG1/SGCD/HLA-E/EIF4G3/CASP8/SGCA/BID/CASP3/CXADR/HLA-DMB/CD40LG/HLA-DRA/HLA-F/ACTG1/HLA-DQA2	45
hsa04392	Hippo signaling pathway - multiple species	24/4631	29/7528	0.012098	0.0340256	0.0196706	TEAD2/TEAD3/CSNK1E/PAK1/WWTR1/YAP1/RASSF2/TEAD1/LATS1/LATS2/RASSF1/WWC1/RASSF4/FRMD6/FRMD1/DCHS1/WTIP/RASSF6/NF2/MOB1B/SAV1/STK3/TEAD4/DCHS2	24
hsa05131	Shigellosis	49/4631	65/7528	0.0128483	0.0358161	0.0207057	ELMO2/CTTN/ROCK1/NFKBIB/FBXW11/U2AF1/PFN1/WASF2/MAPK13/DIAPH1/PFN2/ATG5/SRC/RAC1/MAD2L2/MAPK14/NFKB1/ABL1/U2AF1L4/ACTB/ELMO1/CD44/ROCK2/NFKBIA/ARPC1B/RELA/BTRC/DOCK1/MAPK12/CRKL/MAPK3/NOD1/CDC42/ARPC4/ARPC5/MAPK9/ITGA5/RHOG/MAPK11/MAPK8/ARPC3/MAPK10/ARPC2/IKBKB/ARPC1A/ACTG1/VCL/WAS/UBE2D2	49
hsa04664	Fc epsilon RI signaling pathway	51/4631	68/7528	0.0132405	0.0365856	0.0211506	AKT2/RAF1/VAV1/PLCG1/MAP2K1/MAPK13/AKT1/PRKCA/PIK3R2/IL4/PIK3R3/MAP2K3/SYK/JMJD7-PLA2G4B/PLA2G4B/PLCG2/VAV2/HRAS/INPP5D/RAC1/PIK3CD/MAPK14/LCP2/PDPK1/LYN/MAP2K6/PLA2G4C/TNF/MAPK12/MAPK3/MAP2K7/PIK3R1/RAC3/FYN/PIK3CA/MAPK9/MAP2K2/SOS1/VAV3/IL3/MAPK11/MAPK8/ALOX5AP/MAPK10/PLA2G4E/LAT/GAB2/AKT3/GRB2/BTK/KRAS	51
hsa04923	Regulation of lipolysis in adipocytes	42/4631	55/7528	0.0144145	0.0394444	0.0228033	PNPLA2/ADCY3/MGLL/PLA2G16/ADCY9/AKT2/ADORA1/ADCY7/INSR/AKT1/GNAI1/GNAS/PIK3R2/PIK3R3/TSHR/NPR1/LIPE/ADCY1/ABHD5/NPY/PIK3CD/IRS4/ADCY2/IRS1/PRKG1/ADCY4/INS/GNAI2/PTGER3/ADCY6/PIK3R1/PIK3CA/PTGS1/PTGS2/ADCY5/PRKACA/PLIN1/ADRB1/AQP7/AKT3/ADRB2/PDE3B	42
hsa04114	Oocyte meiosis	89/4631	125/7528	0.0145256	0.0394444	0.0228033	MAD1L1/PPP2R1A/CAMK2B/CPEB2/YWHAH/PPP3CA/SKP1/SMC1B/ANAPC2/ADCY3/CCNB1/FBXW11/YWHAZ/PPP2R5C/PPP1CA/ANAPC13/IGF1R/STAG3/ADCY9/PPP3CC/CDC16/PPP2R5E/CDK1/PPP1CB/MAP2K1/YWHAG/ADCY7/RPS6KA2/CALML5/ESPL1/CALML4/CDC26/ADCY1/CCNE2/CPEB4/SPDYE4/CALM1/PPP1CC/ANAPC7/YWHAB/RPS6KA3/MAD2L2/CCNE1/ADCY2/ADCY4/INS/PTTG1/ITPR1/CDK2/CDC25C/ANAPC11/ANAPC5/CALM2/AURKA/YWHAE/ADCY6/ITPR3/YWHAQ/PLK1/PPP3CB/CPEB3/BTRC/CD…	89
hsa04727	GABAergic synapse	65/4631	89/7528	0.0147895	0.0397117	0.0229578	CACNA1B/GNG4/CACNA1S/ADCY3/GNB5/GPHN/ADCY9/GABRD/ADCY7/GABRB3/PRKCA/GNAI1/GNG12/GLS/SLC6A1/GABBR1/CACNA1A/PRKCB/GABRG3/ADCY1/GNAO1/GNG3/ABAT/SRC/ADCY2/GNG7/ADCY4/GAD2/GNGT1/SLC38A5/GNAI2/CACNA1D/GAD1/SLC6A11/SLC38A3/PRKCG/KCNJ6/GNG10/ADCY6/TRAK2/CACNA1C/SLC32A1/SLC6A12/GABRE/GNB1/GNG8/GABRA6/GABARAPL2/GABRR2/GABRA5/GNGT2/GABARAPL1/ADCY5/GABRA1/GABRA3/PRKACA/GABARAP/SLC38A2/GNG2/GNG5/SLC12A5/GABRB…	65
hsa04658	Th1 and Th2 cell differentiation	67/4631	92/7528	0.0148761	0.0397117	0.0229578	NFATC1/NOTCH2/PPP3CA/MAML3/NFKBIB/JAG1/HLA-DMA/RUNX3/PPP3CC/CD247/PLCG1/GATA3/MAPK13/IL4/JAK3/HLA-DPB1/HLA-DOA/STAT5A/JUN/CD4/RBPJ/HLA-DRB1/HLA-DPA1/JAK2/MAML1/MAPK14/NFKB1/IFNGR2/MAML2/ZAP70/IL12B/IL12RB2/STAT5B/LCK/JAG2/NFKBIA/JAK1/IFNGR1/RELA/PPP3CB/NFATC2/MAPK12/MAPK3/IL4R/STAT4/RBPJL/DLL4/IL12RB1/MAPK9/PRKCQ/NOTCH3/NOTCH1/TYK2/STAT1/MAPK11/MAPK8/NFKBIE/DLL3/MAPK10/CD3D/LAT/HLA-DMB/FOS/IKBKB/…	67
hsa04141	Protein processing in endoplasmic reticulum	115/4631	165/7528	0.0166828	0.0441604	0.0255297	DNAJB1/TXNDC5/NPLOC4/SEC24D/EIF2AK3/SKP1/MAN1C1/P4HB/SSR3/EDEM3/WFS1/UBE2D4/HSPA8/HSPA4L/GANAB/VCP/HSPH1/DERL1/MAN1B1/SEC62/PREB/NGLY1/EDEM1/RPN2/DNAJC3/UBE4B/OS9/DNAJB2/ERLEC1/BAG1/PLAA/SAR1B/BAX/AMFR/EIF2AK4/SEC61A1/EIF2AK1/MAP3K5/UBE2J1/STUB1/HSPA2/TRAF2/MOGS/DNAJA2/ERN1/DNAJC5/HYOU1/UBE2J2/RPN1/ERP29/SEC63/CAPN2/CRYAA/FBXO2/MAN1A1/RNF5/RNF185/UBE2D3/HSPA6/LMAN2/RRBP1/SVIP/SEC31B/NFE2L2/UGGT2/…	115
hsa04540	Gap junction	64/4631	88/7528	0.0178896	0.046582	0.0269296	DRD1/MAP2K5/TUBA1B/GRM5/ADCY3/CSNK1D/ADCY9/RAF1/CDK1/MAP2K1/ADCY7/PDGFA/PRKCA/GNAI1/GNAS/TUBB3/MAPK7/GNA11/PRKCB/GNAQ/ADCY1/TJP1/HRAS/EGFR/SRC/TUBB4A/PDGFC/HTR2C/PLCB1/ADCY2/PRKG1/ADCY4/MAP3K2/TUBB/ITPR1/GNAI2/TUBB2A/PRKCG/PDGFD/ADCY6/ITPR3/PLCB3/MAPK3/MAP2K2/ADCY5/ITPR2/SOS1/HTR2B/EGF/HTR2A/TUBA1A/TUBA1C/PRKACA/TUBB6/PDGFRA/ADRB1/TUBB2B/GUCY1A3/GUCY1B3/TUBB8/TUBA4A/DRD2/GRB2/KRAS	64
hsa04922	Glucagon signaling pathway	74/4631	103/7528	0.0178934	0.046582	0.0269296	CAMK2B/PPP3CA/PRKAG2/CPT1A/CRTC2/PDHB/PPP4R3B/PPP3CC/AKT2/PRKAB2/PFKL/PPP4R3A/PCK2/AKT1/GNAS/CREB1/GCK/CALML5/PYGL/CREB3L1/PYGB/CALML4/ACACA/GNAQ/ACACB/CALM1/PLCB1/ADCY2/PRKAG1/CREB5/LDHA/PPARA/G6PC3/PHKG2/GYS1/LDHAL6A/ITPR1/CPT1B/EP300/ATF2/CALM2/PRKAB1/ITPR3/PPP3CB/CAMK2A/PLCB3/PDHA2/CAMK2G/SIK2/CREB3L4/ATF4/PYGM/LDHB/PHKG1/CREBBP/ITPR2/PKM/PRKACA/CALM3/PRKAA2/PRMT1/PRKAG3/CALML3/PFKFB1/SLC2A2/…	74
hsa04710	Circadian rhythm	25/4631	31/7528	0.0189453	0.0489162	0.028279	SKP1/BHLHE41/PRKAG2/CSNK1E/RORA/CSNK1D/FBXW11/NR1D1/PRKAB2/NPAS2/CRY2/CREB1/FBXL3/ARNTL/RORC/PRKAG1/PER2/PER3/PRKAB1/BTRC/CUL1/BHLHE40/PRKAA2/PRKAG3/RBX1	25
hsa04270	Vascular smooth muscle contraction	93/4631	132/7528	0.0194457	0.0497999	0.0287899	PLA2G2F/ADORA2A/RHOA/CACNA1S/ADCY3/ROCK1/GNA12/PPP1CA/AGTR1/ADCY9/ARHGEF11/PRKCH/RAF1/PPP1CB/EDNRA/MAP2K1/KCNMB1/ADCY7/KCNMA1/PRKCA/GNAS/MYL6B/MYL6/CALML5/CALML4/GNA11/PRKCB/PRKCE/CALD1/NPR1/NPPC/JMJD7-PLA2G4B/PLA2G4B/GNAQ/ADCY1/CALCB/CALM1/PPP1R14A/PPP1CC/RAMP3/PLCB1/ADCY2/PPP1R12C/MYLK2/PRKG1/ADCY4/MYLK/RAMP1/ADM/MRVI1/ITPR1/CACNA1D/GNA13/ROCK2/PRKCG/CALM2/ADCY6/ITPR3/CACNA1C/PRKCD/NPR2/PLCB3/P…	93
hsa05221	Acute myeloid leukemia	49/4631	66/7528	0.020342	0.0516752	0.0298741	CCND1/SPI1/AKT2/RAF1/RARA/MAP2K1/AKT1/PIK3R2/PIK3R3/TCF7L2/FLT3/MYC/STAT5A/TCF7L1/STAT3/HRAS/ZBTB16/PIK3CD/NFKB1/RUNX1/PPARD/RPS6KB1/MPO/STAT5B/PER2/CSF1R/CEBPE/RELA/MTOR/JUP/MAPK3/PML/TCF7/PIK3R1/ARAF/RUNX1T1/PIK3CA/MAP2K2/LEF1/SOS1/IL3/ITGAM/BRAF/BAD/RPS6KB2/IKBKB/AKT3/GRB2/KRAS	49
hsa04115	p53 signaling pathway	53/4631	72/7528	0.0209503	0.0523758	0.0302791	SESN1/CCND1/CCND3/SHISA5/MDM4/CDK6/CD82/TP73/PTEN/CCNB1/RCHY1/MDM2/CDK1/PPM1D/CASP9/RRM2B/TSC2/CCND2/BAX/CCNE2/THBS1/SESN3/GADD45B/CCNE1/BCL2L1/GADD45G/RFWD2/CDK2/CDK4/TP53I3/DDB2/CHEK2/STEAP3/SESN2/GORAB/CCNG1/PERP/TNFRSF10B/TP53/AIFM2/BBC3/SIAH1/CASP8/BID/BCL2/CDKN2A/CASP3/RPRM/CDKN1A/GTSE1/ATM/CCNG2/CCNB2	53
hsa05218	Melanoma	53/4631	72/7528	0.0209503	0.0523758	0.0302791	CCND1/MITF/CDK6/PTEN/IGF1R/AKT2/RAF1/MDM2/RB1/MAP2K1/PDGFA/AKT1/PIK3R2/FGF18/PIK3R3/BAX/HRAS/FGFR1/EGFR/E2F3/PDGFC/PIK3CD/GADD45B/E2F1/GADD45G/FGF9/CDK4/DDB2/FGF19/CDH1/PDGFD/MAPK3/FGF22/PIK3R1/ARAF/FGF23/PIK3CA/MAP2K2/TP53/EGF/FGF21/FGF1/PDGFRA/FGF2/BRAF/CDKN2A/E2F2/CDKN1A/BAD/FGF3/AKT3/MET/KRAS	53
hsa04340	Hedgehog signaling pathway	36/4631	47/7528	0.0212308	0.0526591	0.0304429	GLI3/CCND1/GLI2/CSNK1E/PTCH2/CSNK1D/GSK3B/FBXW11/GPR161/CUL3/ARRB2/SHH/SMURF1/SPOP/EVC2/IHH/CCND2/ARRB1/KIF7/SMURF2/CDON/PTCH1/SMO/HHIP/BTRC/CUL1/BOC/SPOPL/PRKACA/DHH/CSNK1A1/GLI1/BCL2/CSNK1G2/KIF3A/SUFU	36
hsa00532	Glycosaminoglycan biosynthesis - chondroitin sulfate / dermatan sulfate	17/4631	20/7528	0.0219726	0.0540733	0.0312604	B3GAT3/B4GALT7/CHST15/XYLT2/CHPF/XYLT1/DSE/CHST11/UST/CHSY1/B3GALT6/CSGALNACT1/CHSY3/CHST14/CHST3/CHPF2/CHST12	17
hsa04064	NF-kappa B signaling pathway	68/4631	95/7528	0.0255981	0.0623845	0.0360652	MAP3K7/LTA/TRADD/BCL10/TICAM1/PARP1/CCL21/CARD11/BIRC2/CFLAR/CARD10/TNFRSF11A/PLCG1/CSNK2B/MYD88/LTB/TNFRSF13C/TAB2/TRAF3/PRKCB/TNFAIP3/SYK/PLCG2/NFKB2/TICAM2/ERC1/TRAF2/TIRAP/NFKB1/GADD45B/CARD14/BCL2L1/ZAP70/TRAF1/MAP3K14/LYN/LCK/NFKBIA/TAB1/RELA/CCL19/TRAF5/TNF/CSNK2A1/ICAM1/VCAM1/LTBR/RIPK1/PLAU/TRAF6/UBE2I/TNFSF14/PIAS4/DDX58/CCL4/PRKCQ/TNFRSF1A/PTGS2/CSNK2A2/TRIM25/BCL2/LAT/ATM/TNFSF11/IKBK…	68
hsa04918	Thyroid hormone synthesis	54/4631	74/7528	0.025746	0.0623845	0.0360652	GPX7/TTF2/ATP1A1/ADCY3/GSR/ADCY9/ADCY7/PRKCA/GNAS/CREB1/CREB3L1/PRKCB/TSHR/GNAQ/SLC5A5/ADCY1/TG/ATP1B3/PLCB1/GPX3/ADCY2/CREB5/ADCY4/PAX8/GPX6/ITPR1/FXYD2/ATF2/PRKCG/ADCY6/ITPR3/PLCB3/ASGR2/PDIA4/ATP1A2/TPO/GPX1/HSP90B1/CREB3L4/ATF4/TTR/ATF6B/GPX5/ADCY5/ITPR2/ASGR1/PRKACA/GPX2/DUOXA2/ALB/ATP1A4/CREB3L2/CREB3/ATP1A3	54
hsa00051	Fructose and mannose metabolism	26/4631	33/7528	0.0277266	0.0666707	0.0385431	GMPPA/PMM1/ALDOA/GMDS/PFKL/PFKFB4/ALDOB/TPI1/PFKP/PFKM/ALDOC/SORD/PFKFB3/PFKFB2/PMM2/KHK/HK1/HK2/ENOSF1/HKDC1/MPI/GMPPB/FUK/PFKFB1/FPGT/TIGAR	26
hsa04915	Estrogen signaling pathway	96/4631	138/7528	0.0291818	0.0696383	0.0402587	OPRM1/HSPA8/ADCY3/ADCY9/AKT2/RAF1/RARA/NCOA3/MAP2K1/ADCY7/AKT1/GNAI1/GNAS/PIK3R2/POMC/PIK3R3/CREB1/CALML5/GABBR1/CREB3L1/NOS3/CALML4/GNAQ/JUN/ADCY1/GNAO1/HRAS/CALM1/HSPA2/EGFR/SRC/PLCB1/KCNJ5/PIK3CD/NCOA2/ADCY2/CREB5/ADCY4/SHC1/KRT14/SHC4/KRT17/SHC2/ITPR1/GNAI2/ATF2/KCNJ6/ESR1/CALM2/HSPA6/ADCY6/KRT18/ITPR3/FKBP4/PRKCD/PLCB3/HSPA1L/HSPA1A/MAPK3/MMP2/HSP90AA1/HSP90B1/PIK3R1/CREB3L4/ATF4/PIK3CA/KRT9…	96
hsa05414	Dilated cardiomyopathy (DCM)	65/4631	91/7528	0.0306208	0.0725231	0.0419264	SLC8A1/CACNA1S/CACNG4/ADCY3/CACNG6/MYH7/LMNA/TNNT2/ADCY9/TGFB1/ADCY7/GNAS/CACNB3/ITGB4/PLN/CACNB4/TGFB3/ITGB5/DES/ITGA10/ADCY1/LAMA2/CACNG8/CACNA2D1/ADCY2/ADCY4/ACTB/ITGB8/TPM4/CACNA1D/ITGAV/MYL3/CACNA2D2/CACNA2D4/ADCY6/CACNB2/ITGA8/RYR2/CACNA1C/CACNG2/ATP2A2/ITGA6/ITGA3/TNF/DMD/MYH6/SGCB/CACNB1/DAG1/TPM3/ITGA11/SGCD/ADCY5/CACNA2D3/ITGA5/PRKACA/TNNC1/ADRB1/TGFB2/SGCA/ITGB7/ITGA9/CACNG3/MYBPC3/ACT…	65
hsa04512	ECM-receptor interaction	59/4631	82/7528	0.0310993	0.0729988	0.0422015	THBS3/AGRN/LAMA3/TNXB/LAMC1/CD47/ITGB4/COL9A3/ITGB5/ITGA10/LAMA2/THBS1/THBS2/SDC4/SDC1/LAMC2/VWF/LAMA4/TNR/SV2C/FN1/COL1A1/GP5/ITGB8/COL4A2/CD44/ITGAV/LAMB1/ITGA8/COL2A1/COMP/HMMR/ITGA6/ITGA3/LAMC3/COL6A1/DAG1/GP9/ITGA11/ITGA5/HSPG2/COL9A2/SV2A/ITGB7/ITGA9/COL6A3/COL4A1/LAMB2/LAMA5/GP6/CD36/COL4A6/CHAD/TNN/LAMB4/THBS4/TNC/SV2B/GP1BB	59
hsa00620	Pyruvate metabolism	30/4631	39/7528	0.0314901	0.0729988	0.0422015	MDH1/ME3/ALDH9A1/ACSS1/PDHB/PC/PCK2/DLAT/LDHD/ALDH3A2/ACACA/PKLR/ALDH7A1/ACACB/ACAT1/LDHA/LDHAL6A/MDH2/DLD/GRHPR/ME2/HAGH/PDHA2/GLO1/LDHB/PKM/ACYP2/ACAT2/PDHA1/ALDH1B1	30
hsa05202	Transcriptional misregulation in cancer	127/4631	186/7528	0.0315169	0.0729988	0.0422015	HHEX/CDKN2C/TGFBR2/PTK2/MITF/HMGA2/HDAC1/NCOR1/PAX5/HOXA11/HOXA10/SMAD1/FLT1/AFF1/SPI1/CCNT1/DOT1L/IGF1R/JMJD1C/DDX5/PAX7/FLI1/MDM2/RARA/PDGFA/ELANE/SLC45A3/FUT8/CDK9/FLT3/MYC/MEN1/KLF3/CDK14/LDB1/NGFR/BCL11B/CD86/TCF3/SPINT1/CCND2/BAX/PRCC/RXRB/TAF15/NFKBIZ/MLLT3/ZBTB16/PAX3/PTCRA/ETV4/RUNX2/NFKB1/RUNX1/GADD45B/PROM1/BCL2L1/PBX1/NTRK1/GADD45G/TMPRSS2/PAX8/MAX/SIN3A/KDM6A/MPO/TRAF1/DDB2/PER2/MYCN…	127
hsa04730	Long-term depression	44/4631	60/7528	0.0372561	0.0856619	0.0495222	PPP2R1A/RYR1/GNA12/IGF1R/RAF1/MAP2K1/PRKCA/GNAI1/GNAS/CACNA1A/GNA11/PRKCB/JMJD7-PLA2G4B/PLA2G4B/GNAQ/GNAO1/HRAS/PLCB1/GNAZ/PRKG1/ITPR1/GNAI2/GNA13/LYN/PRKCG/ITPR3/PLCB3/PLA2G4C/PPP2CB/PPP2R1B/GRIA1/GRIA2/MAPK3/ARAF/GRID2/MAP2K2/ITPR2/CRHR1/BRAF/GUCY1A3/PLA2G4E/NOS1/GUCY1B3/KRAS	44
hsa05418	Fluid shear stress and atherosclerosis	96/4631	139/7528	0.0379905	0.0867173	0.0501323	MAP3K7/MAP2K5/PTK2/PRKCZ/RHOA/SUMO1/VEGFA/SUMO3/AKT2/DUSP1/GSTO2/PDGFA/MAPK13/AKT1/PIK3R2/CAV1/PIK3R3/CALML5/GSTM4/MAPK7/NOS3/GSTM5/CALML4/ACVR2B/NPPC/CAV2/SQSTM1/KDR/JUN/GPC1/THBD/CALM1/ARHGEF2/MAP3K5/SDC4/SRC/RAC1/SDC1/PIK3CD/MAPK14/NFKB1/HMOX1/CDH5/BMPR2/ACTB/PECAM1/SDC2/ITGAV/GSTO1/CALM2/RELA/GSTA5/MAP2K6/BMPR1A/NFE2L2/TXN2/TNF/MAPK12/MMP2/ICAM1/MAP2K7/HSP90AA1/HSP90B1/PIK3R1/VCAM1/MGST1/RAC3…	96
hsa04210	Apoptosis	94/4631	136/7528	0.0387048	0.0877124	0.0507076	SPTAN1/TUBA1B/EIF2AK3/TRADD/PARP1/LMNB2/LMNA/CASP6/BIRC2/DAXX/CFLAR/PTPN13/AKT2/RAF1/PARP3/CASP7/DAB2IP/CTSV/MAP2K1/CASP9/HTRA2/AKT1/PIK3R2/SEPT4/PIK3R3/DIABLO/JUN/BAX/HRAS/MAP3K5/TRAF2/ERN1/PIK3CD/NFKB1/PRF1/GADD45B/BCL2L1/CAPN2/NTRK1/GADD45G/PDPK1/ACTB/ITPR1/BIRC5/TRAF1/MAP3K14/HRK/CTSH/NFKBIA/GZMB/FASLG/ITPR3/RELA/BCL2L11/TNF/CAPN1/MAPK3/PIK3R1/RIPK1/ATF4/TNFRSF10B/PIK3CA/MAPK9/MAP2K2/CTSD/TNF…	94
hsa01210	2-Oxocarboxylic acid metabolism	15/4631	18/7528	0.0431004	0.0969758	0.0560629	CS/ACO2/IDH3A/ACY1/ABHD14A-ACY1/GOT2/GPT2/NAGS/BCAT1/BCAT2/IDH1/GPT/IDH2/ACO1/IDH3B	15
hsa05120	Epithelial cell signaling in Helicobacter pylori infection	49/4631	68/7528	0.0453769	0.101374	0.0586055	ATP6V1H/ATP6V1A/ADAM17/PAK1/ATP6V1C2/ATP6V1B2/ATP6V0E1/PLCG1/MAPK13/TCIRG1/ATP6V0A4/ATP6V0E2/PLCG2/JUN/TJP1/JAM3/EGFR/SRC/RAC1/MAPK14/NFKB1/ATP6V1G1/CCL5/GIT1/ATP6V0A2/MAP3K14/LYN/NFKBIA/ATP6V1E1/RELA/ATP6V0B/MAPK12/NOD1/CDC42/MAPK9/MAPK11/ATP6V1D/CASP3/MAPK8/ATP6V0D1/CXCR2/MAPK10/ATP6V1C1/PTPN11/IKBKB/HBEGF/ATP6V0A1/MET/ATP6V0C	49
hsa05142	Chagas disease (American trypanosomiasis)	72/4631	103/7528	0.0468904	0.104017	0.0601337	PPP2R1A/TGFBR2/TLR9/PPP2R2C/TICAM1/CFLAR/AKT2/TGFB1/CD247/GNAL/PPP2R2D/MAPK13/PPP2R2A/AKT1/GNAI1/GNAS/PIK3R2/MYD88/PIK3R3/TGFB3/GNA11/GNAQ/JUN/ADCY1/GNAO1/SMAD3/SMAD2/PLCB1/GNA15/C3/PIK3CD/MAPK14/NFKB1/IFNGR2/CCL5/C1QB/PPP2R2B/IL12B/GNAI2/NFKBIA/FASLG/CCL3/IFNGR1/RELA/PLCB3/PPP2CB/PPP2R1B/IL10/TLR6/TNF/MAPK12/MAPK3/PIK3R1/BDKRB2/PIK3CA/TRAF6/CALR/MAPK9/TNFRSF1A/C1QA/MAPK11/TGFB2/CASP8/MAPK8/MAPK1…	72
hsa00533	Glycosaminoglycan biosynthesis - keratan sulfate	4631-12-01	14/7528	0.0502766	0.110749	0.0640255	B4GALT4/ST3GAL1/CHST4/FUT8/B4GALT2/ST3GAL2/B3GNT2/ST3GAL3/B4GALT3/B3GNT7/CHST1/B4GALT1	12
hsa05410	Hypertrophic cardiomyopathy (HCM)	60/4631	85/7528	0.0511757	0.111188	0.064279	PRKAG2/SLC8A1/CACNA1S/CACNG4/CACNG6/MYH7/LMNA/TNNT2/TGFB1/PRKAB2/CACNB3/ITGB4/CACNB4/TGFB3/ITGB5/DES/ITGA10/LAMA2/CACNG8/CACNA2D1/PRKAG1/ACTB/ITGB8/TPM4/CACNA1D/ITGAV/MYL3/CACNA2D2/PRKAB1/CACNA2D4/CACNB2/ITGA8/RYR2/CACNA1C/CACNG2/ATP2A2/ITGA6/ITGA3/TNF/DMD/MYH6/SGCB/CACNB1/DAG1/TPM3/ITGA11/SGCD/CACNA2D3/ITGA5/TNNC1/TGFB2/SGCA/PRKAA2/ITGB7/ITGA9/PRKAG3/CACNG3/IL6/MYBPC3/ACTG1	60
hsa04960	Aldosterone-regulated sodium reabsorption	28/4631	37/7528	0.0511817	0.111188	0.064279	ATP1A1/NR3C2/SLC9A3R2/INSR/NEDD4L/PRKCA/PIK3R2/PIK3R3/PRKCB/ATP1B3/PIK3CD/SCNN1G/IRS1/INS/PDPK1/FXYD2/PRKCG/KCNJ1/ATP1A2/MAPK3/PIK3R1/FXYD4/PIK3CA/HSD11B2/ATP1A4/SCNN1A/ATP1A3/KRAS	28
hsa00534	Glycosaminoglycan biosynthesis - heparan sulfate / heparin	19/4631	24/7528	0.054237	0.117018	0.0676496	B3GAT3/B4GALT7/XYLT2/XYLT1/EXT1/NDST1/HS3ST3B1/HS6ST2/HS2ST1/EXTL1/HS6ST3/HS6ST1/EXT2/B3GALT6/HS3ST3A1/EXTL2/EXTL3/HS3ST2/GLCE	19
hsa05130	Pathogenic Escherichia coli infection	40/4631	55/7528	0.0551995	0.118285	0.0683818	TUBA1B/CTTN/RHOA/ROCK1/YWHAZ/PRKCA/TUBB3/TLR5/NCK2/OCLN/ARHGEF2/TUBB4A/ABL1/NCL/TUBB/ACTB/TUBB2A/ROCK2/CDH1/ARPC1B/KRT18/NCK1/YWHAQ/CDC42/FYN/CTNNB1/ARPC4/ARPC5/TUBA1A/TUBA1C/TUBB6/TUBB2B/ARPC3/EZR/ARPC2/TUBB8/ARPC1A/TUBA4A/ACTG1/WAS	40
hsa04966	Collecting duct acid secretion	21/4631	27/7528	0.0579883	0.123421	0.0713511	ATP6V1A/SLC12A7/ATP6V1C2/ATP6V1B2/ATP6V0E1/TCIRG1/ATP6V0A4/ATP6V0E2/ATP4B/ATP6V1G1/ATP6V0A2/CA2/ATP6V1E1/SLC4A1/CLCNKB/ATP6V1D/ATP6V0D1/ATP4A/ATP6V1C1/ATP6V0A1/ATP6V0C	21
hsa00020	Citrate cycle (TCA cycle)	23/4631	30/7528	0.060856	0.127798	0.0738813	MDH1/CS/ACO2/ACLY/SDHD/PDHB/IDH3A/PC/OGDH/PCK2/DLAT/MDH2/DLD/SDHA/PDHA2/IDH1/IDH2/ACO1/SUCLG2/IDH3B/SUCLA2/SDHB/PDHA1	23
hsa00630	Glyoxylate and dicarboxylate metabolism	23/4631	30/7528	0.060856	0.127798	0.0738813	MDH1/CS/ACO2/ACSS1/GLYCTK/SHMT2/GCSH/ACAT1/HYI/MDH2/DLD/GRHPR/MUT/PCCA/AFMID/PGP/SHMT1/ACO1/PCCB/HOGA1/MCEE/ACAT2/AMT	23
hsa04215	Apoptosis - multiple species	25/4631	33/7528	0.063018	0.131461	0.0759994	BIRC8/BIRC2/CASP7/CASP9/HTRA2/SEPT4/NGFR/DIABLO/BAX/BECN1/BIRC6/BCL2L1/BIRC5/BCL2L11/BOK/MAPK9/TNFRSF1A/BBC3/CASP8/BID/BCL2/CASP3/MAPK8/MAPK10/FADD	25
hsa04932	Non-alcoholic fatty liver disease (NAFLD)	101/4631	149/7528	0.0651914	0.135101	0.0781033	GSK3A/NDUFS2/EIF2AK3/MLXIP/UQCR11/PRKAG2/MAP3K11/SDHD/COX6B2/GSK3B/NDUFC2-KCTD14/NDUFS6/NDUFA10/NDUFB1/ITCH/AKT2/TGFB1/PRKAB2/CASP7/LEPR/COX7A2L/UQCRC2/INSR/AKT1/PIK3R2/CYC1/PIK3R3/ADIPOR1/NDUFS3/JUN/PKLR/BAX/MAP3K5/TRAF2/UQCRH/RAC1/NDUFB5/ERN1/NDUFS8/PIK3CD/NFKB1/IRS1/PRKAG1/PPARA/INS/NDUFV1/SOCS3/COX5A/COX6C/ADIPOR2/CYP2E1/NDUFB3/SREBF1/IL6R/NR1H3/SDHA/RXRA/PRKAB1/FASLG/UQCRQ/RELA/UQCRHL/NDUFAB…	101
hsa00280	Valine	leucine and isoleucine degradation	35/4631	48/7528	0.0671574	0.136481	0.0789014	AACS/ACSF3/ALDH9A1/HADHB/HADHA/ACADS/HSD17B10/ACAA1/ALDH3A2/ALDH7A1/ACADSB/ACAT1/ABAT/BCKDHA/IL4I1/ACAA2/HMGCS2/DLD/HMGCL/DBT/MCCC1/MUT/BCAT1/PCCA/BCAT2/OXCT1/ACAD8/MCCC2/HIBADH/PCCB/HADH/MCEE/ALDH6A1/ACAT2/ALDH1B1	35
hsa00520	Amino sugar and nucleotide sugar metabolism	35/4631	48/7528	0.0671574	0.136481	0.0789014	GMPPA/PMM1/GMDS/UXS1/NANS/GCK/HEXA/CYB5R1/UAP1/GNE/PGM1/GNPDA1/NANP/PGM3/AMDHD2/PMM2/CYB5R2/GFPT2/GALE/GNPNAT1/HK1/HK2/GALT/NAGK/NPL/HKDC1/MPI/CYB5RL/GMPPB/UGP2/FUK/CYB5R3/FPGT/GFPT1/GPI	35
hsa04961	Endocrine and other factor-regulated calcium reabsorption	35/4631	48/7528	0.0671574	0.136481	0.0789014	ATP1A1/SLC8A1/ADCY9/PTH1R/PRKCA/GNAS/CLTC/PRKCB/GNAQ/ATP1B3/PLCB1/AP2A2/DNM2/VDR/FXYD2/DNM3/PRKCG/ESR1/DNM1/ADCY6/AP2M1/CLTCL1/PLCB3/KLK1/ATP1A2/AP2S1/CLTB/BDKRB2/AP2A1/PRKACA/AP2B1/ATP1A4/ATP2B1/KL/ATP1A3	35
hsa05132	Salmonella infection	60/4631	86/7528	0.0691624	0.139655	0.0807362	PLEKHM2/MYH9/ROCK1/PKN3/PFN1/WASF2/DYNC1H1/MAPK13/DYNC1LI1/MYD88/TLR5/PFN2/KLC4/JUN/RILP/TJP1/RAC1/DYNC2H1/KLC2/MAPK14/NFKB1/IFNGR2/MYH10/KLC1/ACTB/PKN2/ROCK2/PKN1/ARPC1B/CCL3/IFNGR1/RELA/MYH14/RAB7A/DYNC1LI2/MAPK12/MAPK3/CDC42/DYNC1I1/ARPC4/ARPC5/MAPK9/CCL4/RHOG/MAPK11/FLNC/MAPK8/FLNB/PYCARD/ARPC3/MAPK10/FLNA/ARPC2/IL6/FOS/ARPC1A/DYNC1I2/ACTG1/NOS2/WAS	60
hsa03040	Spliceosome	91/4631	134/7528	0.0730088	0.146483	0.0846834	ACIN1/LSM6/PUF60/HSPA8/PHF5A/CRNKL1/DDX46/SNRPA1/DDX5/U2AF1/EIF4A3/LSM4/SF3B2/SNRPD3/CHERP/ISY1/ISY1-RAB43/PRPF40B/CCDC12/PRPF8/SNRPA/PRPF4/SMNDC1/PPIE/U2AF2/PRPF40A/SNRNP70/HSPA2/NCBP1/HNRNPK/PPIH/MAGOH/LSM3/DHX16/RBM8A/SF3B4/SNRPD2/AQR/TCERG1/U2AF1L4/LSM2/BUD31/NCBP2/XAB2/HSPA6/PRPF38B/LSM7/CDC5L/SNRPF/RBM17/RP9/HNRNPM/HSPA1L/HSPA1A/THOC1/USP39/SNRPB/CTNNBL1/SF3A2/SNU13/PRPF31/SNRPB2/HNRNPC/PPI…	91
hsa00564	Glycerophospholipid metabolism	67/4631	97/7528	0.0743278	0.148185	0.0856676	PLA2G15/CHKA/PEMT/PLA2G2F/TAZ/GPD1L/LPCAT1/PLA2G16/DGKD/LYPLA1/MBOAT7/PCYT2/PTDSS2/ACHE/AGPAT2/PLD3/LPIN1/PGS1/AGPAT4/PISD/DGKZ/PNPLA6/AGPAT3/DGKG/ETNK2/JMJD7-PLA2G4B/PLA2G4B/AGPAT5/GNPAT/CEPT1/PLB1/DGKE/DGKI/PLD4/PTDSS1/MBOAT2/ETNK1/CHKB/CDS2/GPAT2/CHPT1/AGPAT1/DGKQ/PLA2G4C/GPAM/LPCAT3/LCAT/GPD1/PHOSPHO1/PLA2G2D/GPD2/PLD2/DGKK/PNPLA7/DGKA/PLA2G4E/PLA2G1B/PLD1/LCLAT1/CRLS1/DGKH/CDS1/CHAT/PCYT1B/P…	67
hsa04950	Maturity onset diabetes of the young	20/4631	26/7528	0.0752955	0.14917	0.0862371	HHEX/PAX6/GCK/HES1/PKLR/HNF4A/RFX6/INS/MAFA/HNF1A/MNX1/NKX2-2/HNF1B/SLC2A2/PDX1/NEUROG3/ONECUT1/PAX4/NKX6-1/BHLHA15	20
hsa04380	Osteoclast differentiation	87/4631	128/7528	0.0764027	0.150418	0.0869584	NFATC1/MAP3K7/TGFBR2/PPP3CA/MITF/FOSL2/SPI1/CSF1/PPP3CC/AKT2/TGFB1/TNFRSF11A/MAP2K1/MAPK13/AKT1/FOSB/PIK3R2/NCF4/PIK3R3/CREB1/LILRB4/TAB2/SYK/PLCG2/SQSTM1/JUN/NFKB2/TRAF2/RAC1/FOSL1/PIK3CD/MAPK14/NFKB1/IFNGR2/LCP2/CYLD/SOCS3/TEC/MAP3K14/LCK/FHL2/NFKBIA/CSF1R/JAK1/LILRA4/TAB1/IFNGR1/SIRPA/RELA/MAP2K6/LILRA2/PPP3CB/TYROBP/OSCAR/NFATC2/TNF/MAPK12/MAPK3/MAP2K7/CALCR/PIK3R1/FYN/PIK3CA/TRAF6/LILRA1/STA…	87
hsa01212	Fatty acid metabolism	38/4631	53/7528	0.080787	0.158061	0.0913772	ELOVL1/CPT1A/HADHB/HADHA/FADS2/FASN/ACADS/ACOX1/TECR/ACSL1/ACAA1/HSD17B12/ACACA/SCP2/ACSBG2/ELOVL5/ACADSB/ACAT1/ACSL6/ACSBG1/MECR/ELOVL7/HACD1/ACSL3/ACAA2/ACOX3/CPT1B/PPT2/ELOVL6/FADS1/HSD17B4/SCD5/ACADL/MCAT/ELOVL4/HADH/CPT1C/ACAT2	38
hsa00270	Cysteine and methionine metabolism	34/4631	47/7528	0.0818343	0.159122	0.0919905	MDH1/MAT2B/AHCY/DNMT3A/AHCYL2/GOT2/DNMT1/ADI1/APIP/MAT2A/GCLM/AHCYL1/LDHA/MTR/CTH/IL4I1/LDHAL6A/MDH2/MPST/SRM/CBS/BCAT1/LDHB/BCAT2/ENOPH1/AMD1/SMS/MTAP/MRI1/CDO1/GSS/GCLC/DNMT3B/TST	34
hsa05133	Pertussis	53/4631	76/7528	0.085163	0.164579	0.095145	C2/IRF3/TICAM1/RHOA/C1R/CASP7/MAPK13/GNAI1/MYD88/ITGB2/CALML5/CFL2/CALML4/JUN/TICAM2/CALM1/CXCL5/SERPING1/C3/TIRAP/MAPK14/NFKB1/SFTPA1/C1QB/IL12B/GNAI2/IRF1/CALM2/RELA/CFL1/IL10/TNF/MAPK12/MAPK3/NOD1/TRAF6/MAPK9/ITGA5/C1QA/NLRP3/CALM3/MAPK11/ITGAM/CASP3/IL23A/MAPK8/PYCARD/CALML3/MAPK10/C1S/IL6/FOS/NOS2	53
hsa04974	Protein digestion and absorption	62/4631	90/7528	0.0893409	0.1716	0.099204	COL27A1/PRCP/SLC8A3/COL11A2/ATP1A1/PRSS1/SLC9A3/COL13A1/SLC8A1/ELN/KCNE3/COL12A1/KCNQ1/COL9A3/COL11A1/COL7A1/SLC7A9/ATP1B3/CELA3A/SLC7A8/SLC8A2/SLC16A10/COL1A1/FXYD2/COL4A2/SLC1A5/KCNN4/CPA2/MME/COL2A1/DPP4/COL5A1/ATP1A2/CELA3B/SLC6A19/COL18A1/COL15A1/COL6A1/SLC3A2/SLC15A1/COL5A3/CELA2A/MEP1A/COL9A2/SLC38A2/COL22A1/COL24A1/SLC3A1/COL5A2/COL6A3/CPB2/COL4A1/CPA1/SLC7A7/ATP1A4/CPA3/PGA5/SLC36A1/COL1…	62
hsa05010	Alzheimer disease	114/4631	171/7528	0.0925039	0.176598	0.102094	NDUFS2/ATP5J/PPP3CA/EIF2AK3/UQCR11/MAPT/ATP5G2/ADAM17/ATP5C1/CACNA1S/SDHD/COX6B2/GSK3B/NDUFC2-KCTD14/NDUFS6/NDUFA10/CDK5/NDUFB1/APBB1/LRP1/PPP3CC/CASP7/HSD17B10/COX7A2L/UQCRC2/CASP9/GRIN2D/RTN3/CYC1/CALML5/CALML4/CDK5R1/GNAQ/NDUFS3/ATP5E/CALM1/ATP5F1/UQCRH/ATP5B/NDUFB5/ERN1/PLCB1/NDUFS8/NDUFV1/COX5A/CAPN2/COX6C/NDUFB3/ATP2A3/PSENEN/APP/ITPR1/CACNA1D/NCSTN/BACE2/SDHA/CALM2/ATP5G1/UQCRQ/ITPR3/MME/C…	114
hsa00514	Other types of O-glycan biosynthesis	17/4631	22/7528	0.0937204	0.176778	0.102197	MFNG/PLOD3/B4GALT2/ST6GAL1/OGT/LFNG/GXYLT1/POFUT1/ST3GAL3/B4GALT3/POFUT2/POMT2/ST6GAL2/B4GALT1/POMT1/RFNG/POGLUT1	17
hsa00900	Terpenoid backbone biosynthesis	17/4631	22/7528	0.0937204	0.176778	0.102197	DHDDS/GGPS1/HMGCR/ACAT1/RCE1/PDSS1/HMGCS2/ICMT/MVK/FNTB/FNTA/PDSS2/ZMPSTE24/PMVK/IDI1/ACAT2/MVD	17
hsa04142	Lysosome	83/4631	123/7528	0.0999096	0.18733	0.108298	PLA2G15/AP4E1/ATP6V1H/GALC/SGSH/GUSB/IDUA/NAGA/CD63/GLB1/MCOLN1/M6PR/GGA3/MFSD8/ARSG/AP3S1/CD164/AP1B1/CTSV/AP3D1/IGF2R/LGMN/CLTC/HGSNAT/MAN2B1/ARSB/HEXA/TCIRG1/ATP6V0A4/ABCA2/GNPTAB/ASAH1/LITAF/ABCB9/SLC11A1/ENTPD4/AP4M1/GALNS/AP3B2/GAA/GBA/NPC1/CLN3/GGA2/NEU1/GGA1/LAMP1/ATP6V0A2/CTSH/AP1M1/PPT2/AP1S1/CLTCL1/ATP6V0B/CLN5/AP4S1/TPP1/DNASE2/LAPTM4B/CLTB/AP3B1/LAPTM4A/AP1G2/AP4B1/CTSD/AP1M2/ARSA/LI…	83
hsa04978	Mineral absorption	36/4631	51/7528	0.115585	0.21544	0.124548	HMOX2/ATP1A1/SLC9A3/SLC8A1/MT1G/FTH1/SLC46A1/TRPM6/ATP1B3/HMOX1/VDR/FXYD2/TRPM7/SLC26A6/MT1H/SLC30A1/CLCN2/CYBRD1/SLC26A9/MT1E/SLC39A4/ATP1A2/SLC6A19/STEAP2/ATP7A/FTL/MT1B/MT1X/STEAP1/ATOX1/ATP1A4/ATP2B1/MT1F/MT1M/SLC5A1/ATP1A3	36
hsa03050	Proteasome	32/4631	45/7528	0.11927	0.221	0.127763	PSMD8/PSMB9/PSMB1/PSMF1/PSMD12/PSME1/PSMB3/PSMA2/PSMD13/PSME3/PSMD11/ADRM1/PSMD2/PSMB2/PSMC1/POMP/PSMD7/PSMA7/PSMC5/PSMA4/PSMB10/PSMD1/PSME2/PSMA5/PSMB6/PSMB8/PSMB5/PSMC4/PSMA8/PSMD3/PSMB4/PSMA1	32
hsa03410	Base excision repair	24/4631	33/7528	0.124493	0.229329	0.132578	PARP1/NEIL1/FEN1/MBD4/POLE/PARP3/APEX1/SMUG1/POLE3/POLD4/NTHL1/XRCC1/POLL/UNG/POLB/LIG3/PCNA/LIG1/POLD2/NEIL3/NEIL2/POLD1/POLE4/OGG1	24
hsa05110	Vibrio cholerae infection	35/4631	50/7528	0.137026	0.250949	0.145076	ATP6V1H/ATP6V1A/ADCY3/ATP6V1C2/ATP6V1B2/ADCY9/ATP6V0E1/PLCG1/PRKCA/GNAS/KCNQ1/TCIRG1/ATP6V0A4/ATP6V0E2/SLC12A2/PLCG2/TJP1/SEC61A1/KDELR3/TJP2/ATP6V1G1/ARF1/ACTB/ATP6V0A2/ATP6V1E1/ATP6V0B/PDIA4/PRKACA/ATP6V1D/ATP6V0D1/ATP6V1C1/ATP6V0A1/ACTG1/SEC61A2/ATP6V0C	35
hsa00640	Propanoate metabolism	23/4631	32/7528	0.152513	0.277698	0.16054	ACSS1/HADHA/ACACA/ACACB/ACAT1/ABAT/MLYCD/BCKDHA/LDHA/LDHAL6A/DLD/ECHDC1/ACSS3/DBT/MUT/PCCA/LDHB/SUCLG2/PCCB/SUCLA2/MCEE/ALDH6A1/ACAT2	23
hsa00450	Selenocompound metabolism	13/4631	17/7528	0.153891	0.278596	0.16106	SEPSECS/TXNRD1/SCLY/TXNRD2/MTR/MARS2/CTH/MARS/SEPHS1/PAPSS1/SEPHS2/PAPSS2/TXNRD3	13
hsa00670	One carbon pool by folate	15/4631	20/7528	0.155946	0.279871	0.161797	ST20-MTHFS/SHMT2/ALDH1L2/MTHFD1/MTHFD1L/GART/MTR/MTHFD2/MTFMT/MTHFR/ALDH1L1/SHMT1/TYMS/MTHFD2L/AMT	15
hsa04964	Proximal tubule bicarbonate reclamation	17/4631	23/7528	0.156373	0.279871	0.161797	MDH1/ATP1A1/SLC9A3/GLUD1/PCK2/GLS/SLC4A4/ATP1B3/FXYD2/SLC38A3/CA2/AQP1/ATP1A2/SLC25A10/ATP1A4/ATP1A3/CA4	17
hsa01200	Carbon metabolism	77/4631	116/7528	0.161474	0.287369	0.166131	MDH1/ME3/CS/ACO2/ACSS1/HADHA/GLUD1/SDHD/PDHB/IDH3A/PC/ALDOA/ACADS/OGDH/GLYCTK/PFKL/IDNK/H6PD/SHMT2/DLAT/PGLS/GCK/ALDOB/PRPS2/TPI1/GCSH/ESD/PFKP/PKLR/TKT/GOT2/PFKM/GPT2/ACAT1/ALDOC/PSPH/MDH2/DLD/PHGDH/SDHA/ADH5/ME2/HK1/PDHA2/HK2/MUT/PCCA/RPIA/IDH1/GPT/MTHFR/PGD/IDH2/HKDC1/PGP/PKM/SHMT1/ACO1/SUCLG2/ENO2/PRPS1L1/IDH3B/ENO4/TKTL1/RGN/PCCB/ADPGK/SUCLA2/MCEE/GAPDH/GPI/ALDH6A1/SDHB/ACAT2/AMT/PDHA1/TALDO1	77
hsa04659	Th17 cell differentiation	71/4631	107/7528	0.174913	0.309538	0.178948	NFATC1/TGFBR2/PPP3CA/RORA/IRF4/NFKBIB/HLA-DMA/PPP3CC/TGFB1/CD247/RARA/HIF1A/PLCG1/GATA3/MAPK13/IL4/JAK3/HLA-DPB1/HLA-DOA/STAT5A/JUN/CD4/STAT3/RXRB/HLA-DRB1/SMAD3/SMAD2/HLA-DPA1/JAK2/MAPK14/NFKB1/IFNGR2/RUNX1/RORC/ZAP70/STAT5B/IL6R/IL17D/LCK/NFKBIA/JAK1/RXRA/IFNGR1/RELA/PPP3CB/MTOR/NFATC2/MAPK12/MAPK3/IL4R/HSP90AA1/IL1RAP/IL12RB1/MAPK9/PRKCQ/TYK2/STAT1/MAPK11/IL23A/MAPK8/NFKBIE/MAPK10/CD3D/LAT/IL6…	71
hsa04130	SNARE interactions in vesicular transport	24/4631	34/7528	0.181343	0.319123	0.184489	VAMP4/STX18/STX10/VAMP5/SNAP23/STX8/VAMP3/STX4/VTI1B/VAMP2/STX2/STX16/GOSR2/STX7/VAMP1/USE1/STX17/STX1A/BET1L/STX5/BET1/VTI1A/SNAP29/STX11	24
hsa01523	Antifolate resistance	22/4631	31/7528	0.185268	0.322429	0.1864	ABCC4/FPGS/FOLR2/ABCC1/SHMT2/SLC46A1/ALOX12/GART/NFKB1/RELA/GGH/SLC19A1/ABCC5/TNF/ABCC3/MTHFR/SHMT1/FOLR1/TYMS/IL6/IKBKB/ABCC2	22
hsa03020	RNA polymerase	22/4631	31/7528	0.185268	0.322429	0.1864	ZNRD1/POLR1D/POLR2F/POLR3D/POLR2L/POLR3GL/POLR2A/POLR1A/POLR2H/POLR2C/POLR3F/POLR3E/POLR3K/POLR3H/POLR3A/POLR2I/POLR2J/POLR2D/POLR3C/POLR2K/POLR3B/POLR1B	22
hsa04972	Pancreatic secretion	65/4631	98/7528	0.189814	0.327344	0.189241	CD38/ATP1A1/PRSS1/PLA2G2F/RHOA/ADCY3/ATP2B3/RAB8A/SLC4A2/ADCY9/TPCN2/ADCY7/KCNMA1/PRKCA/GNAS/KCNQ1/RAP1B/SLC12A2/PRKCB/SLC4A4/GNAQ/ADCY1/RAC1/ATP1B3/SLC9A1/PLCB1/CELA3A/ADCY2/ATP2B2/ADCY4/ATP2A3/ITPR1/FXYD2/CHRM3/CA2/PRKCG/ADCY6/ITPR3/CPA2/RYR2/ATP2A2/PLCB3/TRPC1/ATP1A2/CELA3B/SCTR/ATP2B4/CCKAR/RAP1A/PLA2G2D/ADCY5/ITPR2/CELA2A/PNLIPRP1/CPB2/CPA1/ATP1A4/PLA2G1B/RAB3D/CPA3/CLCA2/CEL/ATP2B1/CCK/ATP1…	65
hsa04714	Thermogenesis	149/4631	231/7528	0.190171	0.327344	0.189241	NDUFS2/BMP8B/ATP5J/PRDM16/KDM3A/COX20/PNPLA2/UQCR11/PRKAG2/RHEB/RPTOR/ATP5G2/ARID1A/CPT1A/ATP5C1/ADCY3/SDHD/COX6B2/MGLL/NDUFC2-KCTD14/NDUFS6/ARID1B/NDUFA10/NDUFB1/NDUFAF3/ADCY9/PRKAB2/COX7A2L/UQCRC2/ADCY7/MAPK13/ACSL1/GNAS/TSC2/CYC1/RPS6KA2/SMARCD1/MAP2K3/CREB1/CREB3L1/TSC1/NPR1/LIPE/NDUFS3/AKT1S1/ADCY1/ATP5E/ZNF516/HRAS/ACSL6/MAP3K5/FGFR1/ATP5F1/UQCRH/RPS6KA3/ATP5B/NDUFB5/BMP8A/NDUFS8/MAPK14/ADC…	149
hsa00563	Glycosylphosphatidylinositol (GPI)-anchor biosynthesis	18/4631	25/7528	0.192556	0.329069	0.190239	PIGV/PIGQ/PIGP/GPAA1/PIGL/PIGK/PIGY/PIGF/PIGM/PIGX/PIGW/PIGA/PIGU/PGAP1/DPM2/PIGZ/PIGO/PIGG	18
hsa01524	Platinum drug resistance	49/4631	73/7528	0.193263	0.329069	0.190239	ERBB2/BIRC2/AKT2/MDM2/GSTO2/CASP9/AKT1/PIK3R2/PIK3R3/GSTM4/GSTM5/ERCC1/MLH1/BAX/MAP3K5/PIK3CD/BCL2L1/PDPK1/BIRC5/POLH/GSTO1/FASLG/GSTA5/MAPK3/PIK3R1/MGST1/REV3L/PIK3CA/ATP7A/TP53/MGST3/BBC3/CASP8/BID/TOP2B/MSH3/BCL2/CDKN2A/CASP3/CDKN1A/BAD/XPA/GSTP1/MSH2/ATM/AKT3/ABCC2/FADD/ATP7B	49
hsa03450	Non-homologous end-joining	4631-10-01	13/7528	0.197944	0.335228	0.1938	FEN1/DCLRE1C/POLM/PRKDC/XRCC6/POLL/LIG4/DNTT/XRCC4/NHEJ1	10

## Sheet: PALM VS MALM
ID	Description	GeneRatio	BgRatio	pvalue	p.adjust	qvalue	geneID	Count
hsa04360	Axon guidance	164/5550	181/7493	1.4335e-08	2.94189e-06	1.79905e-06	SRGAP3/SLIT3/SSH2/PTK2/DPYSL2/SEMA3F/NTN1/PPP3CA/ABLIM1/GNAI2/ABLIM2/LIMK1/UNC5A/PPP3CB/ROBO1/PARD3/PLXNC1/PIK3R1/LIMK2/ROBO2/PRKCA/SEMA5A/SEMA5B/SEMA4B/SEMA3C/ABLIM3/CAMK2G/PLXNA2/GNAI1/SLIT2/RND1/NRP1/ABL1/EPHA1/EFNA5/DCC/EFNA3/CAMK2D/GSK3B/NCK1/SEMA6D/BMP7/PPP3R1/BOC/NFATC4/EPHB2/UNC5D/FYN/SSH1/PLXNB1/RGS3/NCK2/PAK6/BMPR1B/MAPK1/CAMK2B/NTNG1/SRC/PAK4/PRKCZ/UNC5B/CDC42/SEMA3D/RASA1/EFNB3/FES/RA…	164
hsa04010	MAPK signaling pathway	257/5550	295/7493	1.86787e-08	2.94189e-06	1.79905e-06	EGFR/IGF1R/TGFB3/NGF/PPP3CA/TGFBR2/MRAS/PDGFC/PLA2G4A/IL1RAP/IKBKB/PDGFRB/MEF2C/PPP3CB/STK3/FGF7/FLNB/RPS6KA2/PDGFB/CACNA2D3/PRKCA/NF1/PLA2G4E/TEK/PLA2G4F/GNG12/MAP3K12/FGFR1/PDGFA/IGF2/MAX/TGFB2/NR4A1/BDNF/DUSP7/EFNA5/CACNA1C/EFNA3/PLA2G4B/JMJD7-PLA2G4B/MAP2K1/MAP4K4/CACNA1B/JUN/IL1R1/DUSP16/CACNA1H/FGFR2/CACNG3/MAP3K8/RASGRP4/PPP3R1/CACNA1A/MAP3K14/CRK/NLK/NFATC1/TGFA/MECOM/CACNA2D4/PRKACA/CACN…	257
hsa04921	Oxytocin signaling pathway	138/5550	152/7493	1.52547e-07	1.60174e-05	9.79511e-06	EGFR/PPP3CA/ITPR1/ADCY3/CALML4/GNAI2/PLA2G4A/MEF2C/PPP3CB/CALML6/CACNA2D3/PRKCA/PLA2G4E/CALM3/CAMK2G/PLA2G4F/MYLK/GNAI1/PIK3R5/CDKN1A/ADCY6/GNAS/PPP1R12B/PRKAG2/ITPR2/CACNA1C/PLA2G4B/JMJD7-PLA2G4B/MAP2K1/CAMK2D/JUN/RCAN1/GUCY1A3/CACNG3/PPP3R1/NFATC4/NFATC1/CAMK1/CALM1/CACNA2D4/PRKACA/ADCY2/KCNJ12/MAPK1/PRKCG/ELK1/CAMK2B/GNAQ/PTGS2/ADCY9/CACNB1/SRC/EEF2K/ITPR3/CACNA2D2/ADCY5/KCNJ6/GNAO1/CACNB2/CAC…	138
hsa04144	Endocytosis	212/5550	244/7493	5.49042e-07	4.32371e-05	2.64407e-05	RAB8A/DNM3/EGFR/IGF2R/IGF1R/RAB31/SMAD3/TGFBR2/PLD1/KIF5C/ASAP1/NEDD4L/PARD3/GRK5/PSD3/ASAP2/PSD2/EHD1/CBLB/EPN2/CYTH1/EHD3/EPS15L1/CHMP2B/GRK7/CLTB/PML/ARAP2/MVB12B/SMURF1/FGFR2/VTA1/SH3GL1/AGAP3/CAPZB/ARFGEF1/GIT1/ARF3/SMURF2/CXCR1/GIT2/CAV2/ARPC4/SNX1/CHMP4B/VPS37C/EHD2/ARPC1B/AGAP1/CLTC/LDLRAP1/ACAP3/IQSEC1/RAB11FIP3/HSPA1L/NEDD4/RABEP1/ZFYVE16/SRC/PRKCZ/AP2S1/CHMP6/ARF5/CDC42/RAB11FIP4/ARAP1…	212
hsa04510	Focal adhesion	175/5550	199/7493	9.08031e-07	4.96096e-05	3.03377e-05	RAPGEF1/COL4A2/EGFR/PTK2/IGF1R/VAV3/TNR/VWF/LAMA3/ITGA10/PARVB/PDGFC/LAMA4/PDGFRB/LAMB3/TLN2/PIK3R1/ITGA2/TNXB/FLNB/ACTN1/ITGA9/PDGFB/COL6A3/ITGB4/PRKCA/COL4A1/ACTN4/LAMB1/MYLK/PDGFA/ITGA5/ITGA8/LAMB4/DOCK1/PPP1R12B/ITGB5/MAP2K1/SHC2/LAMA5/GSK3B/SHC3/JUN/PXN/VCL/ARHGAP35/CRK/BCAR1/FYN/PARVA/ITGA6/CAV2/PAK6/MYLPF/RELN/MAPK1/PRKCG/ELK1/IGF1/ITGA11/SRC/LAMC2/PAK4/COL1A2/ITGA3/PARVG/RASGRF1/CDC42/PDP…	175
hsa04020	Calcium signaling pathway	166/5550	188/7493	9.44944e-07	4.96096e-05	3.03377e-05	P2RX6/EGFR/ADRA1B/PPP3CA/ITPR1/ADCY3/CALML4/PDGFRB/PPP3CB/CALML6/PLCD3/HTR7/HTR2A/ATP2B4/PRKCA/ADORA2A/CALM3/CAMK2G/SLC8A3/MCU/MYLK/ITPKB/GRIN2A/SLC8A2/PTAFR/PDE1C/PLCD4/GRIN2D/GNAS/ITPR2/CACNA1C/CAMK2D/CACNA1B/HRH1/CACNA1H/PPP3R1/CACNA1A/STIM1/CAMK1/EDNRA/CALM1/PRKACA/CACNA1G/PDE1B/ADCY2/BDKRB2/PRKCG/TPCN1/CAMK2B/GNAQ/ADCY9/CHRM1/TPCN2/ITPR3/ITPKC/VDAC2/PPIF/BDKRB1/ERBB2/HRH2/PLCZ1/PLCG1/ADORA2B…	166
hsa01521	EGFR tyrosine kinase inhibitor resistance	74/5550	79/7493	6.69907e-06	0.000301458	0.00018435	EGFR/IGF1R/BCL2L1/STAT3/PDGFC/JAK1/FOXO3/PDGFRB/PIK3R1/PDGFB/PRKCA/NF1/IL6R/PDGFA/MAP2K1/SHC2/IL6/GSK3B/SHC3/FGFR2/TGFA/NRG1/MAPK1/PRKCG/IGF1/SRC/BAD/ERBB2/PIK3R2/PLCG1/JAK2/VEGFA/NRG2/FGF2/GRB2/RAF1/BCL2/AKT3/MET/EIF4E/FGFR3/AKT1/AKT2/PIK3CB/AXL/PIK3CA/HRAS/SOS1/RPS6/RPS6KB1/MTOR/KRAS/PRKCB/KDR/PDGFD/PDGFRA/ERBB3/GAB1/EGF/BCL2L11/SOS2/EIF4E2/PTEN/SHC1/MAP2K2/EIF4E1B/PIK3R3/SHC4/RPS6KB2/BAX/PLCG2…	74
hsa05205	Proteoglycans in cancer	174/5550	201/7493	9.73001e-06	0.00032219	0.000197029	SDC1/SLC9A1/EGFR/PTK2/IGF1R/STAT3/ITPR1/MRAS/PLAU/PIK3R1/ITGA2/EZR/FLNB/WNT10A/PRKCA/CAMK2G/FGFR1/IGF2/SDC2/TGFB2/ITGA5/ANK2/CDKN1A/PPP1R12B/DCN/ITGB5/ITPR2/ESR1/MAP2K1/ANK1/CAMK2D/CD44/TIAM1/PXN/WNT3/HPSE2/TWIST2/CAV2/MIR10A/PRKACA/WNT2B/COL21A1/FZD2/MAPK1/PRKCG/MAPK14/ARHGEF1/ELK1/CAMK2B/IGF1/WNT6/SRC/FZD6/MYC/ITPR3/CDC42/FZD8/MIR21/CTTN/PDPK1/IQGAP1/WNT7A/FAS/ERBB2/RAC1/WNT3A/SMAD2/PIK3R2/CD63…	174
hsa04910	Insulin signaling pathway	122/5550	137/7493	1.01069e-05	0.00032219	0.000197029	RAPGEF1/PPARGC1A/CALML4/IKBKB/PTPRF/CALML6/PIK3R1/RPTOR/CALM3/SORBS1/TSC1/CBLB/PYGM/PRKAG2/RHOQ/PCK1/MAP2K1/SHC2/SREBF1/GSK3B/SHC3/HK1/PYGB/CRK/PYGL/CALM1/HKDC1/GCK/PRKACA/G6PC3/INPP5K/PRKAR1B/FOXO1/G6PC2/MAPK1/ELK1/PDE3B/PRKCZ/PDPK1/BAD/TRIP10/PCK2/PIK3R2/INSR/MAPK8/GRB2/ACACA/RAF1/PRKCI/G6PC/FLOT2/AKT3/SLC2A4/HK2/EIF4E/CALML3/PRKAG3/TSC2/PRKAB2/IRS1/AKT1/AKT2/PRKAB1/PIK3CB/MAPK10/PKLR/PRKAR2A/P…	122
hsa04152	AMPK signaling pathway	108/5550	120/7493	1.02283e-05	0.00032219	0.000197029	RAB8A/PPARGC1A/IGF1R/CREB3L2/PPP2CB/FOXO3/PPP2R1A/TBC1D1/PIK3R1/RPTOR/PFKP/PPP2R5E/TSC1/PPP2R3C/PRKAG2/PCK1/SREBF1/CD36/LEP/SCD5/RAB14/ELAVL1/ADIPOR2/ADIPOR1/CPT1A/PFKFB1/RAB2A/PPP2R5C/G6PC3/PFKM/FOXO1/CAB39/G6PC2/IGF1/EEF2K/PPP2R2C/PPARG/PFKL/PDPK1/CREB3L1/PCK2/HMGCR/PIK3R2/INSR/CCNA1/PFKFB3/PPP2R3A/ACACA/G6PC/AKT3/PFKFB2/SLC2A4/CREB5/PPP2R5A/PPP2R2B/PPP2R2D/STK11/PRKAG3/TSC2/PRKAB2/STRADA/IRS1/…	108
hsa04540	Gap junction	81/5550	88/7493	1.64851e-05	0.000472075	0.000288687	EGFR/TJP1/ITPR1/ADCY3/PDGFC/GNAI2/PDGFRB/HTR2A/PDGFB/PRKCA/TUBB4A/GNAI1/PDGFA/ADCY6/GNAS/ITPR2/MAP2K1/GUCY1A3/TUBA3E/PRKACA/ADCY2/TUBA8/MAPK1/PRKCG/GNAQ/ADCY9/DRD2/SRC/ITPR3/ADCY5/PRKG1/GRB2/RAF1/PLCB1/TUBA1C/ADCY8/TUBA4A/GNA11/ADCY4/TUBAL3/GUCY1B3/HRAS/SOS1/DRD1/PLCB4/KRAS/PRKCB/ADRB1/PDGFD/PDGFRA/CSNK1D/GRM1/TUBB2A/MAP2K5/EGF/TUBB8/TUBA3D/ADCY7/SOS2/GNAI3/PLCB3/MAP3K2/GRM5/LPAR1/GJA1/MAP2K2/HTR…	81
hsa02010	ABC transporters	44/5550	45/7493	2.19212e-05	0.000575433	0.000351894	ABCC2/ABCC1/ABCC4/ABCA12/ABCG1/ABCC5/ABCA4/ABCB4/ABCB11/ABCA5/ABCD4/TAP2/DEFB1/ABCG5/ABCC10/ABCC8/ABCA1/TAP1/ABCA6/ABCC3/ABCG2/ABCA7/ABCC9/ABCB5/ABCA8/ABCB8/ABCB9/ABCB1/ABCC11/ABCA2/ABCA9/ABCB10/CFTR/ABCB7/ABCD3/ABCC6/ABCG8/ABCA13/ABCC12/ABCD1/ABCA3/ABCA10/ABCD2/ABCB6	44
hsa04390	Hippo signaling pathway	135/5550	154/7493	2.4063e-05	0.000583065	0.000356561	TCF7L1/TGFB3/SMAD3/FRMD6/TGFBR2/PPP2CB/BMPR1A/PPP2R1A/PARD3/TCF7L2/SMAD7/LIMD1/STK3/WNT10A/GDF5/CTNNA2/CSNK1E/LOC400927-CSNK1E/TGFB2/TP73/YWHAG/APC2/GSK3B/TEAD1/BMP7/RASSF6/WNT3/DVL2/WNT2B/YWHAZ/NKD1/BMPR1B/SAV1/FZD2/CDH1/DLG1/CTNNA1/WNT6/DLG2/PPP2R2C/PRKCZ/FZD6/MYC/FZD8/WNT7A/BTRC/NF2/WWC1/BMP2/FGF1/WNT3A/SMAD2/LATS1/RASSF1/FZD7/GLI2/PARD6G/WNT5B/WNT16/AXIN2/PRKCI/LLGL1/FBXW11/BMP8A/BMP5/LATS2/C…	135
hsa05223	Non-small cell lung cancer	62/5550	66/7493	3.06591e-05	0.000639252	0.000390921	EGFR/STAT3/FOXO3/PIK3R1/PRKCA/RXRA/CDKN1A/MAP2K1/FHIT/RASSF5/TGFA/RB1/MAPK1/PRKCG/E2F2/ALK/CDK6/PDPK1/BAD/ERBB2/RARB/STAT5A/PIK3R2/RASSF1/PLCG1/GRB2/RAF1/AKT3/POLK/AKT1/AKT2/PIK3CB/PIK3CA/HRAS/SOS1/CDKN2A/KRAS/PRKCB/E2F3/E2F1/EGF/CASP9/CCND1/SOS2/JAK3/STAT5B/RXRB/EML4/RXRG/MAP2K2/PIK3R3/STK4/GADD45G/BAX/TP53/PLCG2/NRAS/PIK3CD/BAK1/GADD45B/GADD45A/ARAF	62
hsa05225	Hepatocellular carcinoma	146/5550	168/7493	3.24347e-05	0.000639252	0.000390921	EGFR/IGF1R/TCF7L1/TXNRD1/TGFB3/BCL2L1/SMAD3/TGFBR2/SMARCD2/SMARCA2/TCF7L2/PIK3R1/SMARCD3/LRP5/WNT10A/PRKCA/IGF2/TGFB2/ARID1B/GSTO2/CDKN1A/APC2/MAP2K1/SHC2/GSK3B/SHC3/SMARCE1/LRP6/WNT3/GSTA2/TGFA/SMARCB1/RB1/DVL2/WNT2B/ARID1A/DPF3/BRD7/FZD2/MAPK1/PRKCG/ELK1/WNT6/E2F2/TXNRD2/CDK6/FZD6/MYC/FZD8/WNT7A/BAD/WNT3A/SMAD2/MGST3/PIK3R2/PLCG1/FZD7/SMARCC1/WNT5B/WNT16/GRB2/RAF1/AXIN2/PBRM1/AKT3/ARID2/NFE2L2/…	146
hsa05224	Breast cancer	129/5550	147/7493	3.24699e-05	0.000639252	0.000390921	NOTCH3/EGFR/IGF1R/TCF7L1/NOTCH4/TCF7L2/PIK3R1/FGF7/LRP5/WNT10A/FGFR1/CDKN1A/ESR1/APC2/MAP2K1/SHC2/GSK3B/SHC3/JUN/LRP6/WNT3/RB1/DVL2/WNT2B/NOTCH1/JAG1/FZD2/MAPK1/PGR/NOTCH2/IGF1/WNT6/E2F2/CDK6/NCOA1/FZD6/MYC/FZD8/ESR2/WNT7A/ERBB2/FGF1/WNT3A/PIK3R2/NFKB2/FZD7/WNT5B/SP1/FGF2/WNT16/GRB2/RAF1/AXIN2/AKT3/FGF6/CSNK1A1/CTNNB1/POLK/BRCA2/FGF16/WNT4/HEYL/AXIN1/HEY2/AKT1/TCF7/FGF20/AKT2/PIK3CB/FGF10/PIK3CA/…	129
hsa04072	Phospholipase D signaling pathway	128/5550	146/7493	3.87852e-05	0.000718668	0.000439486	DNM3/EGFR/AGPAT4/ADCY3/AGPAT3/MRAS/PDGFC/PLA2G4A/PLD1/PDGFRB/PIK3R1/PDGFB/PRKCA/PLA2G4E/RAPGEF3/TSC1/PLA2G4F/DGKD/PDGFA/CYTH1/PIK3R5/LPAR5/GRM4/ADCY6/GNAS/MS4A2/PLA2G4B/JMJD7-PLA2G4B/MAP2K1/SHC2/SHC3/GRM2/FYN/CXCR1/LPAR6/RALB/ADCY2/MAPK1/GNA13/DGKQ/GNA12/AGPAT1/ADCY9/DGKZ/DGKE/ADCY5/DGKH/PIK3R2/INSR/PLD2/PLCG1/DGKI/RALGDS/DGKB/GRB2/RAF1/PLCB1/AVPR2/PIK3CG/DNM2/AKT3/GRM6/DNM1/ADCY8/PTK2B/GRM7/FCER…	128
hsa05226	Gastric cancer	130/5550	149/7493	5.76952e-05	0.00100967	0.00061744	EGFR/TCF7L1/TGFB3/SMAD3/TGFBR2/TCF7L2/PIK3R1/FGF7/LRP5/WNT10A/CTNNA2/TGFB2/RXRA/CDKN1A/APC2/MAP2K1/SHC2/GSK3B/SHC3/FGFR2/JUP/LRP6/WNT3/RB1/DVL2/WNT2B/FZD2/MAPK1/CDH1/CTNNA1/WNT6/E2F2/CDH17/FZD6/MYC/FZD8/WNT7A/ERBB2/FGF1/WNT3A/RARB/SMAD2/PIK3R2/FZD7/WNT5B/FGF2/WNT16/GRB2/RAF1/AXIN2/BCL2/AKT3/FGF6/MUC2/MET/CSNK1A1/CTNNA3/CTNNB1/POLK/FGF16/WNT4/TGFBR1/TERT/AXIN1/AKT1/TCF7/FGF20/AKT2/SMAD4/PIK3CB/CDK…	130
hsa04512	ECM-receptor interaction	75/5550	82/7493	6.21726e-05	0.00103076	0.000630337	SDC1/COL4A2/TNR/VWF/LAMA3/ITGA10/LAMA4/LAMB3/ITGA2/TNXB/ITGA9/COL6A3/ITGB4/COL4A1/LAMB1/ITGA5/ITGA8/LAMB4/ITGB5/LAMA5/CD36/CD44/ITGA6/SV2B/RELN/GP9/ITGA11/LAMC2/COL1A2/ITGA3/COL4A5/COL4A6/ITGB1/ITGB3/ITGB7/TNC/ITGB6/ITGA1/HSPG2/ITGA7/SV2C/SPP1/ITGB8/LAMC1/CD47/COL1A1/CHAD/ITGAV/LAMA2/THBS4/THBS3/SDC4/LAMC3/COL6A1/TNN/THBS2/COL9A2/AGRN/COL6A2/VTN/GP6/GP5/COL6A5/COL9A1/GP1BB/COMP/LAMA1/SV2A/HMMR/CO…	75
hsa04750	Inflammatory mediator regulation of TRP channels	89/5550	99/7493	7.03884e-05	0.00110862	0.000677951	PRKCH/NGF/P2RY2/ITPR1/ADCY3/CALML4/PLA2G4A/IL1RAP/CALML6/PIK3R1/PRKCE/HTR2A/PRKCA/PLA2G4E/CALM3/CAMK2G/PLA2G4F/ASIC1/ADCY6/GNAS/ITPR2/PLA2G4B/JMJD7-PLA2G4B/CAMK2D/HRH1/IL1R1/TRPM8/CALM1/PRKACA/ADCY2/BDKRB2/ASIC2/MAP2K6/F2RL1/PRKCG/MAPK14/CAMK2B/GNAQ/IGF1/ALOX12/ADCY9/PRKCD/SRC/TRPV4/ITPR3/BDKRB1/ADCY5/PIK3R2/PLCG1/MAPK8/PLA2G6/PLCB1/NTRK1/CYP4A11/MAP2K3/ADCY8/TRPV1/CALML3/ADCY4/PRKCQ/PIK3CB/MAPK1…	89
hsa05212	Pancreatic cancer	69/5550	75/7493	7.57174e-05	0.00113576	0.00069455	EGFR/TGFB3/BCL2L1/STAT3/SMAD3/TGFBR2/PLD1/IKBKB/JAK1/PIK3R1/TGFB2/CDKN1A/MAP2K1/RALBP1/TGFA/RB1/RALB/MAPK1/E2F2/CDK6/CDC42/BAD/ERBB2/RAC1/SMAD2/PIK3R2/MAPK8/RALGDS/VEGFA/RAF1/AKT3/ARHGEF6/POLK/BRCA2/TGFBR1/AKT1/AKT2/NFKB1/SMAD4/PIK3CB/RALA/MAPK10/PIK3CA/CDKN2A/RPS6KB1/MTOR/KRAS/E2F3/E2F1/EGF/CASP9/CCND1/MAPK9/STAT1/PIK3R3/IKBKG/RAC3/GADD45G/RPS6KB2/BAX/TP53/TGFB1/CHUK/PIK3CD/BAK1/GADD45B/GADD45A/…	69
hsa05165	Human papillomavirus infection	273/5550	330/7493	9.04324e-05	0.00124084	0.000758812	NOTCH3/COL4A2/EGFR/PTK2/TCF7L1/CREB3L2/TNR/VWF/LAMA3/ITGA10/MAML2/PPP2CB/LAMA4/RBPJL/IKBKB/JAK1/NOTCH4/PDGFRB/PPP2R1A/LAMB3/PARD3/TCF7L2/PIK3R1/ITGA2/TNXB/ITGA9/MAML3/WNT10A/COL6A3/ITGB4/MAGI1/COL4A1/PPP2R5E/LAMB1/IRF9/TSC1/ATP6V0D2/PPP2R3C/ITGA5/ITGA8/LAMB4/UBR4/CDKN1A/CREBBP/GNAS/ITGB5/APC2/MAP2K1/LAMA5/GSK3B/PXN/ATP6V0E1/TBPL2/WNT3/IKBKE/ITGA6/CHD4/ATP6V1E2/RB1/DVL2/TADA3/PRKACA/WNT2B/NOTCH1/P…	273
hsa05210	Colorectal cancer	78/5550	86/7493	9.4517e-05	0.00124084	0.000758812	EGFR/TCF7L1/TGFB3/SMAD3/TGFBR2/TCF7L2/PIK3R1/TGFB2/CDKN1A/DCC/APC2/MAP2K1/GSK3B/JUN/TGFA/RALB/MAPK1/CYCS/MYC/BAD/RAC1/SMAD2/PIK3R2/MAPK8/RALGDS/MSH3/GRB2/RAF1/AXIN2/BCL2/AKT3/CTNNB1/POLK/TGFBR1/PMAIP1/AXIN1/AKT1/TCF7/AKT2/SMAD4/PIK3CB/RALA/MAPK10/PIK3CA/HRAS/SOS1/RHOA/RPS6KB1/MTOR/KRAS/FOS/EGF/BCL2L11/CASP9/CCND1/SOS2/APC/MAPK9/MAP2K2/MSH2/PIK3R3/CASP3/BBC3/RAC3/GADD45G/RPS6KB2/BAX/TP53/NRAS/TGFB…	78
hsa05100	Bacterial invasion of epithelial cells	68/5550	74/7493	9.46628e-05	0.00124084	0.000758812	DNM3/PTK2/ELMO2/PIK3R1/SEPT2/SEPT9/ARHGAP10/CTNNA2/ITGA5/DOCK1/CLTB/SHC2/SHC3/WASF2/PXN/VCL/CRK/BCAR1/ELMO1/CAV2/ARPC4/ARPC1B/CLTC/CDH1/CTNNA1/SRC/CDC42/CTTN/RAC1/PIK3R2/ITGB1/MAD2L2/WASL/SEPT12/DNM2/DNM1/MET/CTNNA3/CTNNB1/ARHGEF26/SEPT8/PIK3CB/CAV3/ARPC5/PIK3CA/CBL/SEPT11/CD2AP/RHOA/ELMO3/SEPT6/GAB1/CLTCL1/RHOG/SHC1/CAV1/SEPT1/HCLS1/PIK3R3/ACTB/CLTA/SHC4/ARPC5L/PIK3CD/ARPC2/WASF1/ILK/ARPC1A	68
hsa04724	Glutamatergic synapse	101/5550	114/7493	9.84797e-05	0.00124084	0.000758812	SLC1A2/HOMER2/PPP3CA/ITPR1/ADCY3/GLS/GNAI2/PLA2G4A/PLD1/PPP3CB/GNB1/PRKCA/PLA2G4E/PLA2G4F/GNG12/GNAI1/GRIN2A/GNB4/GNG2/GRIN3A/GRM4/ADCY6/GRIN2D/GNAS/GRIN2B/ITPR2/CACNA1C/PLA2G4B/JMJD7-PLA2G4B/GRIK4/SHANK2/PPP3R1/CACNA1A/GRM2/GNG7/PRKACA/SLC1A3/ADCY2/MAPK1/PRKCG/GRIK5/DLGAP1/GNAQ/ADCY9/ITPR3/SLC38A1/ADCY5/GNAO1/PLD2/GNB5/SLC17A7/GRIK2/GRIA4/PLCB1/GRM6/SLC38A2/ADCY8/GRM7/GRIA1/GRM8/ADCY4/GNGT2/PPP3…	101
hsa05215	Prostate cancer	87/5550	97/7493	0.000105126	0.00127364	0.000778869	EGFR/IGF1R/TCF7L1/CREB3L2/PDGFC/IKBKB/PLAU/PDGFRB/TCF7L2/PIK3R1/PDGFB/FGFR1/PDGFA/CDKN1A/CREBBP/ERG/MAP2K1/IL1R2/GSK3B/FGFR2/HSP90AA1/TGFA/RB1/FOXO1/MAPK1/TMPRSS2/IGF1/E2F2/PDPK1/BAD/CREB3L1/ERBB2/PIK3R2/SPINT1/GRB2/RAF1/BCL2/AKT3/CREB5/CTNNB1/AKT1/TCF7/CREB1/AKT2/HSP90AB1/NFKB1/PIK3CB/ETV5/PLAT/PIK3CA/HRAS/SOS1/GSTP1/MTOR/KRAS/E2F3/INSRR/E2F1/ZEB1/PDGFD/PDGFRA/EGF/KLK3/SRD5A2/CASP9/CCND1/SOS2/CD…	87
hsa05166	Human T-cell leukemia virus 1 infection	185/5550	219/7493	0.000127663	0.0014745	0.000901701	TGFB3/CREB3L2/BCL2L1/PPP3CA/SMAD3/ADCY3/TGFBR2/KAT2A/IKBKB/JAK1/PPP3CB/TLN2/PIK3R1/LTBR/MAD1L1/ETS2/TGFB2/NRP1/CDKN1A/KAT2B/CREBBP/ADCY6/SPI1/MAP2K1/TRRAP/IL6/CRTC1/IL1R2/JUN/IL1R1/TBPL2/CHEK2/PPP3R1/VAC14/MAP3K14/HLA-DRB5/NFATC4/NFATC1/RB1/PRKACA/ADCY2/RANBP3/MAPK1/MAP3K1/ELK1/DLG1/E2F2/ADCY9/ETS1/MYC/ELK4/CD40/SLC2A1/HLA-DRA/VDAC2/ATM/CREB3L1/ADCY5/IL2RG/STAT5A/HLA-DQA1/SMAD2/PIK3R2/CCNA1/IL15/…	185
hsa04550	Signaling pathways regulating pluripotency of stem cells	121/5550	139/7493	0.000131067	0.0014745	0.000901701	IGF1R/STAT3/SMAD3/BMI1/JAK1/BMPR1A/PCGF3/PIK3R1/ACVR1B/WNT10A/ACVR1/FGFR1/ZFHX3/APC2/MAP2K1/PCGF1/GSK3B/FGFR2/WNT3/JARID2/DVL2/WNT2B/BMPR1B/FZD2/ID3/MAPK1/MAPK14/IGF1/WNT6/OTX1/FZD6/MYC/DLX5/PAX6/FZD8/WNT7A/FGFR4/WNT3A/SKIL/SMAD2/PIK3R2/JAK2/KAT6A/FZD7/LEFTY2/WNT5B/FGF2/WNT16/GRB2/RAF1/AXIN2/LHX5/NODAL/AKT3/FGFR3/TBX3/CTNNB1/WNT4/AXIN1/PCGF2/AKT1/AKT2/SMAD4/PIK3CB/BMPR2/ACVR1C/MYF5/PIK3CA/HOXB1/F…	121
hsa04611	Platelet activation	108/5550	123/7493	0.000136337	0.0014809	0.000905613	VWF/ITPR1/ADCY3/GNAI2/PLA2G4A/COL3A1/TLN2/PIK3R1/ITGA2/PLA2G4E/PLA2G4F/MYLK/GNAI1/PIK3R5/P2RY12/ADCY6/GNAS/ITPR2/LYN/PLA2G4B/JMJD7-PLA2G4B/GUCY1A3/ARHGAP35/STIM1/FYN/FERMT3/PRKACA/LCP2/ADCY2/GP9/MAPK1/MAPK14/GNA13/ARHGEF1/GNAQ/ADCY9/SRC/PRKCZ/COL1A2/ITPR3/TBXAS1/ADCY5/RAP1A/APBB1IP/PIK3R2/MYL12B/ITGB1/RASGRP2/ITGB3/NOS3/FCGR2A/PRKG1/ARHGEF12/PLCB1/PRKCI/PIK3CG/AKT3/ADCY8/PTGIR/COL1A1/PPP1R12A/MYL…	108
hsa04725	Cholinergic synapse	99/5550	112/7493	0.000143007	0.00150157	0.000918253	CREB3L2/ITPR1/ADCY3/GNAI2/PIK3R1/CHRNB4/GNB1/PRKCA/CAMK2G/GNG12/GNAI1/PIK3R5/GNB4/GNG2/KCNQ1/CHRNB2/ADCY6/KCNQ5/ITPR2/CACNA1C/MAP2K1/CAMK2D/CACNA1B/CACNA1A/GNG7/FYN/PRKACA/ADCY2/KCNJ12/MAPK1/PRKCG/CAMK2B/GNAQ/ADCY9/CHRM1/ITPR3/SLC18A3/CHAT/CREB3L1/ADCY5/KCNJ6/PIK3R2/GNAO1/JAK2/GNB5/CHRNA6/KCNQ2/KCNJ14/PLCB1/BCL2/PIK3CG/AKT3/KCNQ3/CREB5/ADCY8/KCNQ4/GNA11/ADCY4/GNGT2/CHRNA3/PIK3R6/AKT1/CREB1/AKT2/C…	99
hsa04810	Regulation of actin cytoskeleton	180/5550	213/7493	0.000150527	0.00152954	0.000935361	SPATA13/SSH2/SLC9A1/EGFR/PTK2/VAV3/ARHGEF7/ITGA10/MRAS/PDGFC/LIMK1/PDGFRB/CYFIP1/PIK3R1/ITGA2/BAIAP2/LIMK2/EZR/FGF7/ACTN1/ITGA9/PDGFB/ITGB4/MYH9/ACTN4/MYH10/MYLK/NCKAP1/GNG12/FGFR1/PDGFA/LPAR5/ITGA5/ITGA8/DOCK1/GSN/DIAPH3/PPP1R12B/ITGB5/APC2/MAP2K1/TIAM1/CYFIP2/WASF2/FGFR2/PXN/VCL/ARHGAP35/CRK/BCAR1/GIT1/ABI2/SSH1/ITGA6/ARPC4/ARPC1B/BDKRB2/PAK6/MYLPF/MAPK1/GNA13/ARHGEF1/GNA12/ITGA11/SRC/CHRM1/PAK…	180
hsa04066	HIF-1 signaling pathway	89/5550	100/7493	0.000174629	0.00170292	0.00104138	EGFR/IGF1R/STAT3/PIK3R1/LTBR/PRKCA/TEK/CAMK2G/IL6R/TF/CDKN1A/CREBBP/MAP2K1/CAMK2D/IL6/HK1/HKDC1/ANGPT4/MAPK1/PRKCG/EGLN3/CAMK2B/IGF1/EGLN1/PFKL/ANGPT2/SLC2A1/ERBB2/RBX1/PIK3R2/EGLN2/FLT1/INSR/PLCG1/PFKFB3/VEGFA/NOS3/NPPA/BCL2/IFNGR2/AKT3/HK2/EIF4E/AKT1/AKT2/ALDOA/NFKB1/PIK3CB/PDHA2/PIK3CA/ENO3/PDK1/ENO2/NOS2/RPS6/ENO4/RPS6KB1/MTOR/PRKCB/HIF1A/CAMK2A/EGF/PDHA1/EIF4E2/CDKN1B/ANGPT1/LDHA/PDHB/GAPDH/…	89
hsa05230	Central carbon metabolism in cancer	60/5550	65/7493	0.000178401	0.00170292	0.00104138	EGFR/GLS/PDGFRB/PIK3R1/PFKP/SLC7A5/FGFR1/MAP2K1/HK1/FGFR2/HKDC1/GCK/PFKM/MAPK1/SLC16A3/SIRT3/PFKL/MYC/SLC2A1/ERBB2/PIK3R2/RAF1/NTRK1/AKT3/HK2/MET/FGFR3/FLT3/AKT1/AKT2/PIK3CB/PDHA2/PIK3CA/PDK1/NTRK3/HRAS/MTOR/KRAS/SCO2/HIF1A/RET/PDGFRA/PDHA1/PGAM2/GLS2/PTEN/LDHA/PDHB/SLC2A2/MAP2K2/PIK3R3/HK3/SIRT6/G6PD/TP53/NRAS/PGAM1/PIK3CD/PKM/PGAM4	60
hsa04919	Thyroid hormone signaling pathway	102/5550	116/7493	0.00018404	0.00170508	0.0010427	NOTCH3/SLC9A1/NCOA2/KAT2A/NOTCH4/PLCD3/PIK3R1/PRKCA/PFKP/NCOR1/ATP1A1/MED27/MED12L/RXRA/KAT2B/CREBBP/PLCD4/ATP1B3/ESR1/MAP2K1/GSK3B/RCAN1/THRA/THRB/ATP1A2/PRKACA/MYH6/NOTCH1/MED13L/FOXO1/RCAN2/MAPK1/PRKCG/NOTCH2/MED16/SRC/NCOA1/MYC/SLC2A1/PDPK1/BAD/SLCO1C1/PIK3R2/PLCZ1/PLCG1/ITGB3/RAF1/PLCB1/AKT3/PFKFB2/ATP1A4/MED12/MED1/CTNNB1/PLCE1/ITGAV/WNT4/TSC2/AKT1/AKT2/PIK3CB/PIK3CA/TBC1D4/RHEB/BMP4/HRAS/P…	102
hsa05213	Endometrial cancer	54/5550	58/7493	0.000208595	0.00187736	0.00114806	EGFR/TCF7L1/FOXO3/TCF7L2/PIK3R1/CTNNA2/CDKN1A/APC2/MAP2K1/GSK3B/MAPK1/CDH1/ELK1/CTNNA1/MYC/PDPK1/BAD/ERBB2/PIK3R2/GRB2/RAF1/AXIN2/AKT3/CTNNA3/CTNNB1/POLK/AXIN1/AKT1/TCF7/AKT2/PIK3CB/PIK3CA/HRAS/SOS1/KRAS/EGF/CASP9/CCND1/SOS2/APC/PTEN/MAP2K2/PIK3R3/GADD45G/BAX/TP53/NRAS/PIK3CD/BAK1/GADD45B/MLH1/ILK/GADD45A/ARAF	54
hsa05220	Chronic myeloid leukemia	69/5550	76/7493	0.000225727	0.00196988	0.00120464	TGFB3/BCL2L1/SMAD3/TGFBR2/CTBP1/IKBKB/PIK3R1/CTBP2/TGFB2/CDKN1A/ABL1/MAP2K1/SHC2/SHC3/CRK/MECOM/RB1/MAPK1/E2F2/CDK6/MYC/BAD/STAT5A/PIK3R2/GRB2/RAF1/AKT3/POLK/TGFBR1/AKT1/AKT2/NFKB1/SMAD4/PIK3CB/PIK3CA/RUNX1/CBL/HRAS/SOS1/CDKN2A/KRAS/E2F3/E2F1/HDAC1/PTPN11/BCR/CCND1/SOS2/CDKN1B/STAT5B/NFKBIA/SHC1/MAP2K2/PIK3R3/GAB2/IKBKG/HDAC2/SHC4/GADD45G/BAX/TP53/NRAS/TGFB1/CHUK/PIK3CD/BAK1/GADD45B/GADD45A/ARAF	69
hsa05222	Small cell lung cancer	83/5550	93/7493	0.000231383	0.00196988	0.00120464	COL4A2/PTK2/BCL2L1/LAMA3/LAMA4/IKBKB/LAMB3/PIK3R1/ITGA2/COL4A1/LAMB1/MAX/LAMB4/RXRA/CDKN1A/FHIT/LAMA5/ZBTB17/ITGA6/RB1/PTGS2/E2F2/LAMC2/CDK6/ITGA3/CYCS/MYC/COL4A5/COL4A6/RARB/PIK3R2/ITGB1/TRAF5/BCL2/AKT3/LAMC1/POLK/ITGAV/LAMA2/AKT1/AKT2/NFKB1/PIK3CB/CDKN2B/PIK3CA/BIRC3/NOS2/LAMC3/TRAF3/E2F3/E2F1/CASP9/BIRC8/CCND1/CDKN1B/BIRC7/RXRB/TRAF4/PTEN/NFKBIA/RXRG/PIK3R3/TRAF1/IKBKG/CASP3/XIAP/GADD45G/CDK2/…	83
hsa04722	Neurotrophin signaling pathway	104/5550	119/7493	0.000276526	0.00220798	0.00135025	RAPGEF1/NGF/CALML4/IKBKB/FOXO3/CALML6/PIK3R1/RPS6KA2/CALM3/CAMK2G/TP73/BDNF/ABL1/MAP2K1/SHC2/CAMK2D/GSK3B/SHC3/JUN/CRK/CALM1/IRAK2/MAPK1/MAPK14/MAP3K1/CAMK2B/PRKCD/CDC42/PDPK1/BAD/RAC1/RAP1A/ARHGDIB/PIK3R2/PLCG1/MAPK8/SH2B3/SORT1/GRB2/PSEN1/RAF1/MATK/BCL2/MAP3K3/NTRK1/AKT3/RPS6KA5/NTRK2/CALML3/RPS6KA1/IRS1/AKT1/AKT2/NFKB1/PIK3CB/MAPKAPK2/MAPK10/ZNF274/PIK3CA/NTRK3/HRAS/SOS1/NGFR/RHOA/KRAS/RIPK2/I…	104
hsa05214	Glioma	68/5550	75/7493	0.000278704	0.00220798	0.00135025	EGFR/IGF1R/CALML4/PDGFRB/CALML6/PIK3R1/PDGFB/PRKCA/CALM3/CAMK2G/PDGFA/CDKN1A/MAP2K1/SHC2/CAMK2D/SHC3/CAMK1/TGFA/CALM1/RB1/MAPK1/PRKCG/CAMK2B/IGF1/E2F2/CDK6/PIK3R2/PLCG1/GRB2/RAF1/AKT3/POLK/CALML3/CAMK1D/AKT1/AKT2/PIK3CB/PIK3CA/HRAS/SOS1/CDKN2A/MTOR/KRAS/PRKCB/E2F3/E2F1/CAMK2A/PDGFRA/EGF/CCND1/SOS2/PTEN/SHC1/MAP2K2/PIK3R3/SHC4/GADD45G/BAX/TP53/CAMK1G/PLCG2/NRAS/PIK3CD/BAK1/GADD45B/GADD45A/ARAF/CAM…	68
hsa05217	Basal cell carcinoma	58/5550	63/7493	0.000280379	0.00220798	0.00135025	TCF7L1/TCF7L2/WNT10A/CDKN1A/APC2/GSK3B/WNT3/GLI3/DVL2/WNT2B/FZD2/WNT6/FZD6/FZD8/WNT7A/BMP2/WNT3A/FZD7/GLI2/WNT5B/WNT16/AXIN2/SUFU/CTNNB1/POLK/WNT4/AXIN1/TCF7/FZD4/BMP4/WNT2/FZD1/WNT7B/FZD9/HHIP/KIF7/WNT11/PTCH1/WNT5A/WNT9A/APC/WNT1/DVL1/FZD10/FZD5/FZD3/GADD45G/BAX/PTCH2/TP53/GLI1/DVL3/BAK1/GADD45B/SMO/GADD45A/WNT10B/SHH	58
hsa04310	Wnt signaling pathway	135/5550	158/7493	0.000366283	0.00281413	0.00172092	TCF7L1/PPP3CA/SMAD3/CTBP1/PPP3CB/ZNRF3/TCF7L2/DAAM1/LRP5/LGR4/WNT10A/PRKCA/PPARD/ROR2/CAMK2G/SERPINF1/TBL1X/CSNK1E/LOC400927-CSNK1E/CTBP2/PRICKLE2/CTNNBIP1/CREBBP/CSNK2B/APC2/VANGL2/CAMK2D/GSK3B/JUN/PPP3R1/LRP6/WNT3/NFATC4/NLK/VANGL1/NFATC1/PRICKLE1/DVL2/PRKACA/WNT2B/ROR1/NKD1/FZD2/PRKCG/WISP1/CAMK2B/WNT6/FZD6/MYC/RNF43/FZD8/WNT7A/BTRC/DAAM2/RAC1/RBX1/WNT3A/CSNK2A1/MAPK8/FZD7/NFATC2/WNT5B/WNT16/L…	135
hsa04015	Rap1 signaling pathway	173/5550	206/7493	0.000397373	0.0029803	0.00182254	RAPGEF1/EGFR/IGF1R/NGF/ADCY3/CALML4/MRAS/PDGFC/GNAI2/PDGFRB/CALML6/PARD3/TLN2/PIK3R1/FGF7/PDGFB/SIPA1L3/PRKCA/MAGI1/CTNND1/ADORA2A/TEK/RAPGEF3/CALM3/SIPA1L2/FGFR1/GNAI1/GRIN2A/PDGFA/LPAR5/ADCY6/GNAS/DOCK4/GRIN2B/EFNA5/EFNA3/MAP2K1/RASSF5/TIAM1/FGFR2/CRK/BCAR1/CALM1/LCP2/ANGPT4/RALB/ADCY2/MAP2K6/MAPK1/PRKCG/MAPK14/CDH1/GNAQ/IGF1/ADCY9/DRD2/SRC/PRKCZ/ANGPT2/CDC42/SKAP1/FGFR4/SIPA1L1/ADCY5/RAC1/EFNA…	173
hsa04730	Long-term depression	55/5550	60/7493	0.000547302	0.0040093	0.0024518	IGF1R/ITPR1/PPP2CB/GNAI2/PLA2G4A/PPP2R1A/PRKCA/PLA2G4E/PLA2G4F/GNAI1/GNAS/ITPR2/LYN/PLA2G4B/JMJD7-PLA2G4B/MAP2K1/GUCY1A3/CACNA1A/GNAZ/MAPK1/PRKCG/GNA13/GNA12/GNAQ/IGF1/ITPR3/GNAO1/NOS1/PRKG1/RAF1/PLCB1/GNA11/GRIA1/GUCY1B3/PPP2R1B/PLA2G4D/PPP2CA/HRAS/PLCB4/KRAS/PRKCB/GRM1/GNAI3/PLCB3/PLA2G4C/GRID2/CRH/MAP2K2/RYR1/GRIA2/GRIA3/NRAS/GUCY1A2/CRHR1/ARAF	55
hsa05231	Choline metabolism in cancer	87/5550	99/7493	0.00057747	0.00413416	0.00252816	EGFR/PDGFC/PLA2G4A/PLD1/PDGFRB/PIK3R1/PDGFB/PRKCA/SLC44A4/PLA2G4E/TSC1/PLA2G4F/DGKD/PDGFA/PLA2G4B/JMJD7-PLA2G4B/MAP2K1/JUN/WASF2/SLC44A1/MAPK1/PRKCG/DGKQ/DGKZ/PDPK1/SLC22A5/DGKE/DGKH/RAC1/PIK3R2/PLD2/PLCG1/MAPK8/DGKI/RALGDS/SP1/WASL/DGKB/GRB2/RAF1/AKT3/SLC22A4/PCYT1B/TSC2/AKT1/AKT2/SLC22A3/PIK3CB/PIP5K1B/MAPK10/PIK3CA/SLC44A5/RHEB/PLA2G4D/HRAS/SOS1/PCYT1A/RPS6KB1/MTOR/KRAS/PRKCB/CHPT1/HIF1A/FOS/P…	87
hsa04934	Cushing syndrome	131/5550	154/7493	0.000668883	0.00463203	0.00283262	EGFR/TCF7L1/CREB3L2/ITPR1/ADCY3/GNAI2/KCNK2/TCF7L2/WDR5/WNT10A/SCARB1/CAMK2G/AHR/GNAI1/NR4A1/CDKN1A/ADCY6/GNAS/ITPR2/CACNA1C/APC2/MAP2K1/CAMK2D/GSK3B/AIPL1/CYP11B1/RBBP5/CACNA1H/ARMC5/WNT3/RB1/DVL2/PRKACA/CACNA1G/PBX1/WNT2B/ADCY2/PDE8A/FZD2/MAPK1/CAMK2B/GNAQ/WNT6/E2F2/ADCY9/CDK6/CRHR2/FZD6/KMT2D/ITPR3/FZD8/WNT7A/CREB3L1/ADCY5/RAP1A/WNT3A/FZD7/WNT5B/SP1/WNT16/MEN1/AXIN2/PLCB1/KCNK3/CREB5/ADCY8/CTN…	131
hsa04370	VEGF signaling pathway	54/5550	59/7493	0.0006822	0.00463203	0.00283262	PTK2/PPP3CA/PLA2G4A/PPP3CB/PIK3R1/PRKCA/PLA2G4E/PLA2G4F/PLA2G4B/JMJD7-PLA2G4B/MAP2K1/SHC2/PXN/PPP3R1/MAPK1/PRKCG/MAPK14/PTGS2/SRC/CDC42/BAD/RAC1/PIK3R2/PLCG1/VEGFA/NFATC2/NOS3/RAF1/SH2D2A/AKT3/AKT1/PPP3R2/AKT2/PIK3CB/MAPKAPK2/PIK3CA/PLA2G4D/MAPKAPK3/HRAS/KRAS/PRKCB/KDR/MAPK13/CASP9/PLA2G4C/MAP2K2/PIK3R3/RAC3/PLCG2/NRAS/HSPB1/PIK3CD/MAPK12/SPHK2	54
hsa01522	Endocrine resistance	86/5550	98/7493	0.000691128	0.00463203	0.00283262	NOTCH3/EGFR/PTK2/IGF1R/ADCY3/NOTCH4/PIK3R1/NCOR1/BIK/CARM1/CDKN1A/ADCY6/GNAS/ESR1/MAP2K1/SHC2/SHC3/JUN/RB1/ABCB11/PRKACA/NOTCH1/JAG1/ADCY2/MAPK1/MAPK14/NOTCH2/IGF1/E2F2/ADCY9/SRC/ESR2/BAD/ADCY5/ERBB2/PIK3R2/MAPK8/SP1/GRB2/RAF1/BCL2/AKT3/ADCY8/MED1/ADCY4/AKT1/AKT2/PIK3CB/MAPK10/PIK3CA/HRAS/SOS1/CDKN2A/RPS6KB1/MTOR/KRAS/E2F3/E2F1/DLL1/FOS/MAPK13/ADCY7/CCND1/CDKN2C/SOS2/MAPK9/CDKN1B/SHC1/DLL4/MAP2K2…	86
hsa05202	Transcriptional misregulation in cancer	156/5550	186/7493	0.000860242	0.00564534	0.00345229	AFF1/PTK2/MITF/IGF1R/BCL2L1/TGFBR2/BMI1/HIST1H3E/PLAU/MLLT1/MEF2C/ETV4/PER2/SUPT3H/ETV6/NCOR1/HOXA9/SLC45A3/PDGFA/MAX/RXRA/DOT1L/CDKN1A/ZBTB16/ERG/PML/SPI1/PAX8/HOXA10/IL6/IL1R2/PAX5/JUP/ZBTB17/HOXA11/KDM6A/PBX1/FUT8/MLLT3/FOXO1/ATF1/TMPRSS2/RUNX1T1/IGF1/RARA/PPARG/MYC/ELK4/NR4A3/RUNX2/CD40/ATM/WT1/HIST1H3G/BCL11B/CEBPA/CD86/FLT1/CDK14/CCNA1/SPINT1/DEFA3/PBX3/ITGAM/SP1/ITGB7/WNT16/MEN1/BCL6/NUPR1…	156
hsa05412	Arrhythmogenic right ventricular cardiomyopathy (ARVC)	64/5550	72/7493	0.00159061	0.0102253	0.00625308	TCF7L1/ITGA10/TCF7L2/ITGA2/ITGA9/ITGB4/CACNA2D3/LMNA/CTNNA2/ITGA5/ITGA8/DSP/ITGB5/CACNA1C/CACNG3/JUP/SGCA/ITGA6/CACNA2D4/ACTN3/CTNNA1/ITGA11/CACNB1/ITGA3/DMD/CACNA2D2/CACNB2/ITGB1/CACNA2D1/ITGB3/ITGB7/ITGB6/SLC8A1/DES/ITGA1/ITGA7/ITGB8/CTNNA3/CTNNB1/ITGAV/DSG2/LAMA2/TCF7/SGCD/CACNG2/PKP2/RYR2/CACNA1D/CACNG1/CACNG8/CACNB4/CDH2/GJA1/ATP2A2/ACTN2/ACTB/CACNG4/CACNG7/CACNG5/DSC2/SGCB/CACNA1S/DAG1/CACN…	64
hsa04014	Ras signaling pathway	191/5550	232/7493	0.00165377	0.0104188	0.00637138	EGFR/IGF1R/NGF/BCL2L1/CALML4/MRAS/PDGFC/PLA2G4A/PLD1/RGL2/IKBKB/PDGFRB/CALML6/HTR7/PIK3R1/FGF7/KSR1/GNB1/PDGFB/PRKCA/NF1/PLA2G4E/TEK/CALM3/SYNGAP1/PLA2G4F/GNG12/RGL1/FGFR1/GRIN2A/PDGFA/IGF2/ETS2/GNB4/RASA3/GNG2/BDNF/ABL1/GRIN2B/EFNA5/EFNA3/PLA2G4B/JMJD7-PLA2G4B/MAP2K1/SHC2/RASSF5/TIAM1/SHC3/RALBP1/FGFR2/RASGRP4/GNG7/TGFA/RASAL2/CALM1/PRKACA/ANGPT4/RALB/PAK6/MAPK1/PRKCG/ELK1/IGF1/ETS1/PAK4/RASGRF1…	191
hsa04140	Autophagy - animal	109/5550	128/7493	0.0017279	0.0106567	0.00651685	DAPK2/IGF1R/BCL2L1/ITPR1/MRAS/PPP2CB/DAPK1/PIK3R1/ATG7/ATG16L1/RPTOR/ULK2/TSC1/GABARAPL1/MTMR4/DEPTOR/AMBRA1/MAP2K1/MTMR3/EIF2AK3/ATG3/UVRAG/PRKACA/ATG10/RRAGD/ATG4B/ATG12/MAPK1/ATG13/PRKCD/PDPK1/BAD/LAMP1/PIK3R2/MAPK8/RAF1/BCL2/RAB7A/AKT3/RRAGA/STK11/BNIP3/TSC2/PRKCQ/ERN1/IRS1/CFLAR/ATG16L2/HMGB1/AKT1/AKT2/PIK3CB/MAPK10/CTSB/PIK3CA/WIPI2/SH3GLB1/RHEB/STX17/PPP2CA/HRAS/RPS6KB1/MTOR/KRAS/HIF1A/ATG…	109
hsa04071	Sphingolipid signaling pathway	101/5550	118/7493	0.00175919	0.0106567	0.00651685	PPP2CB/GNAI2/PLD1/PPP2R1A/PIK3R1/PRKCE/SGPP2/SGMS2/PRKCA/ABCC1/PPP2R5E/GNAI1/CERS4/PPP2R3C/ASAH1/S1PR1/MS4A2/MAP2K1/ACER1/FYN/PPP2R5C/BDKRB2/MAPK1/PRKCG/MAPK14/GNA13/GNA12/GNAQ/PPP2R2C/PRKCZ/PDPK1/RAC1/SGPL1/PIK3R2/PLD2/MAPK8/NOS3/PPP2R3A/RAF1/PLCB1/BCL2/AKT3/TNFRSF1A/PPP2R5A/SGMS1/DEGS2/PPP2R2B/PPP2R2D/CERS6/FCER1A/AKT1/AKT2/ROCK1/NFKB1/PIK3CB/MAPK10/PIK3CA/PPP2R1B/PPP2CA/HRAS/PLCB4/RHOA/KRAS/PR…	101
hsa04392	Hippo signaling pathway - multiple species	28/5550	29/7493	0.00182219	0.01083	0.00662286	FRMD6/LIMD1/STK3/CSNK1E/LOC400927-CSNK1E/TEAD1/DCHS1/RASSF6/FAT4/SAV1/RASSF4/NF2/WWC1/LATS1/RASSF1/PAK1/LATS2/FRMD1/TEAD3/AJUBA/TEAD4/DCHS2/WTIP/MOB1B/WWTR1/RASSF2/TEAD2/YAP1	28
hsa04915	Estrogen signaling pathway	116/5550	137/7493	0.00193307	0.0112762	0.00689574	EGFR/NCOA2/KRT28/CREB3L2/ITPR1/ADCY3/CALML4/GNAI2/KRT14/CALML6/KRT17/PIK3R1/CALM3/GNAI1/ADCY6/GNAS/ITPR2/ESR1/MAP2K1/SHC2/SHC3/JUN/HSP90AA1/TGFA/GABBR2/CALM1/PRKACA/ADCY2/KRT18/HSPA1L/MAPK1/PGR/GNAQ/RARA/ADCY9/PRKCD/SRC/NCOA1/ITPR3/ESR2/KRT9/CREB3L1/ADCY5/KCNJ6/FKBP4/PIK3R2/GNAO1/KCNJ5/NOS3/SP1/GRB2/FKBP5/RAF1/PLCB1/BCL2/AKT3/CREB5/ADCY8/CALML3/ADCY4/OPRM1/AKT1/CREB1/AKT2/HSP90AB1/PIK3CB/ATF6B/PI…	116
hsa04713	Circadian entrainment	84/5550	97/7493	0.00202014	0.0115699	0.00707533	ITPR1/ADCY3/CALML4/GNAI2/CALML6/PER2/GNB1/PRKCA/CALM3/CAMK2G/GNG12/GNAI1/GRIN2A/GNB4/GNG2/ADCY6/GRIN2D/GNAS/GRIN2B/CACNA1C/CAMK2D/GUCY1A3/CACNA1H/GNG7/CALM1/PRKACA/CACNA1G/ADCY2/MAPK1/PRKCG/CAMK2B/GNAQ/NOS1AP/ADCY9/ITPR3/ADCY5/KCNJ6/GNAO1/GNB5/KCNJ5/NOS1/PRKG1/GRIA4/PLCB1/PER1/RPS6KA5/ADCY8/CALML3/GRIA1/ADCY4/GNGT2/RYR3/CREB1/ADCYAP1R1/GUCY1B3/KCNJ3/PLCB4/PRKCB/GRIN1/RYR2/CAMK2A/FOS/ADCY10/CACNA1…	84
hsa04210	Apoptosis	115/5550	136/7493	0.00223235	0.012557	0.00767895	NGF/BCL2L1/ITPR1/PTPN13/IKBKB/RIPK1/PIK3R1/TNFRSF10B/DAB2IP/LMNA/SEPT4/ITPR2/MAP2K1/JUN/EIF2AK3/PARP4/MAP3K14/CASP2/TUBA3E/CAPN1/TNFRSF10A/TP53AIP1/TUBA8/MAPK1/CYCS/ITPR3/HTRA2/PDPK1/ATM/FAS/BAD/PIK3R2/MAPK8/PARP1/RAF1/BCL2/NTRK1/TUBA1C/AKT3/TNFRSF1A/DFFB/PRF1/DAXX/TUBA4A/PMAIP1/ERN1/CFLAR/TUBAL3/AKT1/AKT2/NFKB1/DIABLO/PIK3CB/CASP8/MAPK10/CTSS/CTSB/PIK3CA/BIRC3/HRAS/KRAS/MAP3K5/FOS/BCL2L11/TUBA3D…	115
hsa04928	Parathyroid hormone synthesis	secretion and action	91/5550	106/7493	0.00241785	0.0133618	0.00817114	EGFR/CREB3L2/ITPR1/ADCY3/AKAP13/GNAI2/PLD1/MEF2C/MEF2D/LRP5/PRKCA/GCM2/FGFR1/GNAI1/MEF2A/MAFB/RXRA/CDKN1A/ADCY6/GNAS/ITPR2/MAP2K1/LRP6/PDE4B/MMP16/GATA3/PRKACA/ADCY2/SLC34A2/MAPK1/PRKCG/GNA13/ARHGEF1/GNA12/SLC9A3R1/GNAQ/ADCY9/PTH1R/RUNX2/ITPR3/CYP24A1/CREB3L1/ADCY5/NACA/CASR/PDE4D/PLD2/SP1/TRPV5/RAF1/PLCB1/BCL2/VDR/MMP17/CREB5/ADCY8/PDE4A/ARRB2/GNA11/GCM1/ADCY4/CREB1/KL/ATF6B/PTHLH/PLCB4/RHOA/PRK…	91
hsa04971	Gastric acid secretion	66/5550	75/7493	0.00248818	0.0135134	0.00826383	SLC9A1/KCNJ16/ITPR1/ADCY3/CALML4/GNAI2/KCNK2/CALML6/EZR/PRKCA/CALM3/CAMK2G/ATP1A1/MYLK/GNAI1/KCNQ1/ADCY6/GNAS/ATP1B3/ITPR2/CAMK2D/CALM1/ATP1A2/KCNJ15/PRKACA/SLC9A4/ADCY2/PRKCG/CAMK2B/GNAQ/ADCY9/KCNK10/ITPR3/ADCY5/HRH2/PLCB1/SLC26A7/ADCY8/ATP1A4/CALML3/CA2/MYLK3/ADCY4/CHRM3/ATP4B/KCNJ10/PLCB4/PRKCB/SST/CAMK2A/ADCY7/KCNJ1/GNAI3/PLCB3/ATP1B1/CCKBR/KCNJ2/CFTR/KCNE2/SLC4A2/PRKACB/ACTB/PRKACG/MYLK4/MYL…	66
hsa04012	ErbB signaling pathway	74/5550	85/7493	0.00270657	0.0144503	0.00883679	EGFR/PTK2/PIK3R1/PRKCA/CAMK2G/CBLB/CDKN1A/ABL1/MAP2K1/SHC2/CAMK2D/GSK3B/SHC3/JUN/NCK1/CRK/NRG3/TGFA/NRG1/NCK2/PAK6/MAPK1/PRKCG/ELK1/CAMK2B/SRC/PAK4/MYC/BAD/ERBB2/STAT5A/PIK3R2/PLCG1/MAPK8/NRG2/ABL2/GRB2/PAK1/RAF1/AKT3/BTC/AKT1/AKT2/PIK3CB/MAPK10/PIK3CA/CBL/HRAS/SOS1/RPS6KB1/MTOR/KRAS/PRKCB/CAMK2A/ERBB3/GAB1/EGF/SOS2/MAPK9/CDKN1B/STAT5B/SHC1/MAP2K2/PIK3R3/MAP2K4/SHC4/RPS6KB2/PLCG2/NRAS/PIK3CD/PAK2…	74
hsa04920	Adipocytokine signaling pathway	61/5550	69/7493	0.0028106	0.0147556	0.00902349	PPARGC1A/STAT3/IKBKB/ACSL1/TNFRSF1B/RXRA/PRKAG2/PCK1/CD36/LEP/ADIPOR2/ADIPOR1/CPT1A/G6PC3/ACSL3/G6PC2/ACSBG1/SLC2A1/PCK2/JAK2/MAPK8/G6PC/AKT3/SLC2A4/TNFRSF1A/STK11/PRKAG3/PRKAB2/PRKCQ/IRS1/AKT1/AKT2/NFKB1/PRKAB1/POMC/MAPK10/MTOR/PPARA/PTPN11/ACSL6/MAPK9/RXRB/NFKBIA/CPT1C/PRKAA1/SOCS3/RXRG/CAMKK2/NFKBIE/NFKBIB/IKBKG/LEPR/IRS2/TRADD/CHUK/TRAF2/ACSL5/ACACB/ADIPOQ/NPY/CPT1B	61
hsa04024	cAMP signaling pathway	164/5550	199/7493	0.0031655	0.0162592	0.009943	SLC9A1/VAV3/CREB3L2/ADCY3/CALML4/GNAI2/PLD1/CALML6/PIK3R1/ATP2B4/ADORA2A/RAPGEF3/CALM3/CAMK2G/ATP1A1/ABCC4/FXYD1/GNAI1/GRIN2A/GRIN3A/BDNF/CREBBP/ADCY6/GRIN2D/GNAS/ATP1B3/GRIN2B/CACNA1C/MAP2K1/CAMK2D/TIAM1/JUN/NFATC1/EDNRA/PDE4B/GLI3/GABBR2/CALM1/ATP1A2/PRKACA/ADCY2/SSTR5/PPP1R1B/MAPK1/PDE3B/CAMK2B/ADCY9/DRD2/CHRM1/HTR1B/ACOX3/BAD/CREB3L1/VIPR2/ADCY5/RAC1/RAP1A/PIK3R2/PDE4D/PLD2/PDE10A/MAPK8/GIPR/…	164
hsa04930	Type II diabetes mellitus	42/5550	46/7493	0.00320023	0.0162592	0.009943	IKBKB/PIK3R1/PRKCE/PDX1/CACNA1C/CACNA1B/HK1/CACNA1A/HKDC1/GCK/CACNA1G/MAPK1/PRKCD/PRKCZ/PIK3R2/INSR/MAPK8/ABCC8/SLC2A4/HK2/CACNA1E/IRS1/PIK3CB/MAPK10/PKLR/PIK3CA/KCNJ11/MTOR/SOCS1/CACNA1D/MAPK9/SOCS2/SOCS4/SLC2A2/SOCS3/PIK3R3/HK3/INS/IRS2/PIK3CD/PKM/ADIPOQ	42
hsa04721	Synaptic vesicle cycle	68/5550	78/7493	0.00371313	0.0185656	0.0113534	SLC1A2/DNM3/ATP6V0D2/SYT1/SLC6A4/CPLX2/CLTB/CACNA1B/ATP6V0E1/CACNA1A/STX1B/ATP6V1E2/UNC13C/SLC6A9/SLC1A3/ATP6V1H/CLTC/SLC6A1/SLC32A1/STX3/AP2S1/SLC18A3/NSF/ATP6V1B2/SLC6A2/STX2/SLC17A7/ATP6V0E2/ATP6V1C1/ATP6V0C/DNM2/SLC6A13/SLC18A1/DNM1/NAPA/CPLX3/AP2A2/SLC1A7/AP2A1/ATP6V0D1/UNC13A/STXBP1/ATP6V1C2/ATP6V0A4/ATP6V1A/UNC13B/AP2B1/CLTCL1/ATP6V0A1/RAB3A/SLC17A8/VAMP2/SLC6A7/SLC1A1/ATP6V1B1/CLTA/SLC17A…	68
hsa04215	Apoptosis - multiple species	31/5550	33/7493	0.00379838	0.0186952	0.0114326	BCL2L1/SEPT4/CYCS/HTRA2/MAPK8/BCL2/BIRC6/TNFRSF1A/PMAIP1/DIABLO/CASP8/MAPK10/BIRC3/NGFR/BCL2L11/CASP9/BIRC8/MAPK9/BIRC7/CASP7/FADD/CASP3/XIAP/BBC3/BAX/BAK1/BECN1/BOK/BID/APAF1/BIRC5	31
hsa04068	FoxO signaling pathway	111/5550	132/7493	0.00392193	0.0190063	0.0116229	EGFR/IGF1R/TGFB3/HOMER2/STAT3/SMAD3/TGFBR2/IKBKB/FOXO3/PIK3R1/USP7/GABARAPL1/CSNK1E/LOC400927-CSNK1E/TGFB2/CDKN1A/S1PR1/CREBBP/PRKAG2/PCK1/MAP2K1/IL6/FBXO32/IL10/NLK/G6PC3/FOXO1/G6PC2/ATG12/MAPK1/MAPK14/IGF1/PDPK1/ATM/SGK2/PCK2/SMAD2/SGK1/PIK3R2/INSR/MAPK8/GRB2/BCL6/RAF1/G6PC/AKT3/IL7R/SLC2A4/PRMT1/STK11/BNIP3/TGFBR1/PRKAG3/FBXO25/PRKAB2/IRS1/AKT1/AKT2/HOMER3/PRKAB1/SMAD4/PIK3CB/RBL2/MAPK10/CDKN2…	111
hsa04270	Vascular smooth muscle contraction	102/5550	121/7493	0.00479031	0.0228628	0.0139813	PRKCH/ADRA1B/ITPR1/ADCY3/CALML4/PLA2G4A/ACTA2/CALML6/PRKCE/CALD1/RAMP1/PRKCA/PLA2G4E/ADORA2A/CALM3/PLA2G4F/MYLK/ADCY6/GNAS/PPP1R12B/ITPR2/CACNA1C/PLA2G4B/JMJD7-PLA2G4B/MAP2K1/RAMP3/KCNMA1/GUCY1A3/MRVI1/KCNMB1/EDNRA/CALM1/PRKACA/CALCRL/ADCY2/MAPK1/PRKCG/GNA13/ARHGEF1/GNA12/GNAQ/ADCY9/PRKCD/ITPR3/ADCY5/ADORA2B/PRKG1/ARHGEF12/PLA2G6/RAF1/PLCB1/PLA2G3/CYP4A11/ADCY8/PTGIR/CALML3/PPP1R12A/GNA11/MYLK3/A…	102
hsa04962	Vasopressin-regulated water reabsorption	40/5550	44/7493	0.00493622	0.0232076	0.0141921	CREB3L2/ADCY3/AQP3/DCTN1/DCTN2/ADCY6/GNAS/PRKACA/AQP2/DYNC1LI2/ADCY9/CREB3L1/NSF/RAB5A/ARHGDIB/DYNC1H1/AVPR2/DCTN5/DCTN4/CREB5/DYNC1I1/RAB11A/CREB1/DYNC2H1/RAB5C/ARHGDIA/DYNLL1/CREB3L4/VAMP2/DYNC1I2/DYNLL2/PRKACB/DYNC1LI1/RAB11B/PRKACG/STX4/RAB5B/DYNC2LI1/DCTN6/ARHGDIG	40
hsa05032	Morphine addiction	78/5550	91/7493	0.00535291	0.0247966	0.0151638	ADCY3/GNAI2/PDE7B/GRK5/GNB1/PRKCA/GNG12/GNAI1/GNB4/GNG2/PDE1C/ADCY6/GNAS/PDE7A/CACNA1B/CACNA1A/GNG7/PDE4B/GABBR2/GABRG2/PRKACA/PDE1B/ADCY2/PDE8A/PRKCG/SLC32A1/PDE3B/GABRG3/ADCY9/GABRB3/ADCY5/KCNJ6/GABRA5/PDE4D/GNAO1/PDE10A/GNB5/GRK6/KCNJ5/GABRA2/ADCY8/PDE2A/PDE4A/ARRB2/ADCY4/GNGT2/GABRR1/OPRM1/KCNJ3/DRD1/PRKCB/GABBR1/GABRG1/PDE11A/PDE1A/GABRR2/GABRE/ADCY7/GNG4/GNGT1/GNAI3/GABRD/KCNJ9/PDE4C/GABRA6…	78
hsa04917	Prolactin signaling pathway	61/5550	70/7493	0.00607814	0.027748	0.0169687	STAT3/FOXO3/PIK3R1/ESR1/MAP2K1/SHC2/GSK3B/SHC3/GCK/GALT/MAPK1/MAPK14/SRC/ESR2/STAT5A/PIK3R2/JAK2/MAPK8/GRB2/RAF1/AKT3/TNFRSF11A/AKT1/AKT2/NFKB1/PIK3CB/MAPK10/PIK3CA/CCND2/SOCS7/CISH/HRAS/SOS1/KRAS/SOCS1/FOS/MAPK13/CCND1/SOS2/MAPK9/STAT5B/SOCS2/SOCS4/STAT1/SHC1/SLC2A2/SOCS3/MAP2K2/PRLR/PIK3R3/LHB/SHC4/INS/IRF1/NRAS/SOCS5/TNFSF11/PIK3CD/LHCGR/SOCS6/MAPK12	61
hsa05414	Dilated cardiomyopathy (DCM)	77/5550	90/7493	0.00626313	0.0281841	0.0172354	TNNT2/TGFB3/ADCY3/ITGA10/TPM4/ITGA2/ITGA9/ITGB4/CACNA2D3/LMNA/TGFB2/ITGA5/ITGA8/ADCY6/GNAS/ITGB5/CACNA1C/CACNG3/ACTC1/SGCA/ITGA6/CACNA2D4/PRKACA/MYH6/ADCY2/TPM1/IGF1/ADCY9/ITGA11/CACNB1/TPM3/ITGA3/TTN/DMD/CACNA2D2/ADCY5/CACNB2/ITGB1/CACNA2D1/ITGB3/ITGB7/ITGB6/SLC8A1/DES/ITGA1/ITGA7/ITGB8/ADCY8/ITGAV/ADCY4/LAMA2/SGCD/CACNG2/MYH7/ADRB1/RYR2/CACNA1D/CACNG1/ADCY7/CACNG8/CACNB4/TNNI3/ATP2A2/MYBPC3/PRK…	77
hsa04330	Notch signaling pathway	43/5550	48/7493	0.00695257	0.0308459	0.0188632	NOTCH3/MAML2/CTBP1/KAT2A/RBPJL/NOTCH4/NCOR2/MAML3/CTBP2/KAT2B/CREBBP/DVL2/APH1B/NOTCH1/JAG1/NOTCH2/DTX2/APH1A/NUMBL/LFNG/MAML1/NUMB/PSEN1/PTCRA/NCSTN/DTX4/PSEN2/DLL1/HDAC1/HES1/CIR1/RBPJ/ADAM17/DVL1/DTX3/DLL4/HES5/JAG2/HDAC2/MFNG/DVL3/RFNG/DTX1	43
hsa04070	Phosphatidylinositol signaling system	84/5550	99/7493	0.00707581	0.0308676	0.0188764	INPP5D/ITPR1/CALML4/CALML6/PLCD3/PIK3R1/PRKCA/CALM3/DGKD/ITPKB/MTMR4/PLCD4/ITPR2/MTMR3/INPP4B/CALM1/IMPAD1/INPP5A/SYNJ2/INPP5K/PIK3C2B/PRKCG/IP6K1/DGKQ/CDS2/INPP4A/ITPK1/ITPR3/DGKZ/ITPKC/DGKE/PIK3C2G/DGKH/PIK3R2/IMPA2/PLCZ1/PLCG1/DGKI/OCRL/MTMR2/DGKB/PLCB1/INPP5F/IP6K3/PLCE1/CALML3/IP6K2/PI4K2A/PIK3CB/PIP5K1B/PIK3CA/IPPK/PLCB4/PIP4K2A/PRKCB/DGKG/PI4KA/INPP1/PIKFYVE/PLCB3/ITPKA/INPP5E/SACM1L/PTEN/…	84
hsa04211	Longevity regulating pathway	76/5550	89/7493	0.00731629	0.0308676	0.0188764	PPARGC1A/IGF1R/CREB3L2/ADCY3/FOXO3/PIK3R1/RPTOR/TSC1/ADCY6/PRKAG2/ADIPOR2/PRKACA/ADIPOR1/ADCY2/FOXO1/ATG13/IGF1/ADCY9/PPARG/EHMT2/CREB3L1/SESN1/ADCY5/PIK3R2/INSR/AKT3/CREB5/ADCY8/EIF4E/STK11/PRKAG3/TSC2/ADCY4/PRKAB2/IRS1/AKT1/CREB1/AKT2/NFKB1/PRKAB1/PIK3CB/KL/ATF6B/PIK3CA/RHEB/HRAS/RPS6KB1/MTOR/KRAS/SESN3/EHMT1/ADCY7/CAT/EIF4E2/ATG5/CREB3L4/ATF4/PRKAA1/CAMKK2/EIF4E1B/PIK3R3/PRKACB/ULK1/PRKACG/INS…	76
hsa04727	GABAergic synapse	76/5550	89/7493	0.00731629	0.0308676	0.0188764	ADCY3/GLS/GNAI2/GNB1/PRKCA/GNG12/GNAI1/GABARAPL1/GNB4/GNG2/ADCY6/CACNA1C/CACNA1B/CACNA1A/SLC38A5/GNG7/GABBR2/GABRG2/PRKACA/ADCY2/SLC6A1/PRKCG/SLC32A1/PLCL1/GABRG3/ADCY9/SRC/GABRB3/SLC12A5/TRAK2/SLC38A1/ABAT/ADCY5/KCNJ6/NSF/GABRA5/GNAO1/GNB5/GABRA2/SLC6A13/GAD1/SLC38A2/ADCY8/ADCY4/GNGT2/GABRR1/SLC38A3/PRKCB/GABBR1/GABRG1/CACNA1D/GABRR2/GABRE/ADCY7/GNG4/GNGT1/GNAI3/GPHN/GABRD/GLS2/GABRA6/GABRB2/GAD…	76
hsa00562	Inositol phosphate metabolism	64/5550	74/7493	0.00734943	0.0308676	0.0188764	INPP5D/PLCD3/ITPKB/MTMR4/PLCD4/MTMR3/INPP4B/IMPAD1/INPP5A/SYNJ2/INPP5K/PIK3C2B/ISYNA1/INPP4A/ITPK1/ITPKC/PLCH1/PIK3C2G/IMPA2/PLCZ1/PLCG1/OCRL/MTMR2/PLCB1/PIK3CG/INPP5F/PLCE1/PI4K2A/PIK3CB/PIP5K1B/PIK3CA/IPPK/PLCB4/PIP4K2A/PI4KA/PLCH2/INPP1/PIKFYVE/PLCB3/ITPKA/INPP5E/SACM1L/PTEN/PIP5K1C/MTMR1/PIP4K2B/PLCD1/PIP5KL1/FIG4/PIK3C2A/IPMK/IMPA1/SYNJ1/PLCG2/PIK3CD/CDIPT/ALDH6A1/TPI1/MIOX/MTMR14/INPPL1/MTM…	64
hsa04931	Insulin resistance	91/5550	108/7493	0.00776256	0.0321738	0.0196752	PPARGC1A/CREB3L2/STAT3/IKBKB/PTPRF/PIK3R1/PRKCE/RPS6KA2/PYGM/PPARGC1B/PRKAG2/PCK1/SREBF1/CD36/IL6/GSK3B/PYGB/PYGL/MLXIP/CPT1A/G6PC3/FOXO1/G6PC2/PRKCD/PRKCZ/SLC2A1/PDPK1/CREB3L1/MGEA5/PCK2/PIK3R2/INSR/MAPK8/NOS3/G6PC/AKT3/AGT/SLC2A4/TNFRSF1A/CREB5/GFPT2/MLXIPL/RPS6KA1/PRKAG3/SLC27A5/PRKAB2/PRKCQ/IRS1/AKT1/CREB1/AKT2/NFKB1/PRKAB1/PIK3CB/MAPK10/PIK3CA/TBC1D4/RPS6KB1/MTOR/PRKCB/GYS1/PPARA/PTPN11/SLC2…	91
hsa04912	GnRH signaling pathway	79/5550	93/7493	0.00838264	0.0335987	0.0205466	EGFR/ITPR1/ADCY3/CALML4/PLA2G4A/PLD1/CALML6/PRKCA/PLA2G4E/CALM3/CAMK2G/PLA2G4F/ADCY6/GNAS/ITPR2/CACNA1C/PLA2G4B/JMJD7-PLA2G4B/MAP2K1/CAMK2D/JUN/CALM1/PRKACA/ADCY2/MAP2K6/MAPK1/MAPK14/MAP3K1/ELK1/CAMK2B/GNAQ/ADCY9/PRKCD/SRC/ITPR3/CDC42/ADCY5/PLD2/MAPK8/GRB2/RAF1/PLCB1/MAP3K3/MAP2K3/ADCY8/PTK2B/CALML3/GNA11/ADCY4/MAP3K4/MAPK10/PLA2G4D/HRAS/SOS1/PLCB4/KRAS/PRKCB/CAMK2A/CACNA1D/MAPK13/ADCY7/SOS2/PLCB…	79
hsa04961	Endocrine and other factor-regulated calcium reabsorption	42/5550	47/7493	0.0084946	0.0335987	0.0205466	DNM3/PRKCA/ATP1A1/ADCY6/GNAS/ATP1B3/CLTB/ESR1/ATP1A2/PRKACA/BDKRB2/CLTC/PRKCG/GNAQ/ADCY9/PTH1R/AP2S1/KLK2/TRPV5/SLC8A1/PLCB1/DNM2/VDR/DNM1/ATP1A4/AP2A2/RAB11A/KL/AP2A1/PLCB4/PRKCB/AP2B1/CLTCL1/PLCB3/ATP1B1/PRKACB/CLTA/PRKACG/FXYD2/AP2M1/ATP2B1/KLK1	42
hsa04664	Fc epsilon RI signaling pathway	59/5550	68/7493	0.00858253	0.0335987	0.0205466	INPP5D/VAV3/PLA2G4A/PIK3R1/PRKCA/PLA2G4E/PLA2G4F/MS4A2/LYN/PLA2G4B/JMJD7-PLA2G4B/MAP2K1/FYN/LCP2/MAP2K6/MAPK1/MAPK14/PDPK1/RAC1/PIK3R2/PLCG1/MAPK8/GRB2/RAF1/AKT3/MAP2K3/FCER1A/AKT1/VAV2/AKT2/PIK3CB/MAPK10/PIK3CA/ALOX5AP/PLA2G4D/HRAS/SOS1/KRAS/MAPK13/SOS2/CSF2/PLA2G4C/MAPK9/MAP2K2/IL5/PIK3R3/SYK/GAB2/FCER1G/VAV1/RAC3/MAP2K4/IL3/PLCG2/NRAS/PIK3CD/ALOX5/MAPK12/BTK	59
hsa04146	Peroxisome	71/5550	83/7493	0.00863967	0.0335987	0.0205466	PRDX5/ACSL1/DHRS4L1/HMGCLL1/CROT/IDH2/ACOX2/EPHX2/ACSL3/CRAT/ABCD4/HAO2/PEX2/NUDT7/HSD17B4/ACOX3/ECI2/DDO/SCP2/MPV17L/EHHADH/PEX19/AGPS/PAOX/PEX14/PEX1/PEX11B/AMACR/PEX16/PHYH/PEX11A/PEX6/NOS2/PECR/ACAA1/PXMP4/PXMP2/PEX11G/ACSL6/ECH1/CAT/MLYCD/PEX12/ACOX1/ACOT8/NUDT12/MVK/HMGCL/DECR2/ABCD3/PEX10/AGXT/SLC25A17/HACL1/FAR1/PIPOX/ABCD1/PRDX1/PMVK/DAO/PEX26/MPV17/GNPAT/DHRS4/ACSL5/NUDT19/FAR2/PEX13/AB…	71
hsa05410	Hypertrophic cardiomyopathy (HCM)	71/5550	83/7493	0.00863967	0.0335987	0.0205466	TNNT2/TGFB3/ITGA10/TPM4/ITGA2/ITGA9/ITGB4/CACNA2D3/LMNA/TGFB2/ITGA5/ITGA8/PRKAG2/ITGB5/CACNA1C/IL6/CACNG3/ACTC1/SGCA/ITGA6/CACNA2D4/MYH6/TPM1/IGF1/ITGA11/CACNB1/TPM3/ITGA3/TTN/DMD/CACNA2D2/CACNB2/ITGB1/CACNA2D1/ITGB3/ITGB7/ITGB6/SLC8A1/DES/ITGA1/ITGA7/ITGB8/ITGAV/PRKAG3/PRKAB2/LAMA2/PRKAB1/SGCD/CACNG2/MYH7/RYR2/CACNA1D/CACNG1/CACNG8/CACNB4/TNNI3/PRKAA1/ATP2A2/MYBPC3/ACE/ACTB/CACNG4/TPM2/CACNG7/CA…	71
hsa04261	Adrenergic signaling in cardiomyocytes	119/5550	144/7493	0.00941552	0.0361694	0.0221186	SLC9A1/ADRA1B/TNNT2/CREB3L2/ADCY3/CALML4/PPP2CB/GNAI2/PPP2R1A/TPM4/CALML6/ATP2B4/CACNA2D3/PRKCA/PPP2R5E/RAPGEF3/CALM3/CAMK2G/ATP1A1/GNAI1/PIK3R5/PPP2R3C/KCNQ1/ADCY6/GNAS/ATP1B3/CACNA1C/CAMK2D/SCN4B/CACNG3/SCN1B/ACTC1/CALM1/ATP1A2/CACNA2D4/PRKACA/MYH6/PPP2R5C/ADCY2/TPM1/MAPK1/MAPK14/CAMK2B/GNAQ/ADCY9/CACNB1/PPP2R2C/TPM3/SCN5A/CREB3L1/CACNA2D2/ADCY5/CACNB2/CACNA2D1/MYL4/PPP2R3A/SLC8A1/PLCB1/BCL2/PI…	119
hsa00250	Alanine	aspartate and glutamate metabolism	32/5550	35/7493	0.00991722	0.0374798	0.02292	GLS/GOT2/PPAT/ALDH4A1/ABAT/ASL/DDO/CPS1/GPT/GAD1/FOLH1/GFPT2/ASS1/ADSSL1/ADSS/GLUD1/AGXT2/GLS2/ALDH5A1/GPT2/RIMKLA/AGXT/GAD2/IL4I1/NIT2/ASNS/GFPT1/ADSL/ASPA/GLUL/GOT1/NAT8L	32
hsa04213	Longevity regulating pathway - multiple species	54/5550	62/7493	0.00999462	0.0374798	0.02292	IGF1R/ADCY3/FOXO3/PIK3R1/RPTOR/ADCY6/PRKAG2/PRKACA/ADCY2/FOXO1/HSPA1L/IGF1/ADCY9/ADCY5/PIK3R2/INSR/AKT3/ADCY8/PRKAG3/ADCY4/PRKAB2/IRS1/CLPB/AKT1/AKT2/PRKAB1/PIK3CB/PIK3CA/HRAS/RPS6KB1/MTOR/KRAS/HDAC1/ADCY7/HSPA6/CAT/ATG5/HSPA8/PRKAA1/FOXA2/EIF4EBP2/PIK3R3/PRKACB/HSPA1B/PRKACG/HSPA1A/HDAC2/INS/RPS6KB2/IRS2/NRAS/AKT1S1/PIK3CD/SIRT1	54
hsa04151	PI3K-Akt signaling pathway	281/5550	354/7493	0.0102901	0.0381337	0.0233199	COL4A2/EGFR/PTK2/IGF1R/NGF/CREB3L2/BCL2L1/TNR/VWF/LAMA3/ITGA10/PPP2CB/PDGFC/LAMA4/IKBKB/JAK1/FOXO3/PDGFRB/PPP2R1A/LAMB3/PIK3R1/ITGA2/TNXB/FGF7/ITGA9/GNB1/PDGFB/COL6A3/ITGB4/PRKCA/RPTOR/MAGI1/COL4A1/PPP2R5E/TEK/LAMB1/TSC1/IL6R/GNG12/FGFR1/PDGFA/IGF2/PIK3R5/PPP2R3C/GNB4/LPAR5/ITGA5/ITGA8/LAMB4/NR4A1/GNG2/RXRA/BDNF/CDKN1A/YWHAG/CSF3R/ITGB5/EFNA5/EFNA3/PCK1/MAP2K1/LAMA5/IL6/GSK3B/FGFR2/HSP90AA1/GNG7/…	281
hsa04925	Aldosterone synthesis and secretion	81/5550	96/7493	0.0109578	0.0396748	0.0242623	CREB3L2/ITPR1/ADCY3/CALML4/CALML6/PRKCE/ATP2B4/PRKCA/SCARB1/CALM3/CAMK2G/ATP1A1/NR4A1/ADCY6/GNAS/ATP1B3/ITPR2/CACNA1C/CAMK2D/CACNA1H/CAMK1/CALM1/ATP1A2/PRKACA/CACNA1G/ADCY2/PRKCG/ATF1/CAMK2B/GNAQ/ADCY9/DAGLA/ITPR3/CREB3L1/ADCY5/KCNJ5/KCNK9/PLCB1/KCNK3/PRKD3/CREB5/ADCY8/ATP1A4/PDE2A/CALML3/GNA11/ADCY4/CAMK1D/CREB1/POMC/ATF6B/CYP11B2/PLCB4/DAGLB/PRKCB/ORAI1/CYP21A2/CAMK2A/CACNA1D/CYP11A1/ADCY7/ATP2…	81
hsa05146	Amoebiasis	81/5550	96/7493	0.0109578	0.0396748	0.0242623	COL4A2/PTK2/TGFB3/LAMA3/LAMA4/COL3A1/LAMB3/PIK3R1/ACTN1/PRKCA/COL4A1/ACTN4/LAMB1/TGFB2/LAMB4/GNAS/C8A/LAMA5/IL6/IL1R2/IL1R1/VCL/IL10/PRKACA/C8B/SERPINB13/IL12A/PRKCG/GNAQ/LAMC2/COL1A2/COL4A5/COL4A6/RAB5A/PIK3R2/ITGAM/ARG2/PLCB1/RAB7A/MUC2/LAMC1/COL1A1/GNA11/LAMA2/NFKB1/PIK3CB/PIK3CA/NOS2/SERPINB1/LAMC3/PLCB4/RAB5C/PRKCB/SERPINB9/GNAL/CXCL1/CSF2/PLCB3/SERPINB6/SERPINB3/GNA15/TLR4/ITGB2/GNA14/IL1B/…	81
hsa04668	TNF signaling pathway	92/5550	110/7493	0.0113374	0.0405827	0.0248175	CCL2/CREB3L2/IKBKB/RIPK1/PIK3R1/DAB2IP/TNFRSF1B/NOD2/MAP2K1/IL6/JUN/MAP3K8/MAP3K14/JAG1/MAP2K6/MAPK1/MAPK14/TNFAIP3/PTGS2/TAB1/FAS/CREB3L1/PGAM5/PIK3R2/CSF1/IL15/MAPK8/TRAF5/AKT3/MAP2K3/TNFRSF1A/RPS6KA5/CREB5/CFLAR/RPS6KA4/AKT1/CREB1/AKT2/NFKB1/TAB2/PIK3CB/CASP8/ATF6B/MAPK10/PIK3CA/BIRC3/CXCL5/LTA/TRAF3/MAP3K5/FOS/MAPK13/VCAM1/BCL3/CXCL1/CSF2/MAPK9/ICAM1/CASP10/CASP7/FADD/NFKBIA/CREB3L4/ITCH/ATF4…	92
hsa05033	Nicotine addiction	36/5550	40/7493	0.0114736	0.0406088	0.0248335	GRIN2A/GRIN3A/CHRNB2/GRIN2D/GRIN2B/CACNA1B/CACNA1A/GABRG2/SLC32A1/GABRG3/GABRB3/GABRA5/CHRNA6/SLC17A7/GABRA2/GRIA4/GRIA1/GABRR1/CHRNA7/GABRG1/GRIN1/GABRR2/GABRE/GABRD/GABRA6/GABRB2/SLC17A8/GRIN3B/GRIA2/GABRB1/SLC17A6/CHRNA4/GRIA3/GABRA4/GABRA1/GABRP	36
hsa05221	Acute myeloid leukemia	57/5550	66/7493	0.0120278	0.0416682	0.0254813	TCF7L1/STAT3/IKBKB/PER2/TCF7L2/PIK3R1/PPARD/ZBTB16/PML/SPI1/MAP2K1/JUP/MAPK1/RUNX1T1/RARA/MYC/BAD/STAT5A/CEBPA/PIK3R2/CCNA1/ITGAM/GRB2/RAF1/CSF1R/AKT3/FLT3/AKT1/TCF7/AKT2/NFKB1/PIK3CB/PIK3CA/RUNX1/HRAS/MPO/SOS1/RPS6KB1/MTOR/KRAS/CCND1/SOS2/CSF2/STAT5B/FCGR1A/MAP2K2/PIK3R3/IKBKG/IL3/CD14/RPS6KB2/PIM2/NRAS/CHUK/PIK3CD/BCL2A1/ARAF	57
hsa04662	B cell receptor signaling pathway	61/5550	71/7493	0.0120375	0.0416682	0.0254813	INPP5D/VAV3/PPP3CA/IKBKB/PPP3CB/PIK3R1/IFITM1/LYN/MAP2K1/GSK3B/JUN/PPP3R1/CD81/CARD11/NFATC1/PIK3AP1/MAPK1/MALT1/DAPP1/RAC1/PIK3R2/RASGRP3/NFATC2/GRB2/RAF1/AKT3/BCL10/CR2/AKT1/PPP3R2/VAV2/AKT2/NFKB1/PIK3CB/PIK3CA/HRAS/SOS1/KRAS/PRKCB/FOS/PTPN6/SOS2/CD72/NFKBIA/MAP2K2/CD19/FCGR2B/PIK3R3/SYK/NFKBIE/NFKBIB/IKBKG/VAV1/RAC3/PLCG2/NRAS/CHUK/NFATC3/PIK3CD/BTK/INPPL1	61
hsa04142	Lysosome	102/5550	123/7493	0.0129128	0.0442123	0.0270371	IGF2R/ARSB/ATP6V0D2/CD68/ASAH1/CLTB/NEU1/GALNS/LITAF/SUMF1/LAPTM4A/AP1S1/AP3B2/GBA/ATP6V1H/CLTC/SLC17A5/GGA2/LIPA/AP1B1/SLC11A2/ARSG/AP1S3/LAMP1/AP3M2/CD63/AP1S2/ARSA/SORT1/GLB1/AP3S1/MAN2B1/ATP6V0C/FUCA1/NAGPA/AP1M2/LAPTM4B/IDUA/CTSE/SCARB2/SLC11A1/CTSS/CTSB/HYAL1/ATP6V0D1/DNASE2B/GNS/NPC1/AP3S2/ABCB9/GALC/SGSH/ABCA2/ATP6V0A4/DNASE2/CTSA/CD164/AP3D1/AP3M1/CTSH/CLTCL1/MANBA/LAMP2/AP3B1/ATP6V0A1/P…	102
hsa04911	Insulin secretion	72/5550	85/7493	0.0133965	0.0453754	0.0277484	CREB3L2/ADCY3/PRKCA/PDX1/CAMK2G/ATP1A1/ADCY6/GNAS/ATP1B3/CACNA1C/CAMK2D/KCNMA1/KCNMB1/ATP1A2/GCK/PRKACA/KCNN3/ADCY2/PCLO/KCNN2/PRKCG/CAMK2B/GNAQ/ADCY9/ITPR3/SLC2A1/CREB3L1/ADCY5/TRPM4/ABCC8/PLCB1/CREB5/ADCY8/ATP1A4/GNA11/ADCY4/CREB1/ADCYAP1R1/CHRM3/KCNN4/ATF6B/KCNMB3/KCNJ11/PLCB4/PRKCB/RYR2/CAMK2A/KCNMB2/CACNA1D/KCNN1/ADCY7/GLP1R/PLCB3/ADCYAP1/RAB3A/ATP1B1/CREB3L4/ATF4/SLC2A2/GIP/VAMP2/PRKACB/RAP…	72
hsa04924	Renin secretion	56/5550	65/7493	0.0141968	0.0475744	0.0290931	PPP3CA/ITPR1/CALML4/GNAI2/PPP3CB/CALML6/CALM3/GNAI1/PDE1C/ADCY6/GNAS/ITPR2/CACNA1C/KCNMA1/AQP1/GUCY1A3/PPP3R1/EDNRA/CALM1/PRKACA/PDE1B/PDE3B/GNAQ/ITPR3/ADCY5/PLCB1/AGT/REN/CALML3/PPP3R2/CREB1/ADCYAP1R1/GUCY1B3/CTSB/PLCB4/ORAI1/ADRB1/PDE1A/CACNA1D/GNAI3/PLCB3/NPR1/ADCYAP1/KCNJ2/ACE/PRKACB/PRKACG/PTGER4/PDE3A/ADORA1/ADRB3/CACNA1S/GUCY1A2/PTGER2/CLCA2/CLCA4	56
hsa04728	Dopaminergic synapse	108/5550	131/7493	0.014974	0.0496507	0.0303628	CREB3L2/PPP3CA/ITPR1/CALML4/PPP2CB/GNAI2/KIF5C/PPP3CB/PPP2R1A/CALML6/COMT/GNB1/PRKCA/PPP2R5E/CALM3/CAMK2G/GNG12/GNAI1/GRIN2A/PPP2R3C/GNB4/GNG2/GNAS/GRIN2B/ITPR2/CACNA1C/CAMK2D/GSK3B/CACNA1B/CACNA1A/ARNTL/GNG7/CALM1/PRKACA/PPP2R5C/PPP1R1B/CALY/PRKCG/MAPK14/LRTOMT/CAMK2B/GNAQ/DRD2/PPP2R2C/ITPR3/CREB3L1/ADCY5/KCNJ6/GNAO1/GNB5/MAPK8/KCNJ5/PPP2R3A/CLOCK/DDC/GRIA4/PLCB1/AKT3/SLC18A1/CREB5/PPP2R5A/PPP2R…	108
hsa00510	N-Glycan biosynthesis	43/5550	49/7493	0.0160793	0.0520076	0.0318041	MAN1C1/RPN2/MGAT5B/MGAT1/STT3B/ST6GAL1/MGAT5/FUT8/ALG9/ALG6/TUSC3/STT3A/MGAT2/MAN2A2/RPN1/ALG14/ST6GAL2/ALG8/ALG10/B4GALT2/MGAT4B/ALG11/MAN1A1/MGAT4A/ALG10B/MGAT3/MGAT4D/DPM3/DDOST/MAN1A2/B4GALT1/MAN2A1/ALG5/MGAT4C/MOGS/MAN1B1/DAD1/DPM1/GANAB/ALG12/ALG13/DOLPP1/DPM2	43
hsa04514	Cell adhesion molecules (CAMs)	118/5550	144/7493	0.0161467	0.0520076	0.0318041	SDC1/PTPRF/MPZL1/ITGA9/CLDN8/NFASC/CDH4/F11R/SDC2/NLGN4X/ITGA8/CLDN1/CDH5/CLDN7/OCLN/PDCD1LG2/HLA-DRB5/ITGA6/CLDN22/CADM1/NCAM1/CDH1/NTNG1/CLDN10/PTPRM/CD8A/CD40/HLA-DRA/NLGN1/CNTNAP1/ICOS/HLA-DQA1/CD86/CLDN20/CLDN15/ITGB1/HLA-DOB/CD2/ITGAM/ITGB7/NRXN1/CD6/SELP/CLDN14/ITGB8/HLA-DQA2/LRRC4/HLA-G/ITGAV/CD58/CNTNAP2/SDC3/VTCN1/GLG1/HLA-C/LRRC4C/CD4/NRCAM/NEGR1/ICAM2/SDC4/CDH15/NEO1/HLA-DRB1/CLDN9/PD…	118
hsa04150	mTOR signaling pathway	125/5550	153/7493	0.0161801	0.0520076	0.0318041	IGF1R/IKBKB/GRB10/PIK3R1/LRP5/RPS6KA2/WNT10A/PRKCA/RPTOR/ULK2/TSC1/DEPDC5/SLC7A5/DEPTOR/MAP2K1/GSK3B/CLIP1/LRP6/WNT3/MAPKAP1/ATP6V1E2/LPIN1/DVL2/WNT2B/ATP6V1H/CAB39/RRAGD/FZD2/MAPK1/PRKCG/IGF1/WNT6/FNIP2/FZD6/FZD8/PDPK1/WNT7A/WNT3A/SGK1/PIK3R2/ATP6V1B2/INSR/SLC38A9/FZD7/WNT5B/RICTOR/WNT16/GRB2/RAF1/ATP6V1C1/AKT3/RRAGA/TNFRSF1A/EIF4E/RPS6KA1/TBC1D7/STK11/WNT4/TSC2/STRADA/IRS1/CAB39L/AKT1/AKT2/PIK3…	125
hsa04923	Regulation of lipolysis in adipocytes	47/5550	54/7493	0.0165315	0.0526003	0.0321666	ADCY3/GNAI2/PIK3R1/GNAI1/ADCY6/GNAS/PRKACA/MGLL/ADCY2/PDE3B/PTGS2/ADCY9/ADCY5/ABHD5/TSHB/PIK3R2/INSR/PRKG1/AKT3/ADCY8/FABP4/ADCY4/IRS1/AKT1/AKT2/PIK3CB/TSHR/PTGER3/PIK3CA/ADRB1/ADCY7/GNAI3/NPR1/PNPLA2/PTGS1/PIK3R3/PRKACB/NPY1R/PRKACG/LIPE/INS/ADORA1/IRS2/ADRB3/PIK3CD/AQP7/NPY	47
hsa04659	Th17 cell differentiation	89/5550	107/7493	0.0168584	0.0526462	0.0321947	PPP3CA/STAT3/SMAD3/TGFBR2/IL1RAP/IKBKB/JAK1/PPP3CB/RORA/AHR/IL6R/RXRA/IL6/JUN/IL1R1/PPP3R1/HSP90AA1/HLA-DRB5/NFATC1/GATA3/RORC/MAPK1/MAPK14/RARA/ZAP70/IL23A/HLA-DRA/IL2RG/STAT5A/HLA-DQA1/SMAD2/IL12RB1/PLCG1/JAK2/HLA-DOB/MAPK8/NFATC2/IFNGR2/HLA-DQA2/STAT6/TGFBR1/PRKCQ/IL2RA/IL21R/PPP3R2/HSP90AB1/NFKB1/SMAD4/CD4/MAPK10/IL23R/RUNX1/HLA-DRB1/IL4R/MTOR/HIF1A/IL17D/FOS/MAPK13/HLA-DOA/IL21/HLA-DMB/JAK3/…	89
hsa04926	Relaxin signaling pathway	107/5550	130/7493	0.0168802	0.0526462	0.0321947	COL4A2/EGFR/CREB3L2/SMAD3/ADCY3/TGFBR2/GNAI2/COL3A1/ACTA2/PIK3R1/GNB1/PRKCA/COL4A1/GNG12/GNAI1/GNB4/GNG2/ADCY6/GNAS/MAP2K1/SHC2/SHC3/JUN/GNG7/PRKACA/ADCY2/MAPK1/MAPK14/RLN3/ADCY9/SRC/PRKCZ/COL1A2/COL4A5/COL4A6/CREB3L1/ADCY5/SMAD2/RXFP4/PIK3R2/GNAO1/GNB5/MAPK8/VEGFA/NOS3/NOS1/GRB2/RAF1/PLCB1/AKT3/CREB5/ADCY8/COL1A1/ARRB2/TGFBR1/ADCY4/GNGT2/AKT1/CREB1/AKT2/NFKB1/PIK3CB/ATF6B/MAPK10/MMP1/RXFP1/PIK3C…	107
hsa04530	Tight junction	138/5550	170/7493	0.0177908	0.0549422	0.0335987	CGNL1/RAB8A/TJP1/SYNPO/PPP2CB/TJAP1/PPP2R1A/NEDD4L/PARD3/PRKCE/EZR/ACTN1/CLDN8/MYH9/MAGI1/ACTN4/MYH10/F11R/CLDN1/ARHGAP17/PRKAG2/CLDN7/TIAM1/JUN/TJP2/OCLN/TUBA3E/PRKACA/ARHGEF18/TUBA8/CLDN22/MAP3K1/NEDD4/SLC9A3R1/DLG1/DLG2/CLDN10/AMOTL1/SRC/PPP2R2C/PRKCZ/HSPA4/CDC42/CTTN/ERBB2/NF2/RAC1/RAP1A/RAB8B/CLDN20/CLDN15/CGN/MYL12B/ITGB1/MAPK8/PARD6G/WASL/PRKCI/AMOTL2/TUBA1C/MYH7B/LLGL1/CLDN14/ACTR3C/MYH4/…	138
hsa00010	Glycolysis / Gluconeogenesis	58/5550	68/7493	0.0193773	0.0586908	0.0358911	ALDH3A1/ACSS1/ALDH3B2/ADH6/PFKP/PCK1/HK1/HKDC1/GCK/G6PC3/PFKM/G6PC2/ALDH3B1/PGM1/PFKL/ALDH1A3/PCK2/PGM2/AKR1A1/ADPGK/G6PC/HK2/ADH1C/ADH7/ALDH9A1/ALDH3A2/ALDOA/PKLR/PDHA2/ENO3/ENO2/ENO4/ALDOB/BPGM/GAPDHS/ADH1A/GALM/PDHA1/PGAM2/PGK2/ACSS2/LDHA/PDHB/GAPDH/ADH5/ENO1/LDHB/HK3/PGAM1/ALDH2/GPI/PKM/PGK1/TPI1/ADH1B/FBP2/PGAM4/ALDH1B1	58
hsa05031	Amphetamine addiction	58/5550	68/7493	0.0193773	0.0586908	0.0358911	CREB3L2/PPP3CA/CALML4/PPP3CB/CALML6/PRKCA/CALM3/CAMK2G/GRIN2A/GRIN3A/GRIN2D/GNAS/GRIN2B/CACNA1C/CAMK2D/JUN/PPP3R1/CALM1/PRKACA/PPP1R1B/PRKCG/CAMK2B/CREB3L1/ADCY5/DDC/GRIA4/SLC18A1/CREB5/CALML3/GRIA1/PPP3R2/CREB1/FOSB/ATF6B/DRD1/PRKCB/GRIN1/HDAC1/CAMK2A/FOS/CACNA1D/PPP1CA/CREB3L4/ATF4/MAOB/GRIN3B/GRIA2/PRKACB/GRIA3/MAOA/PRKACG/SLC6A3/ARC/STX1A/SIRT1/PPP1CC/PDYN/CAMK4	58
hsa04916	Melanogenesis	84/5550	101/7493	0.020098	0.060294	0.0368715	MITF/TCF7L1/CREB3L2/ADCY3/CALML4/GNAI2/CALML6/TCF7L2/WNT10A/PRKCA/CALM3/CAMK2G/GNAI1/CREBBP/ADCY6/GNAS/MAP2K1/CAMK2D/GSK3B/WNT3/CALM1/DVL2/PRKACA/WNT2B/ADCY2/FZD2/MAPK1/PRKCG/CAMK2B/GNAQ/WNT6/ADCY9/FZD6/FZD8/WNT7A/CREB3L1/ADCY5/WNT3A/GNAO1/FZD7/WNT5B/WNT16/RAF1/PLCB1/ADCY8/CTNNB1/CALML3/WNT4/ADCY4/TCF7/CREB1/POMC/FZD4/HRAS/WNT2/PLCB4/KRAS/PRKCB/FZD1/WNT7B/FZD9/CAMK2A/MC1R/WNT11/WNT5A/WNT9A/ADCY7/…	84
hsa04960	Aldosterone-regulated sodium reabsorption	33/5550	37/7493	0.0211042	0.0619141	0.0378622	SFN/NEDD4L/PIK3R1/SCNN1A/PRKCA/ATP1A1/ATP1B3/ATP1A2/MAPK1/PRKCG/IGF1/SCNN1B/PDPK1/SLC9A3R2/SGK1/PIK3R2/INSR/ATP1A4/IRS1/PIK3CB/PIK3CA/HSD11B2/KRAS/PRKCB/FXYD4/NR3C2/KCNJ1/ATP1B1/SCNN1G/PIK3R3/FXYD2/INS/PIK3CD	33
hsa05216	Thyroid cancer	33/5550	37/7493	0.0211042	0.0619141	0.0378622	TCF7L1/TCF7L2/RXRA/CDKN1A/CCDC6/MAP2K1/PAX8/MAPK1/CDH1/PPARG/TPM3/MYC/NCOA4/NTRK1/CTNNB1/POLK/TCF7/HRAS/KRAS/RET/TFG/CCND1/RXRB/RXRG/MAP2K2/TPR/GADD45G/BAX/TP53/NRAS/BAK1/GADD45B/GADD45A	33
hsa04380	Osteoclast differentiation	105/5550	128/7493	0.0213604	0.0619141	0.0378622	MITF/PPP3CA/TGFBR2/IKBKB/JAK1/PPP3CB/FHL2/PIK3R1/IRF9/TGFB2/CALCR/SPI1/MAP2K1/JUN/IL1R1/PPP3R1/MAP3K14/OSCAR/NFATC1/FYN/LCP2/LILRA4/MAP2K6/MAPK1/MAPK14/LILRB4/TEC/STAT2/PPARG/SIRPB1/TAB1/LILRB1/FOSL2/RAC1/SIRPG/PIK3R2/CSF1/MAPK8/NFKB2/ITGB3/NFATC2/FCGR2A/GRB2/SQSTM1/IFNGR2/CSF1R/AKT3/SIRPA/TNFRSF1A/TNFRSF11A/TGFBR1/NCF4/AKT1/PPP3R2/CREB1/AKT2/NFKB1/IFNAR2/TAB2/FOSB/PIK3CB/IFNAR1/LILRB2/MAPK10/REL…	105
hsa04120	Ubiquitin mediated proteolysis	112/5550	137/7493	0.0214242	0.0619141	0.0378622	UBE2Q2/UBR5/WWP2/NEDD4L/CBLB/MGRN1/FBXO2/UBE2QL1/UBE2I/PML/FBXW8/UBE2O/UBE2E1/SMURF1/HERC2/UBE2H/UBE2E2/DET1/SMURF2/SAE1/UBE4B/UBE2W/RFWD2/MAP3K1/NEDD4/CUL3/CUL5/HERC3/UBE2E3/PIAS3/FBXW7/BTRC/RBX1/UBE2G1/TRIP12/UBE2Q1/BIRC6/UBE2J2/FBXW11/RNF7/CBLC/UBE2R2/RHOBTB2/UBE2D1/UBE3B/PIAS4/UBA3/CUL7/ANAPC7/BIRC3/KLHL13/TRIM32/CBL/CUL1/SIAH1/UBE2U/WWP1/UBA2/RHOBTB1/SOCS1/DDB1/ANAPC4/TRIM37/BIRC8/RCHY1/CDC2…	112
hsa04520	Adherens junction	61/5550	72/7493	0.0220553	0.0625893	0.0382752	EGFR/IGF1R/TCF7L1/TJP1/SMAD3/TGFBR2/PTPRF/PARD3/TCF7L2/BAIAP2/ACTN1/CTNND1/ACTN4/SORBS1/CTNNA2/FGFR1/CREBBP/CSNK2B/WASF2/VCL/NLK/FYN/YES1/LMO7/MAPK1/CDH1/CTNNA1/SRC/PTPRM/CDC42/IQGAP1/ERBB2/RAC1/SMAD2/INSR/CSNK2A1/ACP1/WASL/PTPRJ/FARP2/PTPRB/MET/SSX2IP/CTNNA3/CTNNB1/SNAI1/TGFBR1/CSNK2A3/TCF7/SMAD4/RHOA/PTPN6/SNAI2/MAP3K7/FER/PTPN1/ACTB/RAC3/WASF3/CSNK2A2/WASF1	61
hsa05218	Melanoma	61/5550	72/7493	0.0220553	0.0625893	0.0382752	EGFR/MITF/IGF1R/PDGFC/PDGFRB/PIK3R1/FGF7/PDGFB/FGFR1/PDGFA/CDKN1A/MAP2K1/RB1/MAPK1/CDH1/IGF1/E2F2/CDK6/BAD/FGF1/PIK3R2/FGF2/RAF1/AKT3/FGF6/MET/POLK/FGF16/AKT1/FGF20/AKT2/PIK3CB/FGF10/PIK3CA/HRAS/CDKN2A/KRAS/E2F3/E2F1/PDGFD/PDGFRA/EGF/CCND1/PTEN/FGF8/MAP2K2/PIK3R3/FGF21/FGF9/GADD45G/FGF18/BAX/TP53/NRAS/PIK3CD/BAK1/FGF19/GADD45B/GADD45A/FGF23/ARAF	61
hsa04933	AGE-RAGE signaling pathway in diabetic complications	83/5550	100/7493	0.0228747	0.064335	0.0393427	COL4A2/CCL2/TGFB3/STAT3/SMAD3/TGFBR2/COL3A1/PLCD3/PIK3R1/PRKCE/PRKCA/COL4A1/TGFB2/PLCD4/IL6/JUN/NFATC1/FOXO1/MAPK1/MAPK14/PRKCD/PRKCZ/COL1A2/AGER/CDC42/COL4A5/COL4A6/RAC1/STAT5A/SMAD2/DIAPH1/PIK3R2/PLCG1/JAK2/MAPK8/VEGFA/NOS3/PLCB1/BCL2/AKT3/AGT/COL1A1/PLCE1/TGFBR1/AKT1/AKT2/NFKB1/SMAD4/PIK3CB/MAPK10/PIK3CA/HRAS/PLCB4/KRAS/PRKCB/MAPK13/VCAM1/CCND1/PLCB3/MAPK9/IL1A/ICAM1/CDKN1B/STAT5B/STAT1/NOX4/P…	83
hsa04022	cGMP-PKG signaling pathway	132/5550	163/7493	0.0232358	0.0647723	0.0396101	ADRA1B/CREB3L2/PPP3CA/ITPR1/ADCY3/CALML4/GNAI2/MEF2C/PPP3CB/CALML6/MEF2D/PRKCE/ATP2B4/GTF2IRD1/CALM3/ATP1A1/SLC8A3/MYLK/GNAI1/MEF2A/PIK3R5/SLC8A2/ADCY6/ATP1B3/ITPR2/CACNA1C/MAP2K1/KCNMA1/GUCY1A3/PPP3R1/MRVI1/NFATC4/KCNMB1/NFATC1/EDNRA/CALM1/ATP1A2/ADCY2/BDKRB2/MAPK1/GNA13/GNA12/PDE3B/GNAQ/ADCY9/ITPR3/VDAC2/BAD/PPIF/CREB3L1/ADCY5/INSR/NFATC2/NOS3/CNGB1/PRKG1/SLC8A1/RAF1/SRF/PLCB1/PIK3CG/AKT3/CREB5…	132
hsa05145	Toxoplasmosis	93/5550	113/7493	0.0251486	0.0694897	0.0424949	TGFB3/BCL2L1/STAT3/LAMA3/IL10RB/GNAI2/LAMA4/IKBKB/JAK1/LAMB3/LAMB1/GNAI1/PIK3R5/TGFB2/LAMB4/LAMA5/IL10RA/IL10/HLA-DRB5/ITGA6/IL12A/MAP2K6/HSPA1L/MAPK1/MAPK14/LAMC2/CYCS/TAB1/CD40/HLA-DRA/PDPK1/BAD/PPIF/HLA-DQA1/GNAO1/ITGB1/JAK2/HLA-DOB/MAPK8/BCL2/PIK3CG/IFNGR2/AKT3/MAP2K3/HLA-DQA2/TNFRSF1A/LAMC1/LAMA2/PIK3R6/AKT1/AKT2/NFKB1/TAB2/CASP8/MAPK10/BIRC3/NOS2/LAMC3/HLA-DRB1/SOCS1/MAPK13/HSPA6/CASP9/BIRC…	93
hsa05203	Viral carcinogenesis	161/5550	201/7493	0.0266193	0.0729138	0.0445889	CREB3L2/STAT3/KAT2A/RBPJL/JAK1/PIK3R1/ACTN1/LTBR/USP7/HDAC7/ACTN4/HDAC9/IRF9/ATP6V0D2/MAD1L1/UBR4/GSN/HDAC5/CDKN1A/KAT2B/YWHAG/GTF2B/CREBBP/HDAC4/LYN/H2BFWT/JUN/PXN/TBPL2/VAC14/CCR3/CHD4/RB1/PRKACA/HDAC11/YWHAZ/MAPK1/MRPS18B/DLG1/CCR8/SRC/CDK6/CDC42/GTF2H3/HIST1H2BI/BAD/CREB3L1/RAC1/GTF2H4/STAT5A/PIK3R2/GTF2E2/CCNA1/SCIN/NFKB2/SP100/GRB2/TRAF5/SRF/C3/HIST2H2BE/CREB5/SND1/HLA-G/PMAIP1/SCRIB/HIST2H…	161
hsa05014	Amyotrophic lateral sclerosis (ALS)	44/5550	51/7493	0.0276752	0.0751526	0.045958	SLC1A2/BCL2L1/PPP3CA/PPP3CB/TNFRSF1B/GRIN2A/GRIN2D/GRIN2B/PPP3R1/NEFM/GPX1/MAP2K6/MAPK14/DERL1/CYCS/BAD/RAC1/RAB5A/NOS1/BCL2/MAP2K3/TNFRSF1A/DAXX/GRIA1/CASP1/PPP3R2/MAP3K5/GRIN1/MAPK13/CASP9/CAT/NEFL/CCS/GRIA2/CASP3/CASP12/TOMM40/PRPH/BAX/TP53/TOMM40L/MAPK12/BID/APAF1	44
hsa04670	Leukocyte transendothelial migration	92/5550	112/7493	0.0283365	0.0762905	0.0466538	PTK2/VAV3/GNAI2/PIK3R1/EZR/ACTN1/CLDN8/PRKCA/CTNND1/RAPGEF3/ACTN4/F11R/CTNNA2/GNAI1/CLDN1/CDH5/CLDN7/RASSF5/PXN/VCL/OCLN/ARHGAP35/BCAR1/CLDN22/MYLPF/PRKCG/MAPK14/CTNNA1/CLDN10/CDC42/RAC1/RAP1A/PIK3R2/CLDN20/MYL10/CLDN15/MYL12B/ITGB1/PLCG1/RHOH/ITGAM/CLDN14/CTNNA3/CTNNB1/PTK2B/ARHGAP5/NCF4/VAV2/ROCK1/ITK/PIK3CB/PIK3CA/SIPA1/CLDN9/RHOA/PRKCB/ROCK2/MAPK13/PTPN11/VCAM1/CLDN2/JAM3/GNAI3/ICAM1/NCF2/JAM…	92
hsa00020	Citrate cycle (TCA cycle)	27/5550	30/7493	0.0291118	0.0777136	0.0475241	PCK1/ACO1/OGDH/IDH2/ACO2/CS/MDH1/IDH3G/PCK2/DLST/PC/PDHA2/SDHA/PDHA1/IDH3B/PDHB/SUCLG1/SUCLG2/FH/ACLY/IDH3A/SUCLA2/SDHB/OGDHL/MDH2/SDHD/SDHC	27
hsa04218	Cellular senescence	129/5550	160/7493	0.0314805	0.0833307	0.0509592	TGFB3/PPP3CA/SMAD3/ITPR1/TGFBR2/CALML4/MRAS/FOXO3/TRAF3IP2/PPP3CB/CALML6/PIK3R1/CALM3/TSC1/MCU/TGFB2/CDKN1A/ITPR2/MAP2K1/IL6/RASSF5/CHEK2/PPP3R1/NFATC4/NFATC1/LIN52/HIPK2/CAPN1/CALM1/RB1/FOXO1/MAP2K6/MAPK1/MAPK14/E2F2/HIPK3/ETS1/CDK6/TRPV4/MYC/ITPR3/VDAC2/ATM/BTRC/SMAD2/PIK3R2/CCNA1/NFATC2/RAF1/SQSTM1/HIPK1/AKT3/FBXW11/MAP2K3/HLA-G/CALML3/E2F4/TGFBR1/TSC2/AKT1/PPP3R2/AKT2/HLA-C/NFKB1/PIK3CB/PPID/…	129
hsa00534	Glycosaminoglycan biosynthesis - heparan sulfate / heparin	22/5550	24/7493	0.0319446	0.0838547	0.0512796	EXT1/EXTL3/NDST1/HS3ST2/HS3ST3B1/GLCE/XYLT2/HS6ST2/XYLT1/HS3ST1/EXT2/HS6ST3/HS6ST1/NDST2/B4GALT7/HS2ST1/B3GAT3/EXTL1/HS3ST3A1/EXTL2/B3GALT6/NDST4	22
hsa05130	Pathogenic Escherichia coli infection	47/5550	55/7493	0.0322316	0.0839087	0.0513126	EZR/PRKCA/TUBB4A/CLDN1/ABL1/NCK1/OCLN/TUBA3E/FYN/ARPC4/KRT18/YWHAZ/NCK2/ARPC1B/TUBA8/CDH1/CDC42/CTTN/ITGB1/WASL/TUBA1C/TUBA4A/CTNNB1/TUBAL3/ROCK1/ARPC5/TLR5/RHOA/ROCK2/ARHGEF2/TUBB2A/TUBB8/TUBA3D/TLR4/HCLS1/TUBA1A/TUBB6/ACTB/TUBB/TUBA1B/CD14/TUBA3C/TUBB4B/ARPC5L/ARPC2/TUBB1/ARPC1A	47
hsa04979	Cholesterol metabolism	43/5550	50/7493	0.0327032	0.0844386	0.0516366	SCARB1/LRP1/OSBPL5/VAPA/SOAT2/LIPC/CD36/ABCB11/PCSK9/LDLRAP1/LIPA/ABCG5/VDAC2/CYP27A1/SORT1/ABCA1/APOA4/NPC1/LPA/LPL/LIPG/VDAC3/LCAT/VAPB/CETP/LRPAP1/PLTP/APOB/LDLR/STARD3/MYLIP/TSPO/APOC2/APOE/ABCG8/SOAT1/ANGPTL3/NCEH1/APOC3/CYP7A1/STAR/ANGPTL4/APOC1	43
hsa05211	Renal cell carcinoma	58/5550	69/7493	0.0341951	0.0875727	0.0535532	RAPGEF1/TGFB3/PIK3R1/PDGFB/TGFB2/CDKN1A/CREBBP/MAP2K1/JUN/EPAS1/CRK/TGFA/PAK6/MAPK1/EGLN3/ETS1/EGLN1/PAK4/CDC42/SLC2A1/BAD/RAC1/RBX1/RAP1A/PIK3R2/EGLN2/VEGFA/GRB2/PAK1/RAF1/AKT3/MET/ARNT2/AKT1/AKT2/PIK3CB/PIK3CA/HRAS/SOS1/KRAS/HIF1A/PTPN11/GAB1/SOS2/PRCC/RAP1B/MAP2K2/PIK3R3/FH/CUL2/FLCN/NRAS/TGFB1/PIK3CD/VHL/PAK2/ARNT/ARAF	58
hsa04660	T cell receptor signaling pathway	83/5550	101/7493	0.0356782	0.0906342	0.0554254	VAV3/PPP3CA/IKBKB/PPP3CB/PIK3R1/CBLB/MAP2K1/GSK3B/JUN/NCK1/MAP3K8/IL10/PPP3R1/MAP3K14/CARD11/NFATC1/FYN/LCP2/NCK2/PAK6/MAPK1/MAPK14/DLG1/MALT1/TEC/PAK4/CD8A/ZAP70/CDC42/PDPK1/ICOS/PIK3R2/PLCG1/NFATC2/GRB2/PAK1/GRAP2/RAF1/AKT3/BCL10/PRKCQ/AKT1/PPP3R2/VAV2/AKT2/NFKB1/ITK/CD4/PIK3CB/PIK3CA/HRAS/SOS1/RHOA/KRAS/PDCD1/CD8B/FOS/MAPK13/PTPN6/SOS2/CSF2/MAPK9/NFKBIA/CD247/LCK/MAP3K7/MAP2K2/IL5/PIK3R3/NFKBI…	83
hsa03460	Fanconi anemia pathway	46/5550	54/7493	0.0377511	0.0951329	0.0581765	FANCC/REV3L/RPA3/ERCC4/EME1/FANCA/BLM/WDR48/POLK/BRCA2/FANCD2/FANCG/FANCI/FANCM/TOP3B/MUS81/TOP3A/FANCE/HES1/RMI2/ATR/ATRIP/TELO2/SLX4/RPA1/EME2/POLH/PALB2/FANCL/FAAP24/RMI1/BRCA1/BRIP1/PMS2/RAD51C/POLI/UBE2T/RPA2/REV1/MLH1/FANCF/ERCC1/POLN/RAD51/FANCB/FAN1	46
hsa05120	Epithelial cell signaling in Helicobacter pylori infection	57/5550	68/7493	0.0394068	0.098517	0.060246	EGFR/TJP1/IKBKB/F11R/ATP6V0D2/LYN/JUN/ATP6V0E1/MAP3K14/GIT1/CXCR1/ATP6V1E2/ADAM10/ATP6V1H/MAPK14/SRC/NOD1/CDC42/RAC1/ATP6V1B2/PLCG1/PTPRZ1/MAPK8/ATP6V0E2/PAK1/ATP6V1C1/ATP6V0C/CSK/MET/NFKB1/MAPK10/ATP6V0D1/CXCR2/ATP6V1C2/ATP6V0A4/MAPK13/PTPN11/ATP6V1A/CXCL1/JAM3/ADAM17/MAPK9/ATP6V0A1/JAM2/NFKBIA/ATP6V1B1/IKBKG/CASP3/MAP2K4/ATP6V1G3/PLCG2/ATP6V1G2/CHUK/ATP6AP1/ATP6V0A2/CCL5/MAPK12	57
hsa00360	Phenylalanine metabolism	16/5550	17/7493	0.0420943	0.104407	0.0638479	ALDH3A1/ALDH3B2/GOT2/TAT/GLYAT/ALDH3B1/ALDH1A3/DDC/AOC2/PAH/MAOB/IL4I1/MAOA/HPD/MIF/GOT1	16
hsa05163	Human cytomegalovirus infection	178/5550	225/7493	0.044685	0.10953	0.0669805	EGFR/CCL2/PTK2/CREB3L2/PPP3CA/STAT3/ITPR1/ADCY3/IL10RB/CALML4/AKAP13/GNAI2/IKBKB/JAK1/PPP3CB/CALML6/RIPK1/PIK3R1/GNB1/PRKCA/CALM3/TSC1/IL6R/GNG12/TMEM173/GNAI1/GNB4/GNG2/CDKN1A/ADCY6/GNAS/CCR1/ITPR2/MAP2K1/IL6/IL10RA/GSK3B/IL1R1/PXN/PPP3R1/CRK/NFATC4/NFATC1/BCAR1/GNG7/CCR3/CALM1/RB1/PRKACA/ADCY2/MAP2K6/TAP2/MAPK1/PRKCG/MAPK14/GNA13/ARHGEF1/GNA12/ELK1/GNAQ/PTGS2/E2F2/ADCY9/PDIA3/SRC/CDK6/CYCS/MYC/…	178
hsa04974	Protein digestion and absorption	74/5550	90/7493	0.0450659	0.10953	0.0669805	COL4A2/COL5A3/COL3A1/CPA3/COL6A3/COL4A1/COL7A1/ATP1A1/SLC8A3/COL18A1/COL12A1/COL11A2/SLC8A2/SLC9A3/KCNQ1/SLC7A8/ATP1B3/COL13A1/ATP1A2/COL5A2/COL27A1/COL21A1/SLC7A7/COL17A1/COL1A2/COL4A5/COL4A6/COL5A1/PRCP/PGA3/DPP4/SLC8A1/COL14A1/COL24A1/ELN/SLC3A1/SLC38A2/ATP1A4/COL1A1/CPA2/CELA2B/CPA1/CPB2/KCNN4/COL15A1/COL6A1/SLC36A1/COL22A1/COL9A2/PRSS1/ATP1B1/KCNK5/COL6A2/SLC15A1/SLC1A1/CTRB1/MME/KCNE3/KCNJ1…	74
hsa04720	Long-term potentiation	56/5550	67/7493	0.0453109	0.10953	0.0669805	PPP3CA/ITPR1/CALML4/PPP3CB/CALML6/RPS6KA2/PRKCA/RAPGEF3/CALM3/CAMK2G/GRIN2A/CREBBP/GRIN2D/GRIN2B/ITPR2/CACNA1C/MAP2K1/CAMK2D/PPP3R1/CALM1/PRKACA/MAPK1/PRKCG/CAMK2B/GNAQ/ITPR3/RAP1A/RAF1/PLCB1/PPP1R1A/ADCY8/CALML3/RPS6KA1/GRIA1/PPP3R2/HRAS/PLCB4/KRAS/PRKCB/GRIN1/CAMK2A/GRM1/RPS6KA3/PLCB3/GRM5/PPP1CA/ATF4/RAP1B/MAP2K2/GRIA2/PRKACB/PRKACG/NRAS/PPP1CC/ARAF/CAMK4	56
hsa00230	Purine metabolism	105/5550	130/7493	0.0455504	0.10953	0.0669805	ADCY3/PDE7B/PDE6A/AMPD3/PDE1C/ADCY6/AK9/PDE7A/PPAT/FHIT/DGUOK/GUCY1A3/ALLC/ENTPD1/PDE4B/CANT1/PAPSS1/ADK/PDE1B/ADCY2/ENPP3/PDE8A/PDE3B/ADCY9/PGM1/GUK1/ADCY5/GUCY2F/PDE6B/PDE4D/PDE10A/AMPD2/PGM2/ENTPD5/AK8/AK5/GMPS/PDE6G/ADCY8/PDE2A/PDE4A/ADCY4/NT5C1B/GMPR2/RRM2B/GUCY1B3/ADSSL1/PKLR/APRT/NT5C/PNP/ADSS/ADA/GART/ENTPD6/PDE11A/AK1/PDE1A/ADCY10/NME7/PAPSS2/NT5E/ADCY7/GMPR/NPR1/IMPDH1/NUDT5/ENPP1/GUCY2…	105
hsa04922	Glucagon signaling pathway	84/5550	103/7493	0.0477324	0.113907	0.0696573	SIK2/PPARGC1A/CREB3L2/PPP3CA/ITPR1/CALML4/PPP3CB/CALML6/CALM3/CAMK2G/PYGM/CREBBP/GNAS/PRKAG2/ITPR2/PCK1/CAMK2D/PYGB/PPP3R1/PYGL/CALM1/GCK/PRKACA/CPT1A/PFKFB1/ADCY2/G6PC3/FOXO1/G6PC2/PDE3B/CAMK2B/GNAQ/PFKL/ITPR3/SLC2A1/SIK1/PPP4C/CREB3L1/PCK2/ACACA/PLCB1/G6PC/AKT3/PRMT1/CREB5/CALML3/PRKAG3/PRKAB2/AKT1/PPP3R2/CREB1/AKT2/PRKAB1/PDHA2/PHKA2/PLCB4/GYS1/PPARA/CAMK2A/PDHA1/PGAM2/CRTC2/PPP4R3B/PLCB3/CPT1…	84
hsa04137	Mitophagy - animal	54/5550	65/7493	0.0594898	0.140897	0.0861625	MITF/BCL2L1/MRAS/FOXO3/GABARAPL1/AMBRA1/CSNK2B/JUN/EIF2AK3/PINK1/BCL2L13/SRC/PGAM5/MFN2/CSNK2A1/MAPK8/SP1/SQSTM1/UBB/RAB7A/CITED2/RHOT2/BNIP3/CSNK2A3/MAPK10/TAX1BP1/HRAS/KRAS/E2F1/HIF1A/TBC1D15/TFEB/FIS1/MAPK9/ATG5/ATF4/USP8/ULK1/BNIP3L/CALCOCO2/TP53/NBR1/NRAS/TBC1D17/CSNK2A2/GABARAPL2/OPTN/RRAS2/ATG9B/USP30/BECN1/USP15/RHOT1/TBK1	54
hsa04918	Thyroid hormone synthesis	61/5550	74/7493	0.0605716	0.142389	0.0870747	CREB3L2/ITPR1/ADCY3/GPX2/PRKCA/GPX3/TG/ATP1A1/TTR/ADCY6/GNAS/ATP1B3/ITPR2/HSPA5/PAX8/TPO/ATP1A2/PRKACA/ADCY2/SLC26A4/GPX1/PRKCG/GNAQ/ADCY9/ITPR3/CREB3L1/ADCY5/TSHB/TTF2/PLCB1/CREB5/ADCY8/ATP1A4/ADCY4/GPX5/CREB1/TSHR/ATF6B/GPX6/PLCB4/ASGR1/ASGR2/PRKCB/ADCY7/TTF1/PLCB3/ATP1B1/GSR/CREB3L4/ATF4/CANX/SLC5A5/GPX7/PRKACB/ALB/DUOX2/PRKACG/HSP90B1/FXYD2/PDIA4/SERPINA7	61
hsa04723	Retrograde endocannabinoid signaling	118/5550	148/7493	0.065139	0.151991	0.0929468	ITPR1/ADCY3/GNAI2/GNB1/PRKCA/GNG12/GNAI1/NDUFA5/GNB4/GNG2/ADCY6/NDUFA10/ITPR2/CACNA1C/CACNA1B/CACNA1A/NDUFS4/NDUFA3/NDUFS7/GNG7/GABRG2/PRKACA/MGLL/ADCY2/MAPK1/PRKCG/MAPK14/SLC32A1/FAAH/GNAQ/GABRG3/PTGS2/ADCY9/DAGLA/GABRB3/ITPR3/ADCY5/KCNJ6/GABRA5/GNAO1/GNB5/MAPK8/SLC17A7/KCNJ5/GABRA2/NDUFS2/GRIA4/PLCB1/ADCY8/GRIA1/ADCY4/GNGT2/NDUFA1/GABRR1/NDUFA12/MAPK10/NDUFB5/NAPEPLD/KCNJ3/PLCB4/NDUFB8/DAGLB/PR…	118
hsa04710	Circadian rhythm	27/5550	31/7493	0.0663887	0.153768	0.0940335	CRY2/PER2/RORA/CSNK1E/LOC400927-CSNK1E/PRKAG2/ARNTL/RORC/CRY1/BTRC/RBX1/NPAS2/CLOCK/FBXW11/PER1/PRKAG3/PRKAB2/CREB1/PRKAB1/NR1D1/CUL1/FBXL3/BHLHE41/CSNK1D/RORB/PRKAA1/PER3	27
hsa04666	Fc gamma R-mediated phagocytosis	74/5550	91/7493	0.0676666	0.155584	0.0951439	INPP5D/VAV3/PLA2G4A/PLD1/LIMK1/ASAP1/PIK3R1/PRKCE/LIMK2/ASAP2/PRKCA/PLA2G4E/PLA2G4F/GSN/LYN/PLA2G4B/MAP2K1/WASF2/MYO10/CRK/ARPC4/DOCK2/ARPC1B/MAPK1/PRKCG/PRKCD/CDC42/RAC1/AMPH/HCK/PIK3R2/PLD2/PLCG1/SCIN/FCGR2A/WASL/PLA2G6/PAK1/RAF1/DNM2/AKT3/ASAP3/AKT1/VAV2/AKT2/PIK3CB/PIP5K1B/ARPC5/PIK3CA/BIN1/PLA2G4D/RPS6KB1/PRKCB/FCGR1A/PIP5K1C/FCGR2B/PIK3R3/SYK/GAB2/VAV1/WASF3/RPS6KB2/PTPRC/PLCG2/ARPC5L/PIK3C…	74
hsa01524	Platinum drug resistance	60/5550	73/7493	0.0686108	0.156612	0.0957725	ABCC2/BCL2L1/PIK3R1/GSTO2/CDKN1A/GSTA2/TOP2B/REV3L/MAPK1/CYCS/PDPK1/ATM/ATP7B/FAS/BAD/ERBB2/MGST3/PIK3R2/MSH3/BCL2/AKT3/PMAIP1/AKT1/AKT2/GSTM5/PIK3CB/CASP8/PIK3CA/BIRC3/MGST2/CDKN2A/GSTP1/GSTM4/MAP3K5/GSTM3/CASP9/ATP7A/GSTM1/FADD/GSTO1/MSH2/POLH/PIK3R3/CASP3/XIAP/BBC3/XPA/GSTA4/BRCA1/BAX/TP53/PIK3CD/BAK1/MLH1/ERCC1/BID/APAF1/GSTA3/SLC31A1/BIRC5	60
hsa05416	Viral myocarditis	49/5550	59/7493	0.0718327	0.162786	0.0995485	ABL1/CXADR/HLA-DRB5/SGCA/FYN/EIF4G1/MYH6/CYCS/CD40/HLA-DRA/DMD/RAC1/HLA-DQA1/CD86/HLA-DOB/ABL2/HLA-DQA2/PRF1/HLA-G/EIF4G3/LAMA2/HLA-C/SGCD/CASP8/MYH7/HLA-DRB1/CASP9/CCND1/HLA-DOA/HLA-DMB/ICAM1/HLA-F/HLA-DPB1/HLA-DPA1/EIF4G2/CAV1/ITGB2/HLA-E/CD55/HLA-B/ACTB/CASP3/RAC3/SGCB/HLA-A/CD28/BID/DAG1/ITGAL	49
hsa05020	Prion diseases	30/5550	35/7493	0.0778222	0.1751	0.107079	C8A/MAP2K1/HSPA5/IL6/FYN/PRKACA/C8B/NOTCH1/MAPK1/NCAM1/ELK1/PRNP/LAMC1/C1QB/C1QC/IL1A/MAP2K2/NCAM2/IL1B/C7/PRKACB/C6/STIP1/CASP12/PRKACG/HSPA1A/BAX/C9/CCL5/C5	30
hsa04913	Ovarian steroidogenesis	41/5550	49/7493	0.0799977	0.17746	0.108522	IGF1R/ADCY3/PLA2G4A/SCARB1/PLA2G4E/PLA2G4F/ADCY6/CYP19A1/GNAS/PLA2G4B/JMJD7-PLA2G4B/PRKACA/ADCY2/IGF1/PTGS2/ADCY9/ADCY5/AKR1C3/INSR/HSD17B2/ADCY8/ADCY4/PLA2G4D/ACOT2/CYP11A1/ADCY7/PLA2G4C/FSHB/CYP1A1/LDLR/PRKACB/CYP1B1/HSD17B7/HSD17B1/PRKACG/LHB/INS/LHCGR/STAR/ALOX5/FSHR	41
hsa05030	Cocaine addiction	41/5550	49/7493	0.0799977	0.17746	0.108522	CREB3L2/GNAI2/GNAI1/GRIN2A/GRIN3A/BDNF/GRIN2D/GNAS/GRIN2B/JUN/GRM2/PRKACA/PPP1R1B/DRD2/CDK5R1/CREB3L1/ADCY5/DDC/SLC18A1/CREB5/CREB1/NFKB1/FOSB/ATF6B/DRD1/GRIN1/GRM3/CDK5/GNAI3/CREB3L4/ATF4/MAOB/GRIN3B/DLG4/GRIA2/PRKACB/MAOA/PRKACG/SLC6A3/GPSM1/PDYN	41
hsa04371	Apelin signaling pathway	109/5550	137/7493	0.0810211	0.178473	0.109141	NOTCH3/SLC9A1/PPARGC1A/SMAD3/ITPR1/ADCY3/CALML4/MRAS/GNAI2/ACTA2/MEF2C/CALML6/MEF2D/PRKCE/GNB1/CALM3/SLC8A3/MYLK/GNG12/GNAI1/MEF2A/PIK3R5/SLC8A2/GABARAPL1/GNB4/GNG2/HDAC5/ADCY6/PRKAG2/ITPR2/HDAC4/MAP2K1/GNG7/CALM1/PRKACA/JAG1/ADCY2/MAPK1/GNA13/CDH1/PDE3B/GNAQ/ADCY9/ITPR3/ADCY5/SMAD2/GNB5/MYL4/NOS3/NOS1/SLC8A1/RAF1/PLCB1/PIK3CG/AKT3/SPP1/ADCY8/NRF1/CALML3/TGFBR1/MYLK3/PRKAG3/ADCY4/PRKAB2/GNGT2/RYR…	109
hsa00533	Glycosaminoglycan biosynthesis - keratan sulfate	13/5550	14/7493	0.0880772	0.192669	0.117823	B3GNT2/ST3GAL3/FUT8/ST3GAL2/B4GALT2/ST3GAL1/CHST1/CHST6/B4GALT4/B4GALT1/CHST4/CHST2/B3GNT7	13
hsa05167	Kaposi sarcoma-associated herpesvirus infection	146/5550	186/7493	0.0933608	0.202818	0.124029	PPP3CA/STAT3/ITPR1/CALML4/IKBKB/JAK1/PPP3CB/CALML6/PIK3R1/MICA/GNB1/PDGFB/CALM3/IRF9/GNG12/PIK3R5/GABARAPL1/GNB4/GNG2/CDKN1A/CREBBP/CCR1/ITPR2/MICB/LYN/MAP2K1/IL6/GSK3B/JUN/RCAN1/PPP3R1/NFATC4/NFATC1/ATG3/IKBKE/GNG7/CCR3/CALM1/RB1/PREX1/MAP2K6/MAPK1/MAPK14/PTGS2/E2F2/CCR8/STAT2/SRC/CDK6/CYCS/MYC/ITPR3/ANGPT2/FAS/RAC1/HCK/CD86/PIK3R2/PLCG1/JAK2/GNB5/MAPK8/VEGFA/NFATC2/FGF2/RAF1/C3/UBB/PIK3CG/AKT3/…	146
hsa00531	Glycosaminoglycan degradation	17/5550	19/7493	0.0951312	0.205249	0.125516	ARSB/HYAL2/GALNS/HPSE2/HYAL3/GLB1/IDUA/HYAL1/HYAL4/GNS/SGSH/HEXA/HGSNAT/GUSB/IDS/SPAM1/HPSE	17
hsa05418	Fluid shear stress and atherosclerosis	110/5550	139/7493	0.0986202	0.211329	0.129234	SDC1/CCL2/PTK2/TXN2/CALML4/IKBKB/BMPR1A/MEF2C/CALML6/PIK3R1/PDGFB/ACVR1/CALM3/PDGFA/MEF2A/SDC2/GSTO2/CDH5/IL1R2/JUN/IL1R1/HSP90AA1/GSTA2/CALM1/CAV2/MIR10A/BMPR1B/MAP2K6/MAPK14/SRC/PRKCZ/TRPV4/RAC1/MGST3/PIK3R2/MAPK8/VEGFA/ITGB3/NOS3/SUMO3/SQSTM1/BCL2/AKT3/TNFRSF1A/NFE2L2/GPC1/ASS1/CTNNB1/CALML3/ITGAV/PIAS4/AKT1/AKT2/HSP90AB1/NFKB1/GSTM5/PIK3CB/BMPR2/CAV3/MAPK10/PLAT/PIK3CA/MGST2/SDC4/BMP4/DUSP1/S…	110
hsa04340	Hedgehog signaling pathway	39/5550	47/7493	0.10589	0.225374	0.137823	CSNK1E/LOC400927-CSNK1E/GPR161/GSK3B/SMURF1/BOC/EVC2/GLI3/SMURF2/CSNK1G1/PRKACA/CUL3/DHH/SPOPL/CDON/EVC/BTRC/GLI2/SPOP/BCL2/FBXW11/SUFU/CSNK1A1/ARRB2/CCND2/CUL1/HHIP/CSNK1D/KIF7/PTCH1/CCND1/CSNK1G2/PRKACB/PRKACG/PTCH2/GLI1/CSNK1G3/SMO/SHH	39
hsa04625	C-type lectin receptor signaling pathway	83/5550	104/7493	0.106966	0.226136	0.138289	PPP3CA/ITPR1/CALML4/MRAS/IKBKB/PPP3CB/CALML6/PIK3R1/KSR1/CALM3/LSP1/IRF9/CBLB/ITPR2/IL6/JUN/IL10/PPP3R1/MAP3K14/NFATC4/NFATC1/IKBKE/CALM1/IL12A/MAPK1/MAPK14/MALT1/PTGS2/STAT2/PRKCD/SRC/ITPR3/IL23A/CLEC4M/PIK3R2/MAPK8/NFKB2/NFATC2/ARHGEF12/PAK1/RAF1/AKT3/BCL10/CALML3/CASP1/AKT1/PPP3R2/AKT2/NFKB1/PIK3CB/CASP8/MAPKAPK2/MAPK10/RELB/PIK3CA/PLK3/HRAS/RHOA/KRAS/IL17D/MAPK13/PTPN11/NLRP3/BCL3/MAPK9/NFKBI…	83
hsa03410	Base excision repair	28/5550	33/7493	0.107956	0.226708	0.138638	PARP4/OGG1/POLE2/POLE4/MPG/PARP1/POLD1/MBD4/MUTYH/HMGB1/UNG/NEIL2/NTHL1/POLE/POLD3/LIG3/PARP3/XRCC1/POLB/POLD4/NEIL3/PARP2/POLL/FEN1/POLE3/APEX1/PCNA/LIG1	28
hsa04744	Phototransduction	24/5550	28/7493	0.112627	0.234951	0.143679	CALML4/CALML6/GNB1/CALM3/PDE6A/SAG/GRK7/CALM1/GUCY2F/SLC24A1/PDE6B/CNGB1/PDE6G/GNAT1/CALML3/RCVRN/GUCA1A/GNGT1/GNAT2/GUCY2D/CNGA1/GRK1/RHO/GUCA1B	24
hsa04914	Progesterone-mediated oocyte maturation	79/5550	99/7493	0.114477	0.237239	0.145079	IGF1R/ADCY3/GNAI2/PIK3R1/RPS6KA2/MAD1L1/GNAI1/CPEB1/ADCY6/MAP2K1/HSP90AA1/PRKACA/ADCY2/SPDYE3/MAPK1/MAPK14/PGR/PDE3B/IGF1/ADCY9/ADCY5/BUB1/PIK3R2/KIF22/CCNA1/MAPK8/MAD2L2/RAF1/AKT3/ADCY8/STK10/CPEB4/RPS6KA1/ADCY4/AKT1/AKT2/HSP90AB1/PIK3CB/CPEB3/CCNA2/MAPK10/ANAPC7/PIK3CA/KRAS/AURKA/ANAPC4/MAPK13/ADCY7/CDC27/RPS6KA3/GNAI3/MAPK9/FZR1/ANAPC10/CCNB1/CDC25A/ANAPC1/PIK3R3/CDC23/PRKACB/CDC25B/MOS/PRKACG…	79
hsa04110	Cell cycle	98/5550	124/7493	0.119954	0.246964	0.151026	TGFB3/SMAD3/SFN/MAD1L1/TGFB2/CDKN1A/ABL1/YWHAG/CREBBP/GSK3B/CHEK2/ZBTB17/CDC14B/RB1/YWHAZ/E2F2/TFDP2/CDK6/MYC/ATM/RBX1/SMAD2/BUB1/CCNA1/MAD2L2/WEE2/MCM2/E2F4/ORC2/MCM4/PRKDC/TTK/PTTG1/SMAD4/CCNA2/RBL2/ANAPC7/CDKN2B/CCND2/STAG1/SMC3/CDKN2A/CUL1/E2F3/E2F1/CDKN1C/HDAC1/ESPL1/BUB1B/ANAPC4/MCM3/ATR/CCNH/CDK7/YWHAH/CCND1/CDC27/CDKN2C/FZR1/ANAPC10/CDKN1B/CCNB1/CDC25A/CCND3/CDC6/ANAPC1/CHEK1/MCM7/YWHAB/C…	98
hsa04726	Serotonergic synapse	91/5550	115/7493	0.125715	0.256968	0.157143	APP/ITPR1/GNAI2/PLA2G4A/HTR3A/HTR7/HTR2A/GNB1/PRKCA/ALOX15/PLA2G4E/RAPGEF3/PLA2G4F/GNG12/GNAI1/SLC6A4/GNB4/GNG2/GNAS/ITPR2/CACNA1C/PLA2G4B/JMJD7-PLA2G4B/MAP2K1/CACNA1B/CACNA1A/CYP4X1/GNG7/PRKACA/KCNN2/MAPK1/PRKCG/GNAQ/PTGS2/ALOX12/GABRB3/ITPR3/HTR1B/ADCY5/KCNJ6/GNAO1/GNB5/KCNJ5/DDC/RAF1/PLCB1/HTR4/SLC18A1/ALOX15B/HTR5A/GNGT2/HTR1A/CYP2C9/PLA2G4D/HRAS/DUSP1/KCNJ3/PLCB4/HTR1E/KRAS/PRKCB/KCND2/TPH1/…	91
hsa04136	Autophagy - other	27/5550	32/7493	0.126444	0.256968	0.157143	PPP2CB/ATG7/ATG16L1/RPTOR/ULK2/GABARAPL1/ATG3/ATG10/ATG4B/ATG12/ATG13/WIPI2/PPP2CA/MTOR/ATG2A/ATG4D/ATG4A/PIK3R4/ATG5/ATG4C/IGBP1/MLST8/ATG2B/WIPI1/GABARAPL2/ATG9B/BECN1	27
hsa00601	Glycosphingolipid biosynthesis - lacto and neolacto series	23/5550	27/7493	0.133276	0.267401	0.163523	B3GNT2/GCNT2/B3GNT5/ST3GAL3/FUT2/B3GNT3/FUT4/A4GALT/B3GALT1/ST8SIA1/B3GALT5/ST3GAL4/B4GALT2/ST3GAL6/ABO/FUT5/B4GALT4/B4GALT1/FUT1/B3GALT2/FUT3/B3GALNT1/B3GNT4	23
hsa01040	Biosynthesis of unsaturated fatty acids	23/5550	27/7493	0.133276	0.267401	0.163523	HSD17B12/ELOVL2/SCD5/TECR/HSD17B4/ACOX3/ACOT7/SCP2/ELOVL6/ELOVL4/ACAA1/ELOVL5/FADS1/ACOT2/ELOVL3/ACOT4/ACOX1/HACD2/ELOVL7/ACOT1/ELOVL1/FADS2/SCD	23
hsa04657	IL-17 signaling pathway	74/5550	93/7493	0.13484	0.268827	0.164395	CCL2/IL17RE/IKBKB/TRAF3IP2/IL17B/IL6/GSK3B/JUN/HSP90AA1/ELAVL1/IKBKE/MAPK1/MAPK14/TNFAIP3/PTGS2/S100A7/MAPK8/MAPK6/TRAF5/CXCL6/CCL11/CSF3/IL17RC/IL17RB/MUC5B/HSP90AB1/NFKB1/TAB2/FOSB/S100A9/CASP8/MAPK10/MMP1/CXCL5/CCL7/TRAF3/USP25/IL17D/FOS/FOSL1/MAPK13/CXCL1/CSF2/JUND/MAPK9/MMP13/MAPK4/TRAF4/FADD/NFKBIA/MAP3K7/IL17A/IL1B/IL5/MMP9/IL17C/MUC5AC/MAPK15/IKBKG/CASP3/HSP90B1/LCN2/ANAPC5/IL17RA/TRADD/C…	74
hsa04976	Bile secretion	57/5550	71/7493	0.142768	0.282107	0.172517	SLC9A1/ABCC2/EPHX1/ADCY3/SCARB1/ATP1A1/ABCC4/SLC4A4/SLC9A3/RXRA/ADCY6/GNAS/ATP1B3/SLC22A8/NR0B2/AQP1/SLC51A/ATP1A2/ABCB4/ABCB11/PRKACA/ADCY2/KCNN2/ADCY9/ABCG5/SLC2A1/ADCY5/HMGCR/SLCO1A2/AQP9/CYP3A4/ADCY8/ATP1A4/ABCC3/CA2/SLC27A5/ADCY4/ABCG2/SLCO1B7/SLC4A5/ABCB1/ADCY7/SCTR/ATP1B1/CFTR/LDLR/SLC4A2/PRKACB/SLC22A1/ABCG8/PRKACG/FXYD2/NCEH1/CYP7A1/SLC10A2/NR1H4/SLC10A1	57
hsa00910	Nitrogen metabolism	15/5550	17/7493	0.143293	0.282107	0.172517	CA5A/CA12/CPS1/CA1/CA2/CA3/CA14/CA4/CA9/GLUD1/CA7/CA13/CA8/CA6/GLUL	15
hsa00052	Galactose metabolism	26/5550	31/7493	0.147514	0.285999	0.174897	PFKP/AKR1B10/HK1/HKDC1/GCK/G6PC3/PFKM/G6PC2/GALT/UGP2/PGM1/GALK1/PFKL/GANC/PGM2/GLB1/G6PC/HK2/B4GALT2/GALM/MGAM/LCT/GAA/B4GALT1/HK3/GALE	26
hsa00512	Mucin type O-glycan biosynthesis	26/5550	31/7493	0.147514	0.285999	0.174897	GALNT2/C1GALT1/GALNT18/GALNT7/ST6GALNAC1/ST3GAL2/GALNT10/GCNT3/GALNT9/GALNT11/GALNT15/ST3GAL1/GALNTL6/GALNT3/GALNT4/GALNT1/GALNT16/B4GALT5/GALNT13/GALNT12/GALNT14/POC1B-GALNT4/GALNT6/B3GNT6/GALNT8/GALNTL5	26
hsa04658	Th1 and Th2 cell differentiation	73/5550	92/7493	0.147993	0.285999	0.174897	NOTCH3/PPP3CA/MAML2/RBPJL/IKBKB/JAK1/PPP3CB/MAML3/IL12RB2/STAT4/RUNX3/JUN/PPP3R1/HLA-DRB5/NFATC1/GATA3/NOTCH1/JAG1/IL12A/MAPK1/MAPK14/NOTCH2/ZAP70/HLA-DRA/IL2RG/STAT5A/HLA-DQA1/IL12RB1/PLCG1/JAK2/HLA-DOB/MAML1/MAPK8/NFATC2/IFNGR2/HLA-DQA2/STAT6/PRKCQ/IL2RA/PPP3R2/NFKB1/CD4/MAPK10/HLA-DRB1/IL4R/DLL1/FOS/MAPK13/RBPJ/HLA-DOA/HLA-DMB/JAK3/MAPK9/STAT5B/HLA-DPB1/NFKBIA/CD247/LCK/STAT1/HLA-DPA1/DLL4/IL2…	73
hsa04972	Pancreatic secretion	76/5550	96/7493	0.151151	0.290321	0.17754	SLC9A1/RAB8A/ITPR1/ADCY3/CPA3/ATP2B4/PRKCA/ATP1A1/SLC4A4/KCNQ1/ADCY6/GNAS/ATP1B3/ITPR2/KCNMA1/ATP1A2/ADCY2/PRKCG/GNAQ/ADCY9/TPCN2/ITPR3/ADCY5/RAC1/RAP1A/PLCB1/PLA2G3/PNLIPRP1/ADCY8/ATP1A4/CPA2/CELA2B/CA2/ADCY4/CPA1/RAB11A/CPB2/CHRM3/ATP2A3/PLCB4/RHOA/PRKCB/RYR2/ADCY7/PLA2G5/SCTR/ATP2B2/PLCB3/TRPC1/PRSS1/ATP1B1/RAP1B/CFTR/ATP2A2/CTRB1/SLC4A2/PLA2G2A/CCKAR/BST1/CELA3A/CELA3B/AMY2B/FXYD2/RAB27B/PRSS…	76
hsa01212	Fatty acid metabolism	43/5550	53/7493	0.153365	0.292787	0.179048	ACSL1/HSD17B12/ELOVL2/SCD5/MECR/CPT1A/ACSL3/ACSBG1/TECR/HSD17B4/ACOX3/ACACA/SCP2/EHHADH/ELOVL6/ELOVL4/ACAT1/ACAA2/ACAA1/ELOVL5/OXSM/FADS1/ACSL6/FASN/ELOVL3/ACOX1/HACD2/PPT2/HADHB/CPT1C/ACADSB/ACADVL/ELOVL7/PPT1/ELOVL1/MCAT/HADH/CPT2/ACADL/ACSL5/FADS2/SCD/CPT1B	43
hsa05131	Shigellosis	52/5550	65/7493	0.170546	0.321689	0.196722	IKBKB/ELMO2/ITGA5/DOCK1/ABL1/NOD2/CD44/WASF2/VCL/CRK/ELMO1/ARPC4/ARPC1B/MAPK1/MAPK14/SRC/NOD1/CDC42/CTTN/U2AF1/BTRC/RAC1/DIAPH1/PFN3/ITGB1/MAPK8/MAD2L2/WASL/FBXW11/ROCK1/NFKB1/MAPK10/ARPC5/RIPK2/ELMO3/ROCK2/MAPK13/MAPK9/RHOG/ATG5/NFKBIA/HCLS1/NFKBIB/ACTB/IKBKG/CHUK/ARPC5L/ARPC2/WASF1/MAPK12/ARPC1A/UBE2D2	52
hsa05321	Inflammatory bowel disease (IBD)	52/5550	65/7493	0.170546	0.321689	0.196722	TGFB3/STAT3/SMAD3/RORA/TGFB2/IL12RB2/STAT4/NOD2/IL6/JUN/IL10/HLA-DRB5/NFATC1/GATA3/RORC/IL12A/IL18RAP/IL23A/HLA-DRA/IL2RG/HLA-DQA1/SMAD2/IL12RB1/HLA-DOB/IFNGR2/HLA-DQA2/STAT6/IL21R/NFKB1/IL23R/TLR5/HLA-DRB1/IL4R/HLA-DOA/IL21/HLA-DMB/IL1A/IL22/HLA-DPB1/STAT1/HLA-DPA1/TLR4/IL17A/IL1B/IL18/IL5/TBX21/MAF/TGFB1/FOXP3/IL18R1/IL17F	52

## Sheet: MALM-PALM VS MALM
ID	Description	GeneRatio	BgRatio	pvalue	p.adjust	qvalue	geneID	Count
hsa04010	MAPK signaling pathway	262/5882	295/7844	1.22484e-09	3.85824e-07	2.47546e-07	IGF1R/EGFR/NGF/RPS6KA2/TGFBR2/PPP3CB/PPP3CA/PLA2G4A/TGFB2/PDGFRB/MEF2C/IKBKB/MRAS/IL1R1/NLK/NF1/MAP3K12/CACNA1H/PDGFC/FGF7/IL1RAP/PRKCA/PDGFB/PLA2G4E/STK3/CACNA2D3/RASGRP4/NR4A1/CACNA1C/CACNA1B/DUSP7/PPM1B/RASGRF1/CRK/TGFB3/GNG12/PPP3R1/CACNG3/FGFR4/FLNB/CACNA1A/PLA2G4F/CACNA2D4/CACNB2/IGF2/MAPK8IP1/MAP4K4/MAP3K11/FGF16/MAP3K14/NFATC1/FGFR1/PPP5C/MECOM/ELK4/MAPK14/GNA12/CACNA1G/ANGPT4/TEK/ARRB2/M…	262
hsa05224	Breast cancer	136/5882	147/7844	2.92986e-08	4.35967e-06	2.79718e-06	NOTCH3/IGF1R/EGFR/TCF7L2/APC2/ESR1/NOTCH4/FGF7/TCF7L1/WNT3/PIK3R1/DVL2/JAG1/SHC3/CDKN1A/PGR/WNT10A/NOTCH2/FGF16/FGFR1/FZD7/RB1/LRP5/WNT16/SHC2/FZD2/FGF1/FGF2/WNT5B/MAP2K1/RAF1/NOTCH1/CDK6/AKT1/E2F2/GSK3B/CTNNB1/HEY2/IGF1/AXIN2/BRCA2/JUN/FGF6/CSNK1A1/NCOA1/DVL1/WNT2B/WNT7B/ESR2/E2F1/FZD8/FLT4/LRP6/FGF20/PIK3R2/WNT2/PIK3CB/WNT7A/ERBB2/AKT2/AXIN1/E2F3/GRB2/AKT3/WNT4/FZD9/POLK/MAPK1/FOS/NFKB2/PIK3R3/…	136
hsa05205	Proteoglycans in cancer	181/5882	201/7844	4.15207e-08	4.35967e-06	2.79718e-06	SDC1/IGF1R/EGFR/SLC9A1/ITGA2/PLAU/ITPR1/TGFB2/PPP1R12B/PTK2/STAT3/ESR1/EZR/MRAS/ITGA5/CAMK2D/PRKCA/SDC2/ANK2/WNT3/PIK3R1/ITGB5/ITPR2/CDKN1A/ARHGEF1/WNT10A/DCN/ANK1/FLNB/IGF2/FGFR1/ANK3/TWIST2/FZD7/MAPK14/ARHGEF12/ROCK1/TIAM1/PRKCG/WNT16/FZD2/SRC/FGF2/WNT5B/COL21A1/SMAD2/HPSE2/MAP2K1/CAMK2G/RAF1/AKT1/VEGFA/PAK1/PDPK1/PXN/CTNNB1/KDR/IGF1/MIR21/GPC1/CAV2/ELK1/IQGAP1/RAC1/DROSHA/WNT2B/WNT7B/CD63/MIR1…	181
hsa04144	Endocytosis	216/5882	244/7844	7.04486e-08	5.54783e-06	3.55951e-06	IGF2R/IGF1R/EGFR/DNM3/TGFBR2/GRK5/PLD1/RAB31/RAB8A/ASAP1/SMAD3/PARD3/KIF5C/EHD3/CLTB/EPS15L1/CHMP2B/EHD1/VTA1/CHMP4B/CXCR1/ASAP2/FGFR4/SH3KBP1/NEDD4L/RAB35/GIT2/CYTH1/GIT1/PSD2/SH3GL1/ARAP2/PML/CAPZB/GRK7/RAB11FIP3/PRKCZ/EHD2/ARPC1B/ARRB2/ARPC4/RABEP1/MVB12B/SRC/SMAD2/AGAP3/CBLB/UBB/NEDD4/PRKCI/HSPA1L/AGAP1/CHMP6/FGFR2/IQSEC1/VPS4B/HLA-C/AMPH/RAB11FIP4/FGFR3/LDLRAP1/CAV2/PARD6A/WIPF2/CLTCL1/DNAJC…	216
hsa04310	Wnt signaling pathway	144/5882	158/7844	1.58744e-07	1.00009e-05	6.41659e-06	PPP3CB/ZNRF3/PPP3CA/TCF7L2/APC2/CTBP1/SMAD3/NLK/DAAM1/ROR2/CAMK2D/LGR4/PRKCA/PPARD/CREBBP/TCF7L1/WNT3/DVL2/RBX1/CTBP2/CSNK2B/TBL1X/SERPINF1/PRICKLE2/WNT10A/PPP3R1/NFATC4/CTNNBIP1/NFATC1/ROR1/FZD7/LRP5/PRKCG/WNT16/DAAM2/RNF43/CSNK1E/LOC400927-CSNK1E/FZD2/WISP1/PRICKLE1/WNT5B/CAMK2G/VANGL2/SENP2/GSK3B/CTNNB1/NFATC2/PLCB4/BTRC/AXIN2/JUN/MAPK8/VANGL1/RAC1/CSNK1A1/PPP3R2/DVL1/WNT2B/WNT7B/FZD8/INVS/SMA…	144
hsa04360	Axon guidance	163/5882	181/7844	1.98081e-07	1.03993e-05	6.67222e-06	SRGAP3/GNAI2/SLIT3/PPP3CB/PPP3CA/ABLIM1/SSH2/SEMA3F/SEMA3C/PTK2/PLXNC1/PLXNA2/NTN1/PARD3/LIMK2/ABLIM2/EPHA1/CAMK2D/DPYSL2/ABL1/PRKCA/SLIT2/ROBO1/UNC5A/RND1/ROBO2/ABLIM3/PIK3R1/NCK1/PPP3R1/NFATC4/EPHB2/SEMA5A/LIMK1/NCK2/RGS3/DCC/BMPR1B/BMP7/BOC/SEMA6D/PRKCZ/UNC5D/ROBO3/ARHGEF12/NTNG1/GNAI1/EPHB6/ROCK1/EFNA3/SRC/SEMA4B/PLXNB1/PAK6/WNT5B/CAMK2G/RAF1/EFNA5/PAK1/SSH1/GSK3B/PLXNA4/FYN/NFATC2/NGEF/NRP1/…	163
hsa04934	Cushing syndrome	141/5882	155/7844	2.90512e-07	1.3073e-05	8.3877e-06	EGFR/GNAI2/TCF7L2/APC2/ITPR1/AHR/ADCY3/KCNK2/WDR5/CREB3L2/CACNA1H/CAMK2D/SCARB1/TCF7L1/WNT3/DVL2/ITPR2/PBX1/NR4A1/CDKN1A/ARMC5/ADCY2/CACNA1C/WNT10A/RBBP5/FZD7/GNAS/CACNA1G/ADCY6/GNAI1/RB1/WNT16/ADCY4/FZD2/WNT5B/MAP2K1/CAMK2G/CYP11B1/CREB3L1/CDK6/E2F2/GSK3B/CTNNB1/PLCB4/CREB5/CYP11A1/ATF6B/ADCY9/AXIN2/CREB1/ADCY5/GNA11/DVL1/RAP1A/WNT2B/KMT2D/PDE8A/WNT7B/GNAQ/E2F1/FZD8/CAMK2B/PRKACA/CRHR2/CDKN2A/RA…	141
hsa04390	Hippo signaling pathway	140/5882	154/7844	3.54898e-07	1.39741e-05	8.96584e-06	TGFBR2/TCF7L2/APC2/TGFB2/SMAD3/PPP2CB/PARD3/TP73/BMPR1A/CTNNA2/FRMD6/TCF7L1/STK3/WNT3/DVL2/YWHAG/TEAD1/TGFB3/WNT10A/TEAD3/BMPR1B/LIMD1/SAV1/SMAD7/BMP7/DLG2/FZD7/PRKCZ/CTNNA1/DLG1/GDF5/PPP2R1A/WNT16/CSNK1E/LOC400927-CSNK1E/FZD2/FGF1/WNT5B/SMAD2/PRKCI/GSK3B/WWC1/CTNNB1/ID2/BTRC/PPP2R2B/AXIN2/RASSF6/PARD6A/YWHAZ/DVL1/WNT2B/WNT7B/PARD6G/FZD8/SMAD4/BMP2/YWHAH/PPP2R2C/TGFBR1/CCND2/CDH1/GLI2/CTNNA3/WNT2…	140
hsa04510	Focal adhesion	177/5882	199/7844	5.12246e-07	1.79286e-05	1.15031e-05	RAPGEF1/COL4A2/IGF1R/EGFR/VWF/TNR/LAMA3/TLN2/ITGA2/PPP1R12B/PTK2/PDGFRB/COL6A3/TNXB/VAV3/PARVB/ITGA9/LAMA5/ITGA5/LAMA4/COL4A1/PDGFC/ARHGAP35/PRKCA/PDGFB/LAMB1/ACTN1/ITGA8/PIK3R1/ACTN4/ITGB5/SHC3/VCL/ITGA10/RASGRF1/CRK/LAMB3/ITGB4/FLNB/COL1A2/DOCK1/ROCK1/MYLK/PRKCG/SHC2/SRC/PAK6/LAMB4/MAP2K1/ZYX/RAF1/PARVA/AKT1/CHAD/VEGFA/PAK1/ITGA6/COL4A5/COL4A6/GSK3B/BAD/PDPK1/LAMA2/DIAPH1/FYN/PDGFA/PXN/THBS2/CT…	177
hsa04730	Long-term depression	59/5882	60/7844	6.20919e-07	1.95589e-05	1.25491e-05	IGF1R/GNAI2/PLA2G4A/ITPR1/GUCY1A3/PPP2CB/PRKCA/PLA2G4E/ITPR2/CACNA1A/PLA2G4F/LYN/GNAS/GNA12/GNA13/GNAI1/PPP2R1A/PRKCG/GRIA1/PLA2G4B/JMJD7-PLA2G4B/MAP2K1/RAF1/GNAO1/GNAZ/PLCB4/NOS1/IGF1/PRKG1/GNA11/GNAQ/GRIA2/ITPR3/GRM1/MAPK1/GUCY1B3/PLA2G4C/MAP2K2/PPP2R1B/PLCB1/PRKCB/HRAS/GUCY1A2/PLCB3/GRIA3/RYR1/GNAI3/NRAS/PLA2G4D/PPP2CA/KRAS/CRHR1/CRH/ARAF/GRID2/PLCB2/BRAF/PPP1R17/PRKG2	59
hsa04928	Parathyroid hormone synthesis	secretion and action	99/5882	106/7844	6.903e-07	1.97677e-05	1.2683e-05	EGFR/GNAI2/GCM2/PLD1/ITPR1/ADCY3/MEF2C/CREB3L2/MEF2D/PRKCA/AKAP13/ITPR2/CDKN1A/MAFB/ADCY2/PDE4B/ARHGEF1/PTH1R/RXRA/FGFR1/GNAS/GNA12/SLC34A2/GNA13/ADCY6/GNAI1/ARRB2/LRP5/PRKCG/PDE4D/ADCY4/MAP2K1/RUNX2/RAF1/MEF2A/CREB3L1/SLC9A3R1/CASR/PLCB4/CREB5/VDR/ATF6B/ADCY9/CREB1/ADCY5/GNA11/NACA/GNAQ/CYP24A1/GCM1/GATA3/PRKACA/PLD2/LRP6/PDE4A/JUND/MMP16/RHOA/ADCY8/ITPR3/MAPK1/FOS/RXRB/SP1/PDE4C/BCL2/ARHGEF11/C…	99
hsa05226	Gastric cancer	135/5882	149/7844	9.56173e-07	2.50995e-05	1.6104e-05	EGFR/TGFBR2/TCF7L2/APC2/TGFB2/SMAD3/FGF7/CTNNA2/TCF7L1/WNT3/PIK3R1/DVL2/SHC3/CDKN1A/TGFB3/WNT10A/MUC2/FGF16/RXRA/FZD7/CTNNA1/RB1/LRP5/WNT16/SHC2/FZD2/FGF1/FGF2/WNT5B/SMAD2/MAP2K1/RAF1/AKT1/E2F2/GSK3B/CTNNB1/FGFR2/AXIN2/FGF6/CSNK1A1/DVL1/WNT2B/WNT7B/RARB/CDX2/JUP/E2F1/FZD8/SMAD4/CDH17/LRP6/TGFBR1/ABCB1/CDH1/FGF20/PIK3R2/CTNNA3/WNT2/PIK3CB/WNT7A/CDKN1B/ERBB2/AKT2/AXIN1/E2F3/GRB2/AKT3/WNT4/FZD9/POLK…	135
hsa04921	Oxytocin signaling pathway	138/5882	153/7844	1.40575e-06	3.40625e-05	2.18546e-05	EGFR/GNAI2/CALML4/PPP3CB/PPP3CA/PLA2G4A/ITPR1/GUCY1A3/ADCY3/PPP1R12B/MEF2C/CALML6/CAMK2D/PRKCA/PLA2G4E/CACNA2D3/PIK3R5/ITPR2/PRKAG2/CALM3/CDKN1A/ADCY2/CACNA1C/PPP3R1/CACNG3/NFATC4/RCAN1/PLA2G4F/CACNA2D4/CACNB2/CALM1/NFATC1/GNAS/ADCY6/GNAI1/ROCK1/MYLK/PRKCG/KCNJ14/ADCY4/SRC/KCNJ6/PLA2G4B/JMJD7-PLA2G4B/MAP2K1/CAMK2G/RAF1/GNAO1/MYLK3/NFATC2/PLCB4/ADCY9/JUN/CACNG2/ELK1/KCNJ12/ADCY5/PPP3R2/KCNJ3/GNAQ/…	138
hsa05230	Central carbon metabolism in cancer	63/5882	65/7844	1.77554e-06	3.99497e-05	2.56319e-05	EGFR/PDGFRB/SLC7A5/HK1/PIK3R1/PFKP/GLS/SLC16A3/GCK/FGFR1/SLC2A1/NTRK1/MAP2K1/RAF1/AKT1/FGFR2/SIRT3/FGFR3/PFKL/HKDC1/RET/HIF1A/GLS2/PFKM/PIK3R2/PIK3CB/PDHA1/NTRK3/ERBB2/AKT2/HK2/AKT3/FLT3/MAPK1/SCO2/PDK1/PIK3R3/MAP2K2/PIK3CA/PTEN/MTOR/HRAS/MET/SLC2A2/PDHB/PDGFRA/PGAM2/NRAS/KRAS/G6PD/PIK3CD/TP53/LDHA/PGAM1/SIRT6/SLC1A5/HK3/PDHA2/PKM/MYC/KIT/PGAM4/TIGAR	63
hsa05166	Human T-cell leukemia virus 1 infection	192/5882	219/7844	1.9326e-06	4.05845e-05	2.60392e-05	JAK1/TGFBR2/TLN2/PPP3CB/PPP3CA/TGFB2/ADCY3/BCL2L1/SMAD3/IKBKB/CHEK2/IL1R1/CREB3L2/IL1R2/CREBBP/PIK3R1/KAT2A/KAT2B/TRRAP/CDKN1A/ADCY2/LTBR/TGFB3/PPP3R1/NFATC4/STAT5A/CRTC1/IL6/HLA-DRB5/CD40/ETS2/HLA-DRA/MAP3K14/NFATC1/MAD1L1/ELK4/ADCY6/SLC2A1/RB1/DLG1/RANBP3/ADCY4/TBPL2/SMAD2/MAP2K1/CREB3L1/AKT1/VDAC2/E2F2/TCF3/CCNA1/NFATC2/ETS1/GPS2/CREB5/NRP1/BUB1B/HLA-C/ATF6B/ATM/XPO1/ADCY9/JUN/MAP3K3/MAPK8/ELK…	192
hsa05225	Hepatocellular carcinoma	150/5882	168/7844	2.24472e-06	4.41929e-05	2.83543e-05	IGF1R/EGFR/TGFBR2/TCF7L2/APC2/TGFB2/TXNRD1/BCL2L1/SMAD3/SMARCD2/SMARCD3/PRKCA/TCF7L1/WNT3/PIK3R1/DVL2/SMARCA2/SHC3/SMARCE1/CDKN1A/GSTO2/TGFB3/WNT10A/IGF2/ARID1B/TXNRD2/FZD7/GSTA2/RB1/LRP5/PRKCG/WNT16/SHC2/FZD2/WNT5B/SMAD2/MAP2K1/DPF3/RAF1/CDK6/AKT1/E2F2/SMARCB1/PHF10/GSK3B/BAD/TGFA/CTNNB1/AXIN2/ELK1/BRD7/CSNK1A1/NFE2L2/DVL1/PBRM1/WNT2B/WNT7B/ARID2/ARID1A/E2F1/FZD8/SMAD4/SMARCC2/GSTM5/SMARCC1/LRP6…	150
hsa04020	Calcium signaling pathway	165/5882	188/7844	8.90607e-06	0.000165024	0.00010588	P2RX6/ADRA1B/EGFR/CALML4/PPP3CB/PPP3CA/ITPR1/ADCY3/PDGFRB/ATP2B4/BDKRB2/PLCD3/CALML6/CACNA1H/CAMK2D/PRKCA/GRIN2A/HTR2A/ADORA2A/PTAFR/HTR7/MCU/ITPR2/CALM3/ADCY2/CACNA1C/CACNA1B/ITPKB/PPP3R1/SLC8A2/CACNA1A/STIM1/CALM1/GNAS/CACNA1G/HRH1/MYLK/PRKCG/ADCY4/PLCD4/PDE1C/GRIN2D/PLCZ1/CAMK2G/LTB4R2/VDAC2/ADRB1/CHRM1/CACNA1E/HTR4/SLC8A3/EDNRA/MYLK3/PLCB4/NOS1/BDKRB1/TACR1/HTR5A/PTK2B/ADCY9/ITPKC/TPCN2/CHRNA…	165
hsa05222	Small cell lung cancer	86/5882	93/7844	1.2219e-05	0.000213832	0.000137195	COL4A2/LAMA3/ITGA2/BCL2L1/PTK2/IKBKB/LAMA5/LAMA4/COL4A1/LAMB1/PIK3R1/CDKN1A/ZBTB17/LAMB3/RXRA/RB1/MAX/LAMB4/CDK6/AKT1/E2F2/ITGA6/COL4A5/COL4A6/LAMA2/FHIT/LAMC2/RARB/E2F1/PIK3R2/PIK3CB/LAMC1/CDKN1B/AKT2/E2F3/BIRC3/ITGAV/CYCS/AKT3/POLK/LAMC3/RXRB/PIK3R3/NFKB1/BCL2/TRAF5/CDKN2B/PIK3CA/PTGS2/PTEN/ITGB1/TRAF4/BIRC8/ITGA3/CASP3/RXRG/LAMB2/BIRC7/CCND1/COL4A4/COL4A3/TRAF6/SKP2/TRAF3/IKBKG/APAF1/TRAF1/PIK…	86
hsa04919	Thyroid hormone signaling pathway	105/5882	116/7844	1.79518e-05	0.000297622	0.000190955	NOTCH3/SLC9A1/NCOA2/ESR1/ATP1A1/PLCD3/NOTCH4/PRKCA/CREBBP/THRA/PIK3R1/KAT2A/KAT2B/THRB/PFKP/MED13L/MED12L/RCAN1/NOTCH2/RXRA/MED27/SLC2A1/PRKCG/SRC/PLCD4/PLCZ1/MAP2K1/RAF1/NOTCH1/AKT1/GSK3B/BAD/PDPK1/CTNNB1/PLCB4/NCOR1/TSC2/RCAN2/NCOA1/FOXO1/PFKFB2/SLCO1C1/MED1/ATP1A2/MED16/PRKACA/HIF1A/ATP1A4/PIK3R2/PIK3CB/DIO2/AKT2/BMP4/ATP1B3/ITGAV/AKT3/WNT4/MAPK1/PLCE1/RXRB/PIK3R3/ATP1B1/MAP2K2/HDAC1/PIK3CA/PL…	105
hsa04550	Signaling pathways regulating pluripotency of stem cells	124/5882	139/7844	1.92713e-05	0.000303522	0.000194741	IGF1R/JAK1/APC2/STAT3/PCGF3/SMAD3/BMI1/BMPR1A/WNT3/PIK3R1/ACVR1/DVL2/ACVR1B/ID3/WNT10A/FGFR4/ZFHX3/PCGF1/BMPR1B/PAX6/FGFR1/FZD7/MAPK14/WNT16/FZD2/FGF2/JAK2/WNT5B/SMAD2/MAP2K1/KAT6A/RAF1/JARID2/AKT1/INHBA/TCF3/GSK3B/LEFTY2/CTNNB1/FGFR2/ID2/OTX1/IGF1/ISL1/AXIN2/FGFR3/DVL1/DLX5/WNT2B/WNT7B/PCGF5/FZD8/SMAD4/PIK3R2/WNT2/PIK3CB/MEIS1/WNT7A/BMPR2/AKT2/ZIC3/AXIN1/BMP4/GRB2/MAPK13/AKT3/WNT4/POU5F1/HOXB1/F…	124
hsa04270	Vascular smooth muscle contraction	118/5882	132/7844	2.42871e-05	0.000364307	0.000233741	ADRA1B/PRKCH/CALML4/EDN3/ACTA2/PLA2G4A/ITPR1/GUCY1A3/ADCY3/PPP1R12B/PRKCE/CALML6/PRKCA/RAMP1/PLA2G4E/EDN2/ADORA2A/CALD1/ITPR2/RAMP3/CALM3/ADCY2/CACNA1C/ARHGEF1/PLA2G4F/MRVI1/KCNMA1/CALM1/KCNMB1/GNAS/GNA12/GNA13/ADCY6/ARHGEF12/ROCK1/MYLK/PRKCG/ADCY4/PLA2G4B/JMJD7-PLA2G4B/MAP2K1/RAF1/EDNRA/MYLK3/PLCB4/KCNMB3/PTGIR/ADCY9/PRKG1/ADCY5/GNA11/PRKCD/GNAQ/AVPR1A/CYP4A11/NPR1/PRKACA/PRKCQ/PPP1R12A/PLA2G6/R…	118
hsa04072	Phospholipase D signaling pathway	131/5882	148/7844	2.89495e-05	0.000414504	0.000265948	EGFR/DNM3/PLD1/PLA2G4A/ADCY3/PDGFRB/MRAS/PDGFC/AGPAT3/DGKD/PRKCA/PDGFB/PLA2G4E/GRM4/PIK3R1/SHC3/PIK3R5/ADCY2/LPAR5/CXCR1/MS4A2/CYTH1/PLA2G4F/DGKH/DGKZ/GNAS/GNA12/RAPGEF3/GNA13/ADCY6/LPAR6/AGPAT4/TSC1/SHC2/ADCY4/GRM2/PLA2G4B/JMJD7-PLA2G4B/MAP2K1/RAF1/AKT1/FCER1A/FYN/PDGFA/PLCB4/RALB/TSC2/PTK2B/ADCY9/RALA/GRM6/ADCY5/DGKI/AVPR1A/CYTH3/INSR/PLD2/DNM2/GRM3/AGPAT1/PTPN11/PIK3R2/PIK3CB/GRM8/PDGFD/RHOA/A…	131
hsa04015	Rap1 signaling pathway	178/5882	206/7844	3.48914e-05	0.000477861	0.000306597	RAPGEF1/IGF1R/EGFR/NGF/GNAI2/CALML4/TLN2/SIPA1L2/ADCY3/PDGFRB/MRAS/MAGI1/PARD3/CALML6/PDGFC/FGF7/GRIN2B/PRKCA/GRIN2A/PDGFB/SIPA1L3/ADORA2A/PIK3R1/CALM3/ADCY2/RASSF5/CRK/LPAR5/FPR1/FGFR4/CALM1/FGF16/FGFR1/MAPK14/GNAS/PRKCZ/RAPGEF3/ADCY6/LCP2/ANGPT4/TEK/GNAI1/DOCK4/TIAM1/PRKCG/EFNA3/DRD2/ADCY4/SRC/FGF1/FGF2/APBB1IP/MAP2K1/SIPA1L1/RAF1/GNAO1/CTNND1/EFNA5/CSF1/AKT1/VEGFA/PRKCI/PDGFA/CTNNB1/PRKD2/PLCB…	178
hsa04750	Inflammatory mediator regulation of TRP channels	91/5882	100/7844	3.89879e-05	0.000511716	0.000328319	PRKCH/NGF/CALML4/PLA2G4A/ITPR1/ADCY3/PRKCE/BDKRB2/IL1R1/CALML6/CAMK2D/IL1RAP/PRKCA/HTR2A/PLA2G4E/TRPM8/PIK3R1/ITPR2/CALM3/ADCY2/P2RY2/PLA2G4F/ALOX12/CALM1/MAPK14/GNAS/ADCY6/HRH1/PRKCG/ADCY4/NTRK1/SRC/PLA2G4B/JMJD7-PLA2G4B/ASIC1/CAMK2G/PLCB4/BDKRB1/IGF1/MAP2K3/ADCY9/MAP2K6/MAPK8/ADCY5/ASIC2/PRKCD/GNAQ/TRPV4/CAMK2B/F2RL1/CYP4A11/PRKACA/PRKCQ/PIK3R2/PIK3CB/ASIC5/PLA2G6/ADCY8/ITPR3/MAPK13/TRPV1/CAMK2…	91
hsa04810	Regulation of actin cytoskeleton	184/5882	214/7844	4.95753e-05	0.000624649	0.000400777	EGFR/SLC9A1/SPATA13/ARHGEF7/ITGA2/SSH2/APC2/PPP1R12B/PTK2/PDGFRB/EZR/VAV3/MRAS/ITGA9/BDKRB2/ITGA5/LIMK2/PDGFC/FGF7/ARHGAP35/GSN/PDGFB/ACTN1/ITGA8/CYFIP1/PIK3R1/ACTN4/ITGB5/VCL/ITGA10/MYH9/CRK/LPAR5/ARHGEF1/CYFIP2/GNG12/FGFR4/ITGB4/LIMK1/GIT1/DIAPH3/FGF16/FGFR1/GNA12/GNA13/ARPC1B/DOCK1/ARHGEF12/ROCK1/ABI2/ARPC4/NCKAP1/TIAM1/MYLK/SRC/FGF1/BAIAP2/FGF2/PAK6/MAP2K1/RAF1/PAK1/ITGA6/MYH10/SSH1/CHRM1/DIA…	184
hsa05223	Non-small cell lung cancer	62/5882	66/7844	5.79048e-05	0.000701539	0.00045011	EGFR/FOXO3/STAT3/PRKCA/PIK3R1/CDKN1A/RASSF5/STAT5A/RXRA/RB1/PRKCG/MAP2K1/RAF1/CDK6/AKT1/E2F2/BAD/PDPK1/TGFA/FHIT/ALK/RARB/E2F1/CDKN2A/PIK3R2/PIK3CB/ERBB2/AKT2/E2F3/GRB2/AKT3/POLK/MAPK1/RXRB/PIK3R3/EGF/MAP2K2/PIK3CA/PLCG2/PRKCB/HRAS/PLCG1/STK4/SOS1/RXRG/NRAS/STAT5B/EML4/CCND1/KRAS/PIK3CD/TP53/CASP9/JAK3/RASSF1/DDB2/GADD45G/ARAF/GADD45B/BRAF/SOS2/GADD45A	62
hsa01521	EGFR tyrosine kinase inhibitor resistance	73/5882	79/7844	6.20645e-05	0.000724086	0.000464576	IGF1R/EGFR/JAK1/FOXO3/BCL2L1/PDGFRB/STAT3/NF1/PDGFC/PRKCA/PDGFB/PIK3R1/SHC3/IL6/IL6R/NRG1/PRKCG/SHC2/SRC/FGF2/JAK2/MAP2K1/RAF1/AKT1/VEGFA/GSK3B/BAD/TGFA/PDGFA/KDR/FGFR2/IGF1/FGFR3/EIF4E/PIK3R2/PIK3CB/NRG2/ERBB2/PDGFD/AKT2/GRB2/AKT3/MAPK1/GAB1/PIK3R3/SHC4/AXL/EGF/BCL2/MAP2K2/PIK3CA/PLCG2/PTEN/PRKCB/MTOR/HRAS/MET/PLCG1/PDGFRA/SOS1/NRAS/BCL2L11/EIF4E2/KRAS/PIK3CD/EIF4E1B/ERBB3/RPS6KB2/ARAF/HGF/SHC1/…	73
hsa05215	Prostate cancer	88/5882	97/7844	7.09016e-05	0.000797643	0.000511771	IGF1R/EGFR/PLAU/TCF7L2/PDGFRB/IKBKB/CREB3L2/PDGFC/PDGFB/IL1R2/CREBBP/TCF7L1/PIK3R1/CDKN1A/ERG/FGFR1/RB1/PLAT/MAP2K1/RAF1/HSP90AA1/CREB3L1/AKT1/E2F2/GSK3B/BAD/PDPK1/TMPRSS2/TGFA/PDGFA/CTNNB1/FGFR2/CREB5/IGF1/INSRR/HSP90AB1/CREB1/FOXO1/ETV5/E2F1/ZEB1/PIK3R2/PIK3CB/CDKN1B/ERBB2/PDGFD/AKT2/E2F3/GRB2/AKT3/MAPK1/PIK3R3/NFKB1/EGF/BCL2/MAP2K2/PIK3CA/PTEN/CREB3L4/GSTP1/MTOR/HRAS/SPINT1/MMP9/PDGFRA/TCF7/NK…	88
hsa05165	Human papillomavirus infection	276/5882	330/7844	7.50397e-05	0.000815087	0.000522963	NOTCH3/COL4A2/EGFR/JAK1/VWF/TNR/LAMA3/ITGA2/TCF7L2/APC2/PTK2/PDGFRB/COL6A3/TNXB/PPP2CB/IKBKB/ITGA9/LAMA5/MAGI1/CREB3L2/PARD3/ITGA5/NOTCH4/MAML2/LAMA4/COL4A1/ATP6V0D2/LAMB1/CREBBP/TCF7L1/ITGA8/WNT3/PIK3R1/DVL2/ITGB5/JAG1/MAML3/PPP2R5E/ITGA10/CDKN1A/LAMB3/RBPJL/ATP6V1E2/IRF9/LFNG/WNT10A/MX1/ITGB4/UBR4/COL1A2/DLG2/NOTCH2/IKBKE/FZD7/GNAS/PRKCZ/RB1/DLG1/TADA3/PPP2R1A/TSC1/WNT16/TBPL2/FZD2/WNT5B/HES2/C…	276
hsa04724	Glutamatergic synapse	102/5882	114/7844	8.02038e-05	0.00084214	0.00054032	HOMER2/SLC1A2/GNAI2/PPP3CB/PLD1/PPP3CA/PLA2G4A/ITPR1/ADCY3/GNB1/GRIN2B/PRKCA/GRIN2A/PLA2G4E/GRM4/SHANK2/ITPR2/GNB4/ADCY2/CACNA1C/GLS/GNG12/PPP3R1/GRIN3A/GRIK4/CACNA1A/PLA2G4F/GNAS/ADCY6/GNAI1/PRKCG/GRIA1/ADCY4/GRM2/PLA2G4B/JMJD7-PLA2G4B/GRIN2D/SLC1A3/GNAO1/HOMER3/GNG2/GRIA4/GRIK5/PLCB4/ADCY9/GNG7/GNB5/SLC38A1/GRM6/ADCY5/PPP3R2/KCNJ3/GNAQ/SLC38A2/DLGAP1/PRKACA/PLD2/GRM3/GLS2/GRIA2/SLC1A7/SHANK1/GR…	102
hsa04916	Melanogenesis	91/5882	101/7844	0.000103655	0.00105327	0.000675784	GNAI2/CALML4/TCF7L2/ADCY3/CREB3L2/CALML6/CAMK2D/PRKCA/CREBBP/TCF7L1/WNT3/DVL2/CALM3/ADCY2/WNT10A/CALM1/FZD7/GNAS/ADCY6/GNAI1/PRKCG/WNT16/ADCY4/FZD2/WNT5B/MAP2K1/CAMK2G/RAF1/GNAO1/CREB3L1/GSK3B/MITF/CTNNB1/PLCB4/ADCY9/CREB1/ADCY5/DVL1/WNT2B/WNT7B/GNAQ/FZD8/CAMK2B/MC1R/PRKACA/WNT2/WNT7A/ADCY8/WNT4/FZD9/MAPK1/CAMK2A/WNT3A/FZD1/WNT6/MAP2K2/KITLG/FZD6/FZD10/CREB3L4/PLCB1/PRKCB/WNT10B/HRAS/FZD3/PLCB3/D…	91
hsa05217	Basal cell carcinoma	59/5882	63/7844	0.000115386	0.0011052	0.000709101	TCF7L2/APC2/TCF7L1/WNT3/DVL2/CDKN1A/WNT10A/FZD7/WNT16/FZD2/GLI3/WNT5B/GSK3B/CTNNB1/AXIN2/DVL1/WNT2B/WNT7B/FZD8/BMP2/GLI2/SUFU/WNT2/WNT7A/AXIN1/BMP4/WNT4/FZD9/POLK/WNT3A/FZD1/WNT6/PTCH2/FZD6/FZD10/WNT10B/FZD3/DVL3/PTCH1/WNT5A/HHIP/TCF7/APC/WNT9A/TP53/GLI1/LEF1/FZD5/WNT1/KIF7/WNT11/DDB2/GADD45G/GADD45B/WNT9B/FZD4/GADD45A/SHH/WNT8B	59
hsa04725	Cholinergic synapse	100/5882	112/7844	0.000115783	0.0011052	0.000709101	GNAI2/ITPR1/ADCY3/GNB1/CREB3L2/CAMK2D/PRKCA/CHRNB4/KCNQ1/PIK3R1/PIK3R5/ITPR2/GNB4/KCNQ5/ADCY2/CACNA1C/CACNA1B/CHRNB2/GNG12/KCNQ2/CACNA1A/ADCY6/GNAI1/PRKCG/KCNJ14/ADCY4/KCNJ6/JAK2/MAP2K1/CAMK2G/GNAO1/CREB3L1/AKT1/GNG2/CHRM1/FYN/PLCB4/KCNQ3/SLC18A3/CHAT/CREB5/CHRNA6/ADCY9/GNG7/GNB5/CHRNA7/CREB1/KCNJ12/ADCY5/GNA11/KCNJ3/CHRM5/GNAQ/CAMK2B/PRKACA/PIK3R2/PIK3CB/CHRNA3/CHRM3/KCNQ4/AKT2/ADCY8/ITPR3/AKT3/…	100
hsa04512	ECM-receptor interaction	75/5882	82/7844	0.000124688	0.0011552	0.000741179	COL4A2/SDC1/VWF/TNR/LAMA3/ITGA2/COL6A3/TNXB/ITGA9/LAMA5/ITGA5/LAMA4/COL4A1/LAMB1/SV2B/ITGA8/ITGB5/ITGA10/LAMB3/ITGB4/COL1A2/LAMB4/SV2C/CD36/CHAD/GP9/ITGA6/COL4A5/COL4A6/LAMA2/THBS2/ITGA11/TNC/RELN/LAMC2/ITGB6/CD44/ITGB8/ITGA1/COL1A1/HSPG2/AGRN/LAMC1/COL6A1/SPP1/ITGAV/LAMC3/ITGB7/THBS4/ITGB1/THBS3/GP6/ITGB3/CD47/ITGA3/COL6A2/ITGA7/VTN/TNN/LAMB2/SDC4/COL9A2/COMP/COL4A4/COL4A3/GP1BB/DAG1/COL9A1/COL9…	75
hsa04924	Renin secretion	64/5882	69/7844	0.000133387	0.00120048	0.000770235	GNAI2/CALML4/PPP3CB/EDN3/PPP3CA/ITPR1/GUCY1A3/CALML6/EDN2/ITPR2/CALM3/CACNA1C/AQP1/PPP3R1/KCNMA1/CALM1/GNAS/ADCY6/GNAI1/PDE1C/ADRB1/EDNRA/PDE3B/PLCB4/CREB1/ADCY5/PPP3R2/GNAQ/NPR1/ADCYAP1/ADCYAP1R1/PRKACA/PDE1A/ORAI1/ITPR3/REN/GUCY1B3/NPPA/CTSB/PLCB1/AGT/ADRB3/GUCY1A2/PLCB3/CALML3/ADORA1/PRKACG/PTGER2/PTGER4/ACE/CACNA1D/GNAI3/CLCA4/PDE1B/KCNJ2/PDE3A/PRKACB/CLCA2/PLCB2/CACNA1S/CACNA1F/PRKG2/ADRB2/A…	64
hsa05212	Pancreatic cancer	69/5882	75/7844	0.000145822	0.00127594	0.000818649	EGFR/JAK1/TGFBR2/PLD1/TGFB2/BCL2L1/STAT3/SMAD3/IKBKB/PIK3R1/CDKN1A/TGFB3/RB1/SMAD2/MAP2K1/RAF1/CDK6/AKT1/VEGFA/E2F2/BAD/TGFA/RALBP1/RALB/BRCA2/MAPK8/RALA/RAC1/E2F1/SMAD4/CDKN2A/TGFBR1/PIK3R2/PIK3CB/ARHGEF6/ERBB2/AKT2/E2F3/RALGDS/AKT3/POLK/MAPK1/PIK3R3/MAPK10/NFKB1/EGF/CDC42/PIK3CA/MAPK9/MTOR/TGFB1/RAC3/CCND1/KRAS/IKBKG/PIK3CD/TP53/CASP9/STAT1/RAD51/DDB2/GADD45G/RPS6KB2/ARAF/GADD45B/CHUK/BRAF/GADD…	69
hsa05100	Bacterial invasion of epithelial cells	68/5882	74/7844	0.000180073	0.00153305	0.000983612	DNM3/SEPT9/PTK2/ITGA5/CTNNA2/ELMO2/PIK3R1/CLTB/SHC3/VCL/CRK/ARHGAP10/SEPT2/ARPC1B/CTNNA1/DOCK1/ELMO1/ARPC4/SHC2/SRC/MAD2L2/PXN/CTNNB1/CAV2/CLTCL1/RAC1/SEPT8/CD2AP/BCAR1/WASL/SEPT12/DNM2/WASF2/CDH1/PIK3R2/CTNNA3/PIK3CB/RHOA/ARPC5/GAB1/PIK3R3/ARHGEF26/SHC4/CLTC/CDC42/PIK3CA/ELMO3/SEPT6/ITGB1/MET/ARPC5L/CTTN/SEPT11/ACTB/CAV3/DNM1/PIK3CD/CAV1/CBL/ILK/HCLS1/SEPT1/ARPC1A/WASF1/RHOG/ARPC2/FN1/SHC1	68
hsa04713	Circadian entrainment	87/5882	97/7844	0.000220999	0.00183197	0.0011754	GNAI2/CALML4/ITPR1/GUCY1A3/ADCY3/GNB1/CALML6/CACNA1H/PER2/GRIN2B/CAMK2D/PRKCA/GRIN2A/GNB4/CALM3/ADCY2/CACNA1C/GNG12/CALM1/GNAS/CACNA1G/ADCY6/GNAI1/PRKCG/GRIA1/ADCY4/KCNJ6/GRIN2D/CAMK2G/GNAO1/GNG2/GRIA4/PLCB4/NOS1/ADCY9/GNG7/GNB5/PRKG1/CREB1/ADCY5/KCNJ3/RPS6KA5/GNAQ/ADCY10/CAMK2B/ADCYAP1/ADCYAP1R1/PRKACA/KCNJ5/RASD1/GRIA2/ADCY8/ITPR3/PER1/MAPK1/FOS/CAMK2A/GUCY1B3/GNGT2/NOS1AP/PLCB1/GRIN1/PRKCB/GUC…	87
hsa05221	Acute myeloid leukemia	61/5882	66/7844	0.000256297	0.00207009	0.00132818	TCF7L2/STAT3/IKBKB/PER2/PPARD/TCF7L1/PIK3R1/ZBTB16/RARA/STAT5A/PML/CEBPA/MAP2K1/RAF1/AKT1/BAD/CCNA1/MPO/RUNX1T1/JUP/RUNX1/CSF1R/PIK3R2/PIK3CB/ITGAM/AKT2/GRB2/AKT3/FLT3/MAPK1/SPI1/PIK3R3/NFKB1/MAP2K2/PIK3CA/FCGR1A/MTOR/HRAS/CD14/TCF7/SOS1/NRAS/PIM2/STAT5B/CCND1/KRAS/IKBKG/CSF2/PIK3CD/LEF1/BCL2A1/IL3/RPS6KB2/ARAF/MYC/CHUK/BRAF/KIT/PIM1/SOS2/RELA	61
hsa04014	Ras signaling pathway	196/5882	232/7844	0.000265928	0.00208085	0.00133508	IGF1R/EGFR/NGF/CALML4/PLD1/PLA2G4A/BCL2L1/GNB1/PDGFRB/IKBKB/MRAS/KSR1/NF1/CALML6/PDGFC/FGF7/GRIN2B/ABL1/PRKCA/GRIN2A/PDGFB/RGL2/PLA2G4E/HTR7/PIK3R1/RGL1/SHC3/SYNGAP1/RASGRP4/GNB4/CALM3/RASGRF1/RASSF5/RIN1/RASAL2/GNG12/RASA3/FGFR4/PLA2G4F/ETS2/IGF2/CALM1/FGF16/FGFR1/ANGPT4/TEK/TIAM1/PRKCG/EFNA3/SHC2/BDNF/NTRK1/FGF1/FGF2/NTRK2/PAK6/PLA2G4B/JMJD7-PLA2G4B/MAP2K1/RAF1/EFNA5/CSF1/AKT1/VEGFA/GNG2/PAK1/E…	196
hsa04024	cAMP signaling pathway	180/5882	212/7844	0.000270841	0.00208085	0.00133508	SLC9A1/GNAI2/CALML4/EDN3/PLD1/ADCY3/VAV3/ATP2B4/ATP1A1/CREB3L2/CALML6/GRIN2B/CAMK2D/GRIN2A/CREBBP/EDN2/ADORA2A/PIK3R1/CALM3/ADCY2/CACNA1C/PDE4B/PPP1R1B/GABBR2/ACOX3/GRIN3A/GHSR/CALM1/NFATC1/GNAS/RAPGEF3/ADCY6/HTR1B/GNAI1/ROCK1/TIAM1/PDE4D/GRIA1/DRD2/BDNF/ADCY4/GLI3/GRIN2D/MAP2K1/CAMK2G/RAF1/CREB3L1/FXYD1/HTR1A/AKT1/VIPR2/PAK1/ADRB1/GRIA4/PDE10A/CHRM1/BAD/HTR4/EDNRA/PDE3B/CREB5/TSHB/VIP/ADCY9/JUN/…	180
hsa05213	Endometrial cancer	54/5882	58/7844	0.000356904	0.00267678	0.00171743	EGFR/TCF7L2/APC2/FOXO3/CTNNA2/TCF7L1/PIK3R1/CDKN1A/CTNNA1/MAP2K1/RAF1/AKT1/GSK3B/BAD/PDPK1/CTNNB1/AXIN2/ELK1/CDH1/PIK3R2/CTNNA3/PIK3CB/ERBB2/AKT2/AXIN1/GRB2/AKT3/POLK/MAPK1/PIK3R3/EGF/MAP2K2/PIK3CA/PTEN/HRAS/TCF7/APC/SOS1/NRAS/CCND1/KRAS/PIK3CD/TP53/CASP9/LEF1/ILK/DDB2/GADD45G/ARAF/GADD45B/MYC/BRAF/SOS2/GADD45A	54
hsa04540	Gap junction	79/5882	88/7844	0.000403575	0.00295642	0.00189685	EGFR/GNAI2/ITPR1/GUCY1A3/ADCY3/PDGFRB/PDGFC/PRKCA/PDGFB/HTR2A/ITPR2/TJP1/ADCY2/TUBB4A/TUBA8/GNAS/ADCY6/GNAI1/PRKCG/DRD2/ADCY4/SRC/MAP2K1/RAF1/ADRB1/PDGFA/TUBA1C/PLCB4/ADCY9/PRKG1/ADCY5/GNA11/TUBB8/GNAQ/PRKACA/TUBA4A/GJA1/MAP2K5/TUBA3C/TUBA3E/TUBA3D/PDGFD/ADCY8/ITPR3/GRM1/GRB2/MAPK1/GUCY1B3/DRD1/EGF/MAP2K2/TUBAL3/PLCB1/PRKCB/HRAS/GJD2/CSNK1D/GUCY1A2/PLCB3/HTR2C/PDGFRA/PRKACG/SOS1/MAP3K2/GNAI3/NRAS…	79
hsa05220	Chronic myeloid leukemia	69/5882	76/7844	0.000420449	0.00301003	0.00193125	TGFBR2/TGFB2/BCL2L1/CTBP1/SMAD3/IKBKB/ABL1/PIK3R1/SHC3/CTBP2/CDKN1A/CRK/TGFB3/STAT5A/MECOM/RB1/SHC2/MAP2K1/RAF1/CDK6/AKT1/E2F2/BAD/E2F1/SMAD4/RUNX1/CDKN2A/TGFBR1/PTPN11/PIK3R2/PIK3CB/CDKN1B/AKT2/E2F3/GRB2/AKT3/POLK/MAPK1/PIK3R3/SHC4/NFKB1/MAP2K2/HDAC1/PIK3CA/BCR/HRAS/TGFB1/GAB2/SOS1/NRAS/STAT5B/CCND1/KRAS/IKBKG/PIK3CD/TP53/CBL/DDB2/GADD45G/HDAC2/ARAF/GADD45B/MYC/SHC1/CHUK/BRAF/SOS2/GADD45A/RELA	69
hsa05231	Choline metabolism in cancer	88/5882	99/7844	0.000435254	0.00304678	0.00195483	EGFR/PLD1/PLA2G4A/PDGFRB/PDGFC/DGKD/PRKCA/PDGFB/PLA2G4E/PIK3R1/SLC44A4/PLA2G4F/DGKH/DGKZ/PRKCG/TSC1/PLA2G4B/JMJD7-PLA2G4B/MAP2K1/SLC22A4/RAF1/AKT1/PDPK1/PCYT1B/SLC44A1/PDGFA/TSC2/JUN/MAPK8/RAC1/DGKI/WASL/PLD2/HIF1A/WASF2/SLC22A5/PIK3R2/PIK3CB/PDGFD/AKT2/RALGDS/GRB2/AKT3/SLC44A2/MAPK1/FOS/PIK3R3/MAPK10/SP1/SLC22A3/EGF/PLA2G4C/MAP2K2/SLC44A3/PIK3CA/RHEB/DGKE/MAPK9/DGKQ/DGKG/PRKCB/DGKB/MTOR/HRAS/PCY…	88
hsa01522	Endocrine resistance	87/5882	98/7844	0.00052012	0.00356169	0.0022852	NOTCH3/IGF1R/EGFR/ADCY3/BIK/PTK2/ESR1/NOTCH4/PIK3R1/JAG1/SHC3/CDKN1A/ADCY2/NOTCH2/MAPK14/GNAS/ADCY6/RB1/SHC2/ADCY4/SRC/CARM1/MAP2K1/RAF1/NOTCH1/AKT1/E2F2/BAD/IGF1/NCOR1/ADCY9/JUN/MAPK8/ADCY5/ABCB11/ESR2/MED1/E2F1/PRKACA/CDKN2A/PIK3R2/PIK3CB/CDKN1B/ERBB2/AKT2/ADCY8/E2F3/GRB2/MAPK13/AKT3/MAPK1/FOS/PIK3R3/MAPK10/SHC4/SP1/JAG2/BCL2/MAP2K2/PIK3CA/MAPK9/MTOR/HRAS/MMP9/PRKACG/SOS1/NCOA3/DLL1/DLL4/NRAS/C…	87
hsa05210	Colorectal cancer	77/5882	86/7844	0.000586708	0.00393219	0.00252291	EGFR/TGFBR2/TCF7L2/APC2/TGFB2/SMAD3/TCF7L1/PIK3R1/CDKN1A/TGFB3/DCC/SMAD2/MAP2K1/RAF1/AKT1/GSK3B/BAD/TGFA/CTNNB1/MSH3/RALB/AXIN2/JUN/MAPK8/RALA/RAC1/SMAD4/TGFBR1/PIK3R2/PIK3CB/RHOA/AKT2/AXIN1/RALGDS/GRB2/CYCS/AKT3/POLK/MAPK1/FOS/PIK3R3/MAPK10/EGF/BCL2/MAP2K2/PMAIP1/PIK3CA/MAPK9/MTOR/HRAS/TCF7/TGFB1/APC/CASP3/SOS1/EREG/BIRC5/MSH2/NRAS/BCL2L11/RAC3/BBC3/CCND1/KRAS/PIK3CD/TP53/CASP9/LEF1/DDB2/GADD45G…	77
hsa04722	Neurotrophin signaling pathway	104/5882	119/7844	0.000605523	0.00397374	0.00254957	RAPGEF1/NGF/RPS6KA2/CALML4/FOXO3/IKBKB/TP73/CALML6/CAMK2D/ABL1/PIK3R1/SHC3/CALM3/CRK/CALM1/MAPK14/SHC2/BDNF/NTRK1/NTRK2/MAP2K1/CAMK2G/RAF1/AKT1/IRAK2/GSK3B/BAD/PDPK1/IRS1/JUN/MAP3K3/MAPK8/RAC1/SORT1/RAP1A/RPS6KA5/MAP3K5/PRKCD/NGFR/MATK/SH2B3/CAMK2B/ARHGDIB/MAP2K5/PTPN11/PIK3R2/MAPKAPK2/PIK3CB/PSEN1/NTRK3/RHOA/AKT2/GRB2/RPS6KA3/MAPK13/AKT3/MAPK1/CAMK2A/MAP3K1/GAB1/PIK3R3/MAPK10/SHC4/NFKB1/BCL2/RPS…	104
hsa05032	Morphine addiction	81/5882	91/7844	0.000665662	0.00427925	0.00274559	GNAI2/GRK5/ADCY3/GNB1/PRKCA/GNB4/ADCY2/CACNA1B/PDE4B/GABBR2/GNG12/PDE7A/SLC32A1/CACNA1A/GABRA2/GABRG3/GNAS/ADCY6/GNAI1/ARRB2/PRKCG/PDE4D/ADCY4/PDE7B/KCNJ6/GABRG2/PDE1C/GNAO1/GNG2/PDE10A/GABRA5/PDE3B/ADCY9/GABRB3/GNG7/GNB5/ADCY5/KCNJ3/GRK6/PDE8A/GABRR1/PRKACA/PDE4A/KCNJ5/GABBR1/PDE1A/PDE2A/ADCY8/GABRD/PDE11A/GABRR2/DRD1/GABRA6/PDE4C/GABRB1/GNGT2/OPRM1/GABRG1/PRKCB/GABRP/GABRE/GNG4/ADORA1/PRKACG/GN…	81
hsa04923	Regulation of lipolysis in adipocytes	51/5882	55/7844	0.000693399	0.00436136	0.00279827	GNAI2/ADCY3/PIK3R1/ADCY2/GNAS/ADCY6/GNAI1/ADCY4/AKT1/ADRB1/PDE3B/MGLL/TSHB/ADCY9/IRS1/PRKG1/ADCY5/PTGER3/ABHD5/INSR/NPR1/PRKACA/PIK3R2/PIK3CB/PNPLA2/AKT2/ADCY8/AKT3/TSHR/PIK3R3/NPPA/PIK3CA/PTGS2/PTGS1/ADRB3/FABP4/ADORA1/PRKACG/GNAI3/NPY/IRS2/PIK3CD/PRKACB/NPY1R/LIPE/ADCY1/PLIN1/PLA2G16/PRKG2/ADRB2/ADCY7	51
hsa04012	ErbB signaling pathway	76/5882	85/7844	0.000706125	0.00436136	0.00279827	EGFR/PTK2/CAMK2D/ABL1/PRKCA/PIK3R1/SHC3/NCK1/CDKN1A/CRK/STAT5A/NCK2/NRG1/PRKCG/SHC2/SRC/PAK6/MAP2K1/CBLB/CAMK2G/RAF1/AKT1/PAK1/GSK3B/BAD/TGFA/ABL2/JUN/MAPK8/ELK1/PAK4/CAMK2B/NRG3/PIK3R2/PIK3CB/NRG2/CDKN1B/ERBB2/AKT2/BTC/GRB2/AKT3/MAPK1/CAMK2A/GAB1/PIK3R3/MAPK10/SHC4/EGF/MAP2K2/PIK3CA/PLCG2/MAPK9/PRKCB/MTOR/HRAS/PLCG1/SOS1/ERBB4/EREG/NRAS/STAT5B/KRAS/PIK3CD/CBL/PAK3/PAK2/ERBB3/RPS6KB2/ARAF/MYC/SHC…	76
hsa05146	Amoebiasis	85/5882	96/7844	0.000740105	0.00448333	0.00287652	COL4A2/LAMA3/TGFB2/PTK2/COL3A1/LAMA5/IL1R1/LAMA4/COL4A1/PRKCA/IL1R2/LAMB1/ACTN1/PIK3R1/ACTN4/VCL/C8A/IL12A/TGFB3/LAMB3/MUC2/IL6/COL1A2/GNAS/C8B/PRKCG/LAMB4/COL4A5/COL4A6/LAMA2/PLCB4/SERPINB13/GNA11/LAMC2/RAB5A/GNAQ/PRKACA/ARG2/COL1A1/SERPINB1/RAB7A/PIK3R2/PIK3CB/IL10/LAMC1/ITGAM/LAMC3/PIK3R3/SERPINB3/NFKB1/PIK3CA/SERPINB9/GNAL/PLCB1/PRKCB/RAB5C/CD14/PLCB3/IL1B/ITGB2/SERPINB6/PRKACG/TGFB1/CASP3/LA…	85
hsa05412	Arrhythmogenic right ventricular cardiomyopathy (ARVC)	65/5882	72/7844	0.000923386	0.00548805	0.00352116	ITGA2/TCF7L2/ITGA9/ITGA5/CTNNA2/TCF7L1/ITGA8/CACNA2D3/ITGB5/ACTN3/ITGA10/CACNA1C/CACNG3/ITGB4/LMNA/CACNA2D4/CACNB2/CTNNA1/DSP/SGCA/ITGA6/LAMA2/CTNNB1/ITGA11/CACNG2/DSG2/SLC8A1/ITGB6/JUP/ITGB8/ITGA1/GJA1/DMD/DES/CTNNA3/SGCD/CACNA2D2/ITGAV/ITGB7/CACNG8/CACNB1/ITGB1/CACNG4/PKP2/ITGB3/ATP2A2/CACNA2D1/ITGA3/CACNB4/TCF7/CACNG1/ITGA7/CACNA1D/SGCB/ACTB/DSC2/CDH2/CACNG5/LEF1/RYR2/DAG1/ACTN2/CACNG7/CACNA1S…	65
hsa04933	AGE-RAGE signaling pathway in diabetic complications	88/5882	100/7844	0.000959119	0.00559486	0.00358968	CCL2/COL4A2/TGFBR2/TGFB2/PRKCE/STAT3/COL3A1/SMAD3/PLCD3/COL4A1/PRKCA/PIK3R1/TGFB3/STAT5A/IL6/COL1A2/NFATC1/MAPK14/PRKCZ/JAK2/PLCD4/SMAD2/AKT1/VEGFA/COL4A5/COL4A6/DIAPH1/PLCB4/JUN/MAPK8/RAC1/FOXO1/AGER/PRKCD/SMAD4/COL1A1/TGFBR1/PIK3R2/PIK3CB/IL1A/VCAM1/CDKN1B/AKT2/MAPK13/AKT3/MAPK1/PLCE1/PIK3R3/MAPK10/NFKB1/ICAM1/BCL2/NOS3/CDC42/PIK3CA/PLCG2/SERPINE1/MAPK9/PLCB1/AGT/PRKCB/HRAS/PLCG1/PLCB3/IL1B/TGF…	88
hsa04912	GnRH signaling pathway	82/5882	93/7844	0.00124481	0.00712936	0.00457423	EGFR/CALML4/PLD1/PLA2G4A/ITPR1/ADCY3/CALML6/CAMK2D/PRKCA/PLA2G4E/ITPR2/CALM3/ADCY2/CACNA1C/PLA2G4F/CALM1/MAPK14/GNAS/ADCY6/ADCY4/SRC/PLA2G4B/JMJD7-PLA2G4B/MAP2K1/CAMK2G/RAF1/PLCB4/MAP2K3/PTK2B/ADCY9/MAP2K6/JUN/MAP3K3/MAPK8/ELK1/ADCY5/GNA11/PRKCD/GNAQ/CAMK2B/PRKACA/PLD2/MAP3K4/ADCY8/ITPR3/GRB2/MAPK13/MAPK1/CAMK2A/MAP3K1/MAPK10/PLA2G4C/MAP2K2/CDC42/MAPK9/PLCB1/PRKCB/HRAS/FSHB/PLCB3/CALML3/PRKACG/SO…	82
hsa04611	Platelet activation	107/5882	124/7844	0.00144021	0.00810119	0.00519775	VWF/GNAI2/TLN2/ITGA2/PLA2G4A/ITPR1/GUCY1A3/ADCY3/COL3A1/ARHGAP35/PLA2G4E/PIK3R1/PIK3R5/ITPR2/ADCY2/ARHGEF1/P2RY12/COL1A2/PLA2G4F/LYN/STIM1/MAPK14/GNAS/PRKCZ/GNA13/ADCY6/ARHGEF12/LCP2/GNAI1/ROCK1/MYLK/ADCY4/SRC/PLA2G4B/JMJD7-PLA2G4B/APBB1IP/AKT1/GP9/PRKCI/FYN/MYLK3/PLCB4/PTGIR/ADCY9/PRKG1/FERMT3/ADCY5/TBXAS1/RAP1A/FCGR2A/GNAQ/PRKACA/COL1A1/PIK3R2/PIK3CB/PPP1R12A/ORAI1/RHOA/AKT2/ADCY8/ITPR3/MAPK13/…	107
hsa04971	Gastric acid secretion	67/5882	75/7844	0.00156149	0.00838807	0.00538182	KCNJ16/SLC9A1/GNAI2/CALML4/ITPR1/ADCY3/KCNK2/EZR/ATP1A1/CALML6/CAMK2D/PRKCA/KCNQ1/ITPR2/CALM3/ADCY2/KCNJ15/CALM1/GNAS/ADCY6/GNAI1/MYLK/PRKCG/KCNK10/ADCY4/CAMK2G/SLC9A4/MYLK3/PLCB4/ADCY9/SLC26A7/HRH2/ADCY5/GNAQ/CAMK2B/ATP1A2/PRKACA/ATP1A4/CHRM3/ADCY8/ITPR3/ATP1B3/ATP4B/CAMK2A/ATP1B1/CFTR/CCKBR/PLCB1/PRKCB/KCNJ10/KCNJ1/CA2/PLCB3/CALML3/PRKACG/SLC4A2/MYLK4/SSTR2/GNAI3/ACTB/SST/KCNJ2/PRKACB/KCNE2/PLC…	67
hsa05214	Glioma	67/5882	75/7844	0.00156149	0.00838807	0.00538182	IGF1R/EGFR/CALML4/PDGFRB/CALML6/CAMK2D/PRKCA/PDGFB/PIK3R1/SHC3/CALM3/CDKN1A/CALM1/RB1/PRKCG/SHC2/MAP2K1/CAMK2G/RAF1/CDK6/AKT1/E2F2/TGFA/PDGFA/IGF1/E2F1/CAMK1/CAMK2B/CDKN2A/PIK3R2/PIK3CB/CAMK1D/AKT2/E2F3/GRB2/AKT3/POLK/MAPK1/CAMK2A/PIK3R3/SHC4/EGF/MAP2K2/PIK3CA/PLCG2/PTEN/PRKCB/MTOR/HRAS/PLCG1/CALML3/PDGFRA/SOS1/CAMK1G/NRAS/CCND1/KRAS/PIK3CD/TP53/DDB2/GADD45G/ARAF/GADD45B/SHC1/BRAF/SOS2/GADD45A	67
hsa05145	Toxoplasmosis	98/5882	113/7844	0.0015711	0.00838807	0.00538182	JAK1/GNAI2/LAMA3/TGFB2/BCL2L1/STAT3/IKBKB/LAMA5/LAMA4/IL10RB/LAMB1/PIK3R5/IL12A/TGFB3/LAMB3/HLA-DRB5/CD40/HLA-DRA/MAPK14/GNAI1/JAK2/IFNGR2/IL10RA/LAMB4/GNAO1/AKT1/ITGA6/HSPA1L/BAD/PDPK1/LAMA2/MAP2K3/TAB1/MAP2K6/MAPK8/HSPA8/LAMC2/HLA-DOB/HLA-DQA1/SOCS1/IL10/LAMC1/AKT2/HLA-DPB1/PPIF/HLA-DQA2/MAPK13/BIRC3/CYCS/AKT3/MAPK1/TAB2/LAMC3/HLA-DRB1/MAPK10/CASP8/NFKB1/BCL2/IRAK4/MAPK9/HSPA6/ITGB1/IRGM/BIRC8/…	98
hsa04911	Insulin secretion	76/5882	86/7844	0.00161369	0.0084719	0.0054356	ADCY3/PDX1/ATP1A1/CREB3L2/CAMK2D/PRKCA/ADCY2/CACNA1C/KCNN2/GCK/KCNMA1/KCNMB1/GNAS/ADCY6/SLC2A1/PRKCG/ADCY4/CAMK2G/CREB3L1/PLCB4/TRPM4/CREB5/KCNMB3/ATF6B/ADCY9/KCNN3/CCK/CREB1/ADCY5/GNA11/GNAQ/PCLO/CAMK2B/ATP1A2/ADCYAP1/ADCYAP1R1/PRKACA/RAB3A/ATP1A4/GLP1R/CHRM3/ADCY8/ITPR3/ATP1B3/CAMK2A/STX1A/ATP1B1/KCNN4/KCNJ11/CREB3L4/PLCB1/PRKCB/SLC2A2/PLCB3/PRKACG/KCNN1/ABCC8/CACNA1D/KCNMB2/VAMP2/KCNU1/RYR2/PR…	76
hsa04920	Adipocytokine signaling pathway	62/5882	69/7844	0.00164307	0.00848472	0.00544383	TNFRSF1B/STAT3/IKBKB/ACSL1/PPARGC1A/PRKAG2/LEP/ADIPOR2/PCK1/RXRA/SLC2A1/ACSBG1/JAK2/CD36/AKT1/ADIPOR1/CPT1A/ACSL3/IRS1/MAPK8/G6PC2/PPARA/G6PC/PCK2/G6PC3/PRKCQ/PTPN11/AKT2/AKT3/STK11/RXRB/PRKAA1/MAPK10/CAMKK2/PRKAB2/NFKB1/CPT1C/MAPK9/MTOR/ACSL6/ADIPOQ/LEPR/POMC/RXRG/NPY/ACSL5/SLC2A4/IRS2/SOCS3/IKBKG/ACACB/TNFRSF1A/NFKBIE/NFKBIB/PRKAG3/TRAF2/TRADD/TNF/ACSBG2/CHUK/PRKAA2/RELA	62
hsa04380	Osteoclast differentiation	110/5882	128/7844	0.00171012	0.00868851	0.00557458	JAK1/TGFBR2/PPP3CB/PPP3CA/TGFB2/IKBKB/IL1R1/FHL2/PIK3R1/IRF9/PPP3R1/OSCAR/MAP3K14/NFATC1/MAPK14/LCP2/PPARG/IFNGR2/MAP2K1/CSF1/FOSL2/AKT1/FOSB/STAT2/FYN/MITF/NFATC2/LILRB1/SQSTM1/LILRB4/TAB1/MAP2K6/JUN/MAPK8/CREB1/TEC/RAC1/SIRPG/PPP3R2/FCGR2A/RELB/NCF2/CALCR/SIRPB1/FOSL1/TGFBR1/JUND/CSF1R/PIK3R2/PIK3CB/SOCS1/IL1A/AKT2/GRB2/MAPK13/AKT3/LILRB2/MAPK1/LILRA4/FOS/SPI1/TAB2/IFNAR1/NFKB2/PIK3R3/MAPK10/TN…	110
hsa04915	Estrogen signaling pathway	118/5882	138/7844	0.00176027	0.00880134	0.00564698	EGFR/GNAI2/NCOA2/CALML4/ITPR1/ADCY3/ESR1/KRT28/CREB3L2/CALML6/KRT14/PIK3R1/SHC3/ITPR2/KRT9/CALM3/ADCY2/RARA/GABBR2/PGR/KRT17/CALM1/GNAS/ADCY6/GNAI1/SHC2/ADCY4/SRC/KCNJ6/MAP2K1/RAF1/GNAO1/HSP90AA1/CREB3L1/AKT1/HSPA1L/TGFA/PLCB4/CREB5/ATF6B/KRT40/ADCY9/JUN/HSP90AB1/FKBP4/CREB1/NCOA1/ADCY5/FKBP5/KCNJ3/HSPA8/PRKCD/GNAQ/ESR2/PRKACA/KCNJ5/GABBR1/PIK3R2/PIK3CB/AKT2/ADCY8/ITPR3/GRM1/GRB2/AKT3/MAPK1/FOS/K…	118
hsa04910	Insulin signaling pathway	117/5882	137/7844	0.00202667	0.00997501	0.00640001	RAPGEF1/CALML4/RPTOR/IKBKB/CALML6/PPARGC1A/HK1/PIK3R1/SHC3/PTPRF/PRKAG2/CALM3/CRK/INPP5K/PYGL/PYGM/GCK/RHOQ/PCK1/CALM1/SORBS1/PRKCZ/ACACA/PYGB/TSC1/SHC2/MAP2K1/CBLB/RAF1/AKT1/PRKCI/GSK3B/BAD/PDPK1/PRKAR1B/PDE3B/TSC2/IRS1/MAPK8/ELK1/GYS1/FOXO1/G6PC2/SREBF1/HKDC1/PHKA2/INSR/EIF4E/PRKACA/G6PC/PCK2/G6PC3/PIK3R2/PIK3CB/SOCS1/PKLR/AKT2/HK2/GRB2/AKT3/MAPK1/PRKAA1/PIK3R3/MAPK10/SHC4/PRKAB2/FLOT1/FLOT2/MA…	117
hsa05202	Transcriptional misregulation in cancer	156/5882	186/7844	0.00214831	0.010411	0.00667977	AFF1/IGF1R/TGFBR2/ETV4/PLAU/BCL2L1/PTK2/MEF2C/BMI1/HOXA9/PER2/PAX8/MLLT1/ETV6/IL1R2/HIST1H3E/HIST1H3G/PBX1/CDKN1A/ZBTB16/HOXA11/RARA/ZBTB17/ATF1/SLC45A3/BCL11B/IL6/HOXA10/CD40/ERG/RXRA/PML/WT1/ELK4/CEBPA/MAX/PPARG/WNT16/NTRK1/SIX4/PLAT/SUPT3H/TLX1/RUNX2/CDK14/PTCRA/FUT8/TCF3/TMPRSS2/DOT1L/CCNA1/PDGFA/MITF/BCL6/BMP2K/ID2/IGF1/NCOR1/CD86/KDM6A/ATM/FLT1/FOXO1/MLLT3/NUPR1/MPO/ETV5/NGFR/PBX3/RUNX1T1/J…	156
hsa04392	Hippo signaling pathway - multiple species	28/5882	29/7844	0.00249627	0.011914	0.00764407	FRMD6/STK3/TEAD1/TEAD3/LIMD1/SAV1/DCHS1/CSNK1E/LOC400927-CSNK1E/PAK1/RASSF4/FAT4/WWC1/RASSF6/DCHS2/NF2/WWTR1/TEAD4/LATS1/MOB1B/FRMD1/RASSF2/LATS2/WTIP/AJUBA/RASSF1/TEAD2/YAP1	28
hsa05321	Inflammatory bowel disease (IBD)	58/5882	65/7844	0.00347213	0.0163242	0.0104737	TGFB2/STAT3/SMAD3/RORA/IL12A/TGFB3/STAT4/IL6/HLA-DRB5/NOD2/HLA-DRA/NFATC1/IFNGR2/SMAD2/IL12RB1/IL12RB2/IL18RAP/JUN/IL23A/HLA-DOB/GATA3/HLA-DQA1/IL2RG/IL10/IL1A/IL21R/HLA-DPB1/IL4R/HLA-DQA2/HLA-DRB1/STAT6/TLR5/NFKB1/IL23R/IL18/IL1B/HLA-DMB/IFNGR1/IL17F/TGFB1/RORC/TBX21/IL5/IL21/FOXP3/IL12B/IL17A/TLR4/MAF/STAT1/HLA-DOA/TLR2/HLA-DQB1/IL22/IL18R1/TNF/HLA-DPA1/RELA	58
hsa05133	Pertussis	67/5882	76/7844	0.00352504	0.0163292	0.0104769	GNAI2/CALML4/ITGA5/CALML6/SFTPA1/CALM3/IL12A/SERPING1/IL6/CALM1/MAPK14/C1R/C1S/GNAI1/C4A/C4B/C3/CXCL5/CASP1/NOD1/JUN/CXCL6/MAPK8/IL23A/IL10/IL1A/ITGAM/RHOA/MAPK13/MAPK1/FOS/C1QB/IRF8/MAPK10/NFKB1/IRAK4/MAPK9/ITGB1/CD14/IL1B/CALML3/ITGB2/SFTPA2/C1QC/IRF1/CASP3/GNAI3/C5/IL12B/IRAK1/TRAF6/C4BPA/PYCARD/TLR4/IRF3/NOS2/C1QA/C2/TICAM1/NLRP3/TNF/C4BPB/CFL1/CASP7/MYD88/TICAM2/RELA	67
hsa04659	Th17 cell differentiation	92/5882	107/7844	0.00390199	0.0178134	0.0114292	JAK1/TGFBR2/PPP3CB/PPP3CA/AHR/STAT3/SMAD3/IKBKB/IL1R1/IL1RAP/RORA/RARA/PPP3R1/STAT5A/IL6/HLA-DRB5/IL6R/HLA-DRA/RXRA/NFATC1/MAPK14/JAK2/IFNGR2/SMAD2/HSP90AA1/IL12RB1/NFATC2/JUN/HSP90AB1/MAPK8/ZAP70/PPP3R2/IL23A/HLA-DOB/SMAD4/RUNX1/GATA3/HLA-DQA1/IL2RG/HIF1A/TGFBR1/IL17D/PRKCQ/IL2RA/IL21R/HLA-DPB1/IL4R/HLA-DQA2/MAPK13/MAPK1/FOS/HLA-DRB1/RXRB/STAT6/MAPK10/NFKB1/CD247/MAPK9/IL23R/MTOR/PLCG1/IL1B/HLA-…	92
hsa05414	Dilated cardiomyopathy (DCM)	79/5882	91/7844	0.00417822	0.0185623	0.0119096	ITGA2/TGFB2/ADCY3/TNNT2/ITGA9/ITGA5/ITGA8/CACNA2D3/ITGB5/ITGA10/ADCY2/CACNA1C/TGFB3/TPM4/CACNG3/ITGB4/LMNA/CACNA2D4/CACNB2/ACTC1/GNAS/ADCY6/ADCY4/SGCA/ITGA6/ADRB1/LAMA2/ITGA11/IGF1/ADCY9/TPM3/CACNG2/ADCY5/SLC8A1/ITGB6/ITGB8/ITGA1/PRKACA/DMD/DES/SGCD/CACNA2D2/ADCY8/ITGAV/TPM1/ITGB7/CACNG8/CACNB1/MYH6/AGT/ITGB1/CACNG4/TNNI3/ITGB3/TTN/ATP2A2/MYH7/CACNA2D1/ITGA3/CACNB4/PRKACG/CACNG1/TGFB1/ITGA7/CACNA…	79
hsa04022	cGMP-PKG signaling pathway	139/5882	166/7844	0.00418388	0.0185623	0.0119096	ADRA1B/GNAI2/CALML4/PPP3CB/PPP3CA/ITPR1/GUCY1A3/ADCY3/PRKCE/GTF2IRD1/MEF2C/ATP2B4/ATP1A1/BDKRB2/CREB3L2/MEF2D/CALML6/PIK3R5/ITPR2/CALM3/ADCY2/CACNA1C/PPP3R1/NFATC4/SLC8A2/MRVI1/KCNMA1/CALM1/NFATC1/KCNMB1/GNA12/GNA13/ADCY6/GNAI1/ROCK1/MYLK/ADCY4/MAP2K1/RAF1/MEF2A/CREB3L1/AKT1/VDAC2/ADRB1/BAD/SLC8A3/EDNRA/PDE3B/MYLK3/NFATC2/PLCB4/CREB5/KCNMB3/ATF6B/ADCY9/IRS1/PRKG1/CREB1/ADCY5/GNA11/PPP3R2/SLC8A1/G…	139
hsa04210	Apoptosis	115/5882	136/7844	0.0045759	0.0198331	0.012725	NGF/RIPK1/DAB2IP/ITPR1/BCL2L1/IKBKB/PIK3R1/PTPN13/ITPR2/TNFRSF10B/SEPT4/LMNA/TUBA8/PRF1/MAP3K14/EIF2AK3/NTRK1/PARP4/MAP2K1/CAPN1/RAF1/AKT1/BAD/PDPK1/TNFRSF10A/TUBA1C/ATM/DAXX/JUN/MAPK8/TP53AIP1/CFLAR/MAP3K5/CASP10/ERN1/FAS/TUBA4A/CSF2RB/PIK3R2/TUBA3C/PIK3CB/TUBA3E/CASP2/TUBA3D/CASP12/AKT2/ITPR3/CTSS/BIRC3/CYCS/AKT3/MAPK1/FOS/HTRA2/PIK3R3/MAPK10/CASP8/DFFB/NFKB1/BCL2/CAPN2/MAP2K2/TUBAL3/PMAIP1/PAR…	115
hsa05211	Renal cell carcinoma	61/5882	69/7844	0.00459624	0.0198331	0.012725	RAPGEF1/TGFB2/PDGFB/CREBBP/PIK3R1/RBX1/CDKN1A/CRK/TGFB3/EPAS1/EGLN2/SLC2A1/PAK6/MAP2K1/EGLN1/RAF1/AKT1/VEGFA/PAK1/BAD/TGFA/EGLN3/ETS1/JUN/RAC1/RAP1A/PAK4/HIF1A/PRCC/PTPN11/PIK3R2/PIK3CB/ARNT2/AKT2/GRB2/AKT3/MAPK1/GAB1/PIK3R3/MAP2K2/CDC42/PIK3CA/HRAS/MET/FH/TGFB1/SOS1/NRAS/RAP1B/KRAS/PIK3CD/PAK3/FLCN/PAK2/ARAF/ARNT/CUL2/VHL/HGF/BRAF/SOS2	61
hsa04726	Serotonergic synapse	98/5882	115/7844	0.00530712	0.0225911	0.0144946	GNAI2/PLA2G4A/ITPR1/GNB1/APP/ALOX15/PRKCA/HTR2A/PLA2G4E/HTR7/HTR3A/ITPR2/GNB4/CACNA1C/CACNA1B/GNG12/ALOX15B/KCNN2/CACNA1A/PLA2G4F/CYP4X1/ALOX12/GNAS/RAPGEF3/HTR1B/GNAI1/PRKCG/KCNJ6/PLA2G4B/JMJD7-PLA2G4B/MAP2K1/RAF1/GNAO1/HTR1A/GNG2/HTR4/SLC6A4/PLCB4/HTR5A/GABRB3/GNG7/GNB5/ADCY5/DDC/KCNJ3/GNAQ/KCND2/PRKACA/KCNJ5/ITPR3/SLC18A1/MAPK1/GABRB1/GNGT2/MAOA/PLA2G4C/TPH2/PTGS2/PLCB1/PRKCB/HRAS/PTGS1/DUSP1/…	98
hsa04721	Synaptic vesicle cycle	68/5882	78/7844	0.00619326	0.0260117	0.0166892	SLC1A2/DNM3/ATP6V0D2/CLTB/CACNA1B/ATP6V1E2/SLC32A1/CACNA1A/SYT1/CPLX2/UNC13C/SLC1A3/ATP6V1H/SLC6A9/SLC6A1/ATP6V0E2/SLC6A4/STX1B/SLC18A3/NSF/ATP6V0E1/CLTCL1/SLC6A2/ATP6V1B2/AP2S1/STX2/STX3/DNM2/RAB3A/ATP6V1C2/SLC1A7/CPLX3/ATP6V0A4/SLC18A1/SLC6A13/RIMS1/STX1A/AP2A2/CLTC/UNC13A/NAPA/ATP6V0C/SLC1A6/ATP6V1C1/ATP6V1B1/STXBP1/ATP6V1G3/ATP6V0A1/SLC17A7/ATP6V0D1/UNC13B/AP2A1/SLC6A3/VAMP2/SLC17A8/DNM1/ATP6…	68
hsa05218	Melanoma	63/5882	72/7844	0.00693275	0.0287344	0.0184361	IGF1R/EGFR/PDGFRB/PDGFC/FGF7/PDGFB/PIK3R1/CDKN1A/FGF16/FGFR1/RB1/FGF1/FGF2/MAP2K1/RAF1/CDK6/AKT1/E2F2/BAD/PDGFA/MITF/IGF1/FGF6/E2F1/CDKN2A/CDH1/FGF20/PIK3R2/PIK3CB/PDGFD/AKT2/E2F3/AKT3/POLK/MAPK1/PIK3R3/EGF/MAP2K2/PIK3CA/PTEN/FGF10/HRAS/MET/FGF18/PDGFRA/FGF8/NRAS/FGF9/CCND1/KRAS/PIK3CD/TP53/FGF23/FGF3/DDB2/GADD45G/ARAF/GADD45B/HGF/FGF22/BRAF/FGF5/GADD45A	63
hsa04962	Vasopressin-regulated water reabsorption	40/5882	44/7844	0.00712028	0.0291284	0.0186889	ADCY3/CREB3L2/DCTN1/DCTN2/AQP3/GNAS/ADCY6/CREB3L1/CREB5/NSF/ADCY9/DYNC1I1/CREB1/RAB5A/PRKACA/ARHGDIB/DYNC1H1/DYNC1LI2/DYNC2H1/AVPR2/CREB3L4/DYNLL1/RAB5C/RAB11A/DCTN4/DYNC2LI1/ARHGDIG/PRKACG/RAB11B/DCTN6/DYNC1I2/DCTN5/VAMP2/STX4/AQP2/DYNLL2/DYNC1LI1/PRKACB/ARHGDIA/RAB5B	40
hsa04151	PI3K-Akt signaling pathway	285/5882	354/7844	0.00728334	0.0294135	0.0188718	COL4A2/IGF1R/EGFR/JAK1/VWF/NGF/TNR/LAMA3/ITGA2/FOXO3/BCL2L1/PTK2/GNB1/PDGFRB/COL6A3/TNXB/RPTOR/PPP2CB/IKBKB/ITGA9/LAMA5/MAGI1/CREB3L2/ITGA5/LAMA4/COL4A1/PDGFC/FGF7/PRKCA/PDGFB/LAMB1/ITGA8/PIK3R1/ITGB5/YWHAG/PIK3R5/GNB4/PPP2R5E/NR4A1/ITGA10/CDKN1A/LPAR5/LAMB3/GNG12/PHLPP1/FGFR4/PIK3AP1/ITGB4/IL6/COL1A2/IL6R/PCK1/IGF2/FGF16/RXRA/FGFR1/ANGPT4/TEK/LPAR6/PPP2R1A/TSC1/EFNA3/BDNF/NTRK1/FGF1/FGF2/JAK2/NT…	285
hsa04120	Ubiquitin mediated proteolysis	115/5882	137/7844	0.00753119	0.0300294	0.019267	UBE2QL1/UBR5/UBE2Q2/FBXW8/UBE2I/WWP2/RBX1/UBE2E2/UBE2E1/NEDD4L/MGRN1/HERC2/PML/UBE2H/RFWD2/HERC3/BIRC6/CBLB/NEDD4/UBE2O/FBXO2/BTRC/SAE1/UBA3/UBE2G1/TRIM32/DDB1/CBLC/CUL3/RCHY1/RNF7/DET1/UBE4B/UBE2R2/CUL1/UBE2J2/SMURF2/SMURF1/SOCS1/FBXW7/CDC23/TRIP12/UBE2D1/CUL4A/WWP1/BIRC3/ANAPC7/UBA2/SIAH1/MAP3K1/CUL7/FBXW11/UBE2W/FANCL/RHOBTB2/UBE2L3/UBE2Q1/UBE2U/TRIM37/AIRE/STUB1/PIAS4/BRCA1/RHOBTB1/KLHL13/ANA…	115
hsa05030	Cocaine addiction	44/5882	49/7844	0.00832947	0.0327973	0.0210429	GNAI2/CREB3L2/GRIN2B/GRIN2A/CDK5R1/PPP1R1B/GRIN3A/GNAS/GNAI1/DRD2/BDNF/GRM2/GRIN2D/CREB3L1/FOSB/CREB5/ATF6B/JUN/CREB1/ADCY5/DDC/PRKACA/GRM3/GRIA2/SLC18A1/GRIN3B/DRD1/NFKB1/MAOA/CREB3L4/GRIN1/GPSM1/DLG4/PRKACG/PDYN/CDK5/GNAI3/SLC6A3/PRKACB/RGS9/MAOB/ATF4/TH/RELA	44
hsa05216	Thyroid cancer	34/5882	37/7844	0.00878406	0.0341602	0.0219173	TCF7L2/PAX8/TCF7L1/CDKN1A/RXRA/PPARG/NTRK1/MAP2K1/CTNNB1/TPM3/RET/NCOA4/CCDC6/CDH1/TFG/POLK/MAPK1/RXRB/MAP2K2/HRAS/TCF7/RXRG/NRAS/TPR/CCND1/KRAS/TP53/LEF1/DDB2/GADD45G/GADD45B/MYC/BRAF/GADD45A	34
hsa04917	Prolactin signaling pathway	61/5882	70/7844	0.0096266	0.0369802	0.0237267	FOXO3/STAT3/ESR1/PIK3R1/SHC3/STAT5A/GCK/MAPK14/SHC2/SRC/JAK2/MAP2K1/RAF1/AKT1/GSK3B/MAPK8/ESR2/CCND2/CISH/PIK3R2/PIK3CB/SOCS1/GALT/AKT2/LHCGR/GRB2/MAPK13/AKT3/MAPK1/FOS/PIK3R3/MAPK10/TNFRSF11A/SHC4/NFKB1/MAP2K2/PIK3CA/MAPK9/TNFSF11/PRLR/SOCS7/SOCS2/HRAS/SLC2A2/IRF1/SOS1/SOCS5/NRAS/STAT5B/CCND1/KRAS/SOCS3/PIK3CD/STAT1/SOCS6/LHB/SHC1/SOS2/TH/RELA/CYP17A1	61
hsa04926	Relaxin signaling pathway	109/5882	130/7844	0.00984095	0.0373482	0.0239627	COL4A2/EGFR/GNAI2/TGFBR2/ACTA2/ADCY3/GNB1/COL3A1/SMAD3/CREB3L2/COL4A1/PRKCA/PIK3R1/SHC3/GNB4/ADCY2/GNG12/COL1A2/MAPK14/GNAS/PRKCZ/ADCY6/GNAI1/ARRB2/SHC2/ADCY4/RXFP4/SRC/SMAD2/MAP2K1/RAF1/GNAO1/CREB3L1/AKT1/VEGFA/GNG2/COL4A5/COL4A6/PLCB4/NOS1/CREB5/ATF6B/ADCY9/GNG7/JUN/GNB5/MAPK8/CREB1/ADCY5/RLN3/PRKACA/COL1A1/TGFBR1/PIK3R2/PIK3CB/AKT2/ADCY8/GRB2/MAPK13/AKT3/MAPK1/MMP1/FOS/PIK3R3/MAPK10/SHC4/GNGT2…	109
hsa04152	AMPK signaling pathway	101/5882	120/7844	0.010199	0.0382462	0.0245389	IGF1R/FOXO3/RAB8A/RPTOR/PPP2CB/CREB3L2/TBC1D1/PPARGC1A/PFKFB1/RAB2A/PIK3R1/PRKAG2/PPP2R5E/CAB39/LEP/PFKP/ELAVL1/ADIPOR2/PCK1/HMGCR/ACACA/PPARG/PPP2R1A/TSC1/CREB3L1/CD36/AKT1/ADIPOR1/CPT1A/PDPK1/CCNA1/CAB39L/CREB5/IGF1/PPP2R3A/PPP2R2B/TSC2/IRS1/CREB1/GYS1/FOXO1/PFKFB3/PFKL/G6PC2/SREBF1/PFKFB2/CRTC2/SCD5/INSR/G6PC/PCK2/PPP2R2C/G6PC3/PFKM/PIK3R2/HNF4A/PIK3CB/PPP2R5C/ULK1/AKT2/RAB14/PPP2R5A/AKT3/STK1…	101
hsa04066	HIF-1 signaling pathway	85/5882	100/7844	0.0106078	0.0393113	0.0252223	IGF1R/EGFR/STAT3/CAMK2D/PRKCA/HK1/CREBBP/PIK3R1/RBX1/CDKN1A/LTBR/IL6/EGLN2/IL6R/SLC2A1/ANGPT4/TEK/PRKCG/IFNGR2/TF/MAP2K1/EGLN1/CAMK2G/AKT1/VEGFA/EGLN3/ENO4/IGF1/ANGPT2/FLT1/PFKFB3/PFKL/HKDC1/INSR/CAMK2B/EIF4E/ANGPT1/HIF1A/PIK3R2/PIK3CB/PDHA1/CDKN1B/ERBB2/ENO3/AKT2/HK2/AKT3/MAPK1/CAMK2A/PDK1/PIK3R3/NFKB1/EGF/BCL2/NPPA/MAP2K2/NOS3/PIK3CA/PLCG2/SERPINE1/PRKCB/MTOR/PDHB/PLCG1/ENO1/ENO2/IFNGR1/ALDOA/T…	85
hsa04723	Retrograde endocannabinoid signaling	123/5882	148/7844	0.0113215	0.0414682	0.0266062	GNAI2/ITPR1/ADCY3/GNB1/PRKCA/ITPR2/GNB4/ADCY2/CACNA1C/CACNA1B/GNG12/DAGLA/NDUFA3/SLC32A1/CACNA1A/GABRA2/GABRG3/MAPK14/ADCY6/GNAI1/PRKCG/GRIA1/NDUFA5/ADCY4/FAAH/KCNJ6/GABRG2/GNAO1/GNG2/GRIA4/GABRA5/PLCB4/MGLL/NDUFA10/ADCY9/GABRB3/GNG7/GNB5/MAPK8/NDUFA1/ADCY5/DAGLB/KCNJ3/GNAQ/GABRR1/PRKACA/KCNJ5/GRIA2/NDUFS4/NDUFS2/NDUFC2-KCTD14/ADCY8/ITPR3/GABRD/GRM1/MAPK13/NDUFS6/MAPK1/NDUFB3/RIMS1/MAPK10/NAPEPLD…	123
hsa04918	Thyroid hormone synthesis	64/5882	74/7844	0.0116864	0.042313	0.0271482	ITPR1/ADCY3/ATP1A1/CREB3L2/TG/PAX8/PRKCA/SLC26A4/TTR/GPX2/ITPR2/GPX3/ADCY2/TPO/GNAS/ADCY6/GPX1/ASGR1/HSPA5/PRKCG/ADCY4/CREB3L1/PLCB4/CREB5/ATF6B/TSHB/ADCY9/TTF2/CREB1/ADCY5/GPX5/GNAQ/ATP1A2/GPX6/PRKACA/ATP1A4/ADCY8/ITPR3/ATP1B3/TSHR/ASGR2/ATP1B1/DUOX2/GSR/TTF1/CREB3L4/PLCB1/PRKCB/PLCB3/PRKACG/SLC5A5/PDIA4/CANX/PRKACB/SERPINA7/ALB/FXYD2/GPX7/PLCB2/ADCY1/LRP2/DUOXA2/ATF4/ADCY7	64
hsa04610	Complement and coagulation cascades	68/5882	79/7844	0.0119469	0.0426827	0.0273854	MASP1/VWF/PLAU/KLKB1/BDKRB2/SERPINA1/C8A/SERPING1/C1R/C8B/C1S/PLAT/SERPINA5/C4A/C4B/C3/SERPINF2/BDKRB1/CR2/CPB2/CFB/F7/C5AR1/ITGAM/CLU/F2R/C1QB/PLG/C7/SERPIND1/SERPINB2/CD46/SERPINE1/SERPINC1/FGB/F2RL2/CD55/PROS1/ITGB2/FGA/PROC/MASP2/C1QC/F9/VTN/F13A1/C5/CR1/C4BPA/F5/F10/C6/ITGAX/C1QA/F3/F2RL3/A2M/C2/CD59/TFPI/C9/C4BPB/PROCR/THBD/F12/MBL2/CFI/PLAUR	68
hsa04070	Phosphatidylinositol signaling system	84/5882	99/7844	0.012166	0.0426827	0.0273854	INPP5D/CALML4/ITPR1/PLCD3/CALML6/DGKD/PRKCA/MTMR4/PIK3R1/ITPR2/CALM3/ITPKB/INPP5K/INPP4B/SYNJ2/DGKH/DGKZ/CALM1/PIK3C2B/PRKCG/INPP5A/PLCD4/PLCZ1/IP6K1/PLCB4/MTMR3/IMPAD1/ITPKC/IMPA2/PI4K2A/CDS2/INPP5F/IPPK/INPP4A/DGKI/INPP1/IP6K2/ITPK1/PIK3R2/ITPKA/PIK3CB/PIK3C2G/ITPR3/INPP5E/PLCE1/PIK3R3/MTMR2/PIP4K2A/OCRL/PI4KA/PIK3CA/PLCG2/PTEN/DGKE/PLCB1/DGKQ/DGKG/PRKCB/DGKB/IP6K3/CDS1/PIP5K1B/PLCG1/PLCB3/PIKF…	84
hsa04727	GABAergic synapse	76/5882	89/7844	0.0121951	0.0426827	0.0273854	GNAI2/ADCY3/GNB1/PRKCA/ABAT/GNB4/ADCY2/CACNA1C/CACNA1B/GLS/GABBR2/GNG12/SLC32A1/CACNA1A/GABRA2/GABRG3/GABARAPL1/ADCY6/GNAI1/PRKCG/ADCY4/SRC/KCNJ6/GABRG2/GNAO1/SLC6A1/GNG2/GABRA5/PLCL1/SLC38A5/NSF/ADCY9/GABRB3/GNG7/GNB5/SLC38A1/ADCY5/SLC12A5/TRAK2/SLC38A2/GABRR1/PRKACA/GABBR1/GLS2/ADCY8/GABRD/SLC6A13/GABRR2/GAD2/GABRA6/GABRB1/GNGT2/GABRG1/PRKCB/GABRP/GAD1/GABRE/GNG4/PRKACG/CACNA1D/GNAI3/GABRA4/SLC…	76
hsa04664	Fc epsilon RI signaling pathway	59/5882	68/7844	0.0132733	0.0459459	0.0294791	INPP5D/PLA2G4A/VAV3/PRKCA/PLA2G4E/PIK3R1/MS4A2/PLA2G4F/LYN/MAPK14/LCP2/PLA2G4B/JMJD7-PLA2G4B/MAP2K1/RAF1/AKT1/FCER1A/PDPK1/FYN/MAP2K3/MAP2K6/MAPK8/RAC1/PIK3R2/PIK3CB/AKT2/GRB2/MAPK13/AKT3/MAPK1/PIK3R3/MAPK10/VAV2/PLA2G4C/MAP2K2/PIK3CA/PLCG2/MAPK9/HRAS/FCER1G/ALOX5AP/PLCG1/GAB2/SOS1/IL5/ALOX5/NRAS/PLA2G4D/RAC3/KRAS/CSF2/PIK3CD/SYK/IL3/VAV1/TNF/MAP2K4/BTK/SOS2	59
hsa05142	Chagas disease (American trypanosomiasis)	87/5882	103/7844	0.0137881	0.0471885	0.0302763	CCL2/GNAI2/TGFBR2/TGFB2/SMAD3/PPP2CB/IKBKB/BDKRB2/PIK3R1/IL12A/TGFB3/IL6/MAPK14/GNAS/GNAI1/PPP2R1A/IFNGR2/SMAD2/GNAO1/AKT1/PLCB4/C3/PPP2R2B/JUN/MAPK8/GNA11/CFLAR/GNAQ/FAS/PPP2R2C/TGFBR1/PIK3R2/PIK3CB/IL10/AKT2/MAPK13/AKT3/MAPK1/FOS/C1QB/PIK3R3/MAPK10/CASP8/NFKB1/TLR6/CD247/PIK3CA/IRAK4/PPP2R1B/SERPINE1/GNAL/MAPK9/PLCB1/PPP2R2D/PLCB3/IL1B/IFNGR1/C1QC/TGFB1/ACE/CD3E/GNAI3/GNA15/CCL3/FADD/PPP2CA/IL1…	87
hsa04925	Aldosterone synthesis and secretion	83/5882	98/7844	0.0139318	0.0471885	0.0302763	CALML4/ITPR1/ADCY3/PRKCE/ATP2B4/ATP1A1/CREB3L2/CALML6/CACNA1H/CAMK2D/PRKCA/SCARB1/ITPR2/NR4A1/CALM3/ADCY2/CACNA1C/ATF1/DAGLA/CALM1/GNAS/CACNA1G/ADCY6/PRKCG/ADCY4/CAMK2G/CREB3L1/PRKD2/PLCB4/CREB5/CYP11A1/ATF6B/ADCY9/CREB1/ADCY5/GNA11/DAGLB/GNAQ/CAMK1/CAMK2B/ATP1A2/NPR1/PRKACA/KCNJ5/ATP1A4/PDE2A/KCNK9/CAMK1D/ORAI1/ADCY8/ITPR3/ATP1B3/CYP11B2/CAMK2A/ATP1B1/NPPA/CREB3L4/PLCB1/AGT/PRKCB/PRKD3/CACNA1I/P…	83
hsa04930	Type II diabetes mellitus	41/5882	46/7844	0.014655	0.0491097	0.031509	PRKCE/PDX1/IKBKB/HK1/PIK3R1/CACNA1C/CACNA1B/GCK/CACNA1A/PRKCZ/CACNA1G/CACNA1E/IRS1/MAPK8/HKDC1/PRKCD/INSR/PIK3R2/PIK3CB/SOCS1/PKLR/HK2/MAPK1/PIK3R3/MAPK10/KCNJ11/PIK3CA/MAPK9/SOCS2/MTOR/SLC2A2/ADIPOQ/ABCC8/CACNA1D/SLC2A4/IRS2/SOCS3/PIK3CD/HK3/TNF/PKM	41
hsa04720	Long-term potentiation	58/5882	67/7844	0.0155429	0.05102	0.0327346	RPS6KA2/CALML4/PPP3CB/PPP3CA/ITPR1/CALML6/GRIN2B/CAMK2D/PRKCA/GRIN2A/CREBBP/ITPR2/CALM3/CACNA1C/PPP3R1/CALM1/RAPGEF3/PRKCG/GRIA1/GRIN2D/MAP2K1/CAMK2G/RAF1/PLCB4/PPP3R2/RAP1A/GNAQ/CAMK2B/PRKACA/GRIA2/ADCY8/ITPR3/GRM1/RPS6KA3/MAPK1/PPP1R1A/CAMK2A/RPS6KA1/MAP2K2/PLCB1/GRIN1/PRKCB/HRAS/PLCB3/CALML3/PRKACG/NRAS/GRM5/RAP1B/KRAS/PRKACB/ARAF/PPP1CC/PLCB2/ADCY1/BRAF/PPP1CA/ATF4	58
hsa04728	Dopaminergic synapse	109/5882	131/7844	0.015549	0.05102	0.0327346	GNAI2/CALML4/PPP3CB/PPP3CA/ITPR1/GNB1/PPP2CB/CREB3L2/CALML6/GRIN2B/CAMK2D/PRKCA/GRIN2A/KIF5C/ITPR2/GNB4/PPP2R5E/CALM3/CACNA1C/CACNA1B/PPP1R1B/GNG12/CACNA1A/CALM1/MAPK14/GNAS/CALY/GNAI1/ARRB2/PPP2R1A/PRKCG/GRIA1/DRD2/KCNJ6/CAMK2G/GNAO1/CREB3L1/AKT1/GNG2/COMT/GRIA4/GSK3B/CLOCK/PLCB4/CREB5/ATF6B/PPP2R3A/PPP2R2B/GNG7/GNB5/MAPK8/CREB1/ADCY5/DDC/DRD5/KIF5A/KCNJ3/ARNTL/GNAQ/CAMK2B/PRKACA/LRTOMT/PPP2R2C/…	109
hsa05033	Nicotine addiction	36/5882	40/7844	0.0157743	0.0511233	0.0328009	GRIN2B/GRIN2A/CACNA1B/CHRNB2/GRIN3A/SLC32A1/CACNA1A/GABRA2/GABRG3/GRIA1/GABRG2/GRIN2D/GRIA4/GABRA5/CHRNA6/GABRB3/CHRNA7/GABRR1/GRIA2/GABRD/GRIN3B/GABRR2/GABRA6/GABRB1/GABRG1/GRIN1/GABRP/GABRE/GRIA3/SLC17A7/CHRNA4/GABRA4/SLC17A8/GABRB2/GABRA1/SLC17A6	36
hsa04261	Adrenergic signaling in cardiomyocytes	120/5882	145/7844	0.015905	0.0511233	0.0328009	ADRA1B/SLC9A1/GNAI2/CALML4/ADCY3/TNNT2/PPP2CB/ATP2B4/ATP1A1/CREB3L2/CALML6/CAMK2D/PRKCA/KCNQ1/CACNA2D3/PIK3R5/PPP2R5E/CALM3/ADCY2/CACNA1C/TPM4/CACNG3/CACNA2D4/CACNB2/ACTC1/CALM1/MAPK14/GNAS/RAPGEF3/ADCY6/GNAI1/PPP2R1A/ADCY4/SCN1B/CAMK2G/CREB3L1/AKT1/ADRB1/PLCB4/CREB5/ATF6B/PPP2R3A/SCN5A/PPP2R2B/ADCY9/MYL4/TPM3/CACNG2/CREB1/ADCY5/SCN4B/SLC8A1/RPS6KA5/GNAQ/CAMK2B/ATP1A2/PRKACA/PPP2R2C/ATP1A4/PPP2R5…	120
hsa02010	ABC transporters	40/5882	45/7844	0.0176186	0.0560591	0.0359677	ABCC2/ABCC1/ABCG5/ABCA4/ABCA5/ABCD4/ABCG1/ABCC5/ABCC11/ABCA12/ABCG2/ABCB11/ABCC3/TAP2/ABCA7/ABCC10/ABCC4/ABCB1/ABCA1/ABCB8/ABCA13/ABCA9/ABCD1/ABCB9/TAP1/ABCB10/ABCA6/CFTR/ABCA2/ABCA8/ABCB5/ABCC9/ABCC8/ABCC6/ABCG8/ABCC12/ABCB4/ABCD3/ABCB7/ABCA3	40
hsa04150	mTOR signaling pathway	126/5882	153/7844	0.0184678	0.0581736	0.0373244	IGF1R/RPS6KA2/RPTOR/IKBKB/GRB10/LPIN1/SLC7A5/PRKCA/WNT3/PIK3R1/DVL2/CLIP1/CAB39/ATP6V1E2/WNT10A/DEPTOR/ULK2/FNIP2/DEPDC5/FZD7/LRP5/PRKCG/TSC1/WNT16/FZD2/WNT5B/RICTOR/MAP2K1/ATP6V1H/RAF1/AKT1/MAPKAP1/GSK3B/PDPK1/CAB39L/IGF1/SLC38A9/TSC2/IRS1/DVL1/RNF152/WNT2B/WNT7B/ATP6V1B2/FZD8/INSR/RRAGC/EIF4B/EIF4E/RRAGD/SGK1/LRP6/ATP6V1C2/PIK3R2/WNT2/PIK3CB/WNT7A/ULK1/RHOA/AKT2/GRB2/RPS6KA3/AKT3/WNT4/FZD9/MAPK…	126
hsa04668	TNF signaling pathway	92/5882	110/7844	0.019471	0.0607265	0.0389623	CCL2/TNFRSF1B/RIPK1/DAB2IP/IKBKB/CREB3L2/PIK3R1/JAG1/PGAM5/IL6/NOD2/MAP3K14/MAPK14/MAP3K8/MAP2K1/TNFAIP3/CSF1/CREB3L1/AKT1/CREB5/ATF6B/CXCL5/MAP2K3/TAB1/MAP2K6/JUN/MAPK8/CREB1/CFLAR/RPS6KA5/MAP3K5/CASP10/FAS/RPS6KA4/PIK3R2/PIK3CB/VCAM1/AKT2/MAPK13/BIRC3/AKT3/MAPK1/FOS/TAB2/PIK3R3/MAPK10/CASP8/BCL3/NFKB1/ICAM1/TRAF5/PIK3CA/PTGS2/IL15/CREB3L4/MAPK9/IL1B/MMP9/CX3CL1/IRF1/CASP3/MMP14/FADD/CCL20/MAP3K…	92
hsa05134	Legionellosis	48/5882	55/7844	0.0200289	0.061854	0.0396858	SEC22B/IL12A/RAB1A/IL6/HSPA1L/BCL2L13/C3/CASP1/HBS1L/HSPA8/HSF1/ITGAM/CYCS/EEF1A1/NFKB2/CASP8/TLR5/NFKB1/SAR1A/HSPA6/CD14/HSPD1/IL18/NLRC4/IL1B/BNIP3/ITGB2/CASP3/CR1/IL12B/HSPA1A/APAF1/PYCARD/CASP9/TLR4/VCP/RAB1B/HSPA2/TLR2/TNF/SAR1B/EEF1G/CLK1/CASP7/MYD88/ARF1/CXCL1/RELA	48
hsa04071	Sphingolipid signaling pathway	99/5882	119/7844	0.0208154	0.0636587	0.0408437	GNAI2/PLD1/ABCC1/PRKCE/PPP2CB/BDKRB2/PRKCA/SGMS2/PIK3R1/SGPP2/PPP2R5E/ACER1/MS4A2/CERS4/MAPK14/PRKCZ/GNA12/GNA13/GNAI1/ROCK1/DEGS2/PPP2R1A/PRKCG/MAP2K1/RAF1/AKT1/FCER1A/PDPK1/ASAH1/FYN/PLCB4/SGPL1/PPP2R3A/PPP2R2B/MAPK8/RAC1/MAP3K5/GNAQ/OPRD1/PLD2/PPP2R2C/PIK3R2/PIK3CB/PPP2R5C/ADORA3/RHOA/AKT2/SMPD2/MAPK13/PPP2R5A/AKT3/MAPK1/PIK3R3/MAPK10/CERS2/NFKB1/BCL2/MAP2K2/NOS3/PIK3CA/PPP2R1B/PTEN/MAPK9/PLCB…	99
hsa04927	Cortisol synthesis and secretion	56/5882	65/7844	0.0211907	0.0638986	0.0409976	ITPR1/ADCY3/KCNK2/CREB3L2/CACNA1H/SCARB1/ITPR2/PBX1/NR4A1/ADCY2/CACNA1C/GNAS/CACNA1G/ADCY6/ADCY4/CYP11B1/CREB3L1/PLCB4/CREB5/CYP11A1/ATF6B/ADCY9/CREB1/ADCY5/GNA11/PDE8A/GNAQ/PRKACA/ORAI1/ADCY8/ITPR3/SP1/CREB3L4/PLCB1/AGT/CACNA1I/PLCB3/PRKACG/POMC/CACNA1D/NCEH1/KCNA4/CYP21A2/HSD3B1/LDLR/PDE8B/PRKACB/MRAP/PLCB2/ADCY1/CACNA1S/CACNA1F/ATF4/ADCY7/CYP17A1/AGTR1	56
hsa05410	Hypertrophic cardiomyopathy (HCM)	72/5882	85/7844	0.0212995	0.0638986	0.0409976	ITGA2/TGFB2/TNNT2/ITGA9/ITGA5/ITGA8/CACNA2D3/ITGB5/PRKAG2/ITGA10/CACNA1C/TGFB3/TPM4/CACNG3/ITGB4/LMNA/IL6/CACNA2D4/CACNB2/ACTC1/SGCA/ITGA6/LAMA2/ITGA11/IGF1/TPM3/CACNG2/SLC8A1/ITGB6/ITGB8/ITGA1/DMD/DES/SGCD/CACNA2D2/ITGAV/PRKAA1/TPM1/PRKAB2/ITGB7/CACNG8/CACNB1/MYH6/AGT/ITGB1/CACNG4/TNNI3/ITGB3/TTN/ATP2A2/MYH7/CACNA2D1/ITGA3/CACNB4/CACNG1/TGFB1/ITGA7/ACE/CACNA1D/SGCB/ACTB/TNNC1/MYBPC3/CACNG5/RYR2/…	72
hsa04140	Autophagy - animal	106/5882	128/7844	0.0219529	0.0652373	0.0418565	IGF1R/DAPK2/ITPR1/BCL2L1/RPTOR/PPP2CB/MRAS/ATG7/ATG3/MTMR4/PIK3R1/DAPK1/DEPTOR/LAMP1/AMBRA1/ULK2/ATG16L1/GABARAPL1/EIF2AK3/TSC1/MAP2K1/RAF1/AKT1/BAD/PDPK1/ATG12/UVRAG/TSC2/MTMR3/IRS1/MAPK8/ATG10/CFLAR/PRKCD/ERN1/RRAGC/PRKACA/RRAGD/HMGB1/HIF1A/STX17/ATG2A/PRKCQ/RAB7A/PIK3R2/PIK3CB/ULK1/SH3GLB1/AKT2/EIF2AK4/DAPK3/AKT3/MAPK1/STK11/ATG13/LAMP2/PRKAA1/PIK3R3/MAPK10/ATG5/CAMKK2/ATG16L2/BCL2/MAP2K2/PIK3…	106
hsa04142	Lysosome	102/5882	123/7844	0.0226736	0.0667494	0.0428267	IGF2R/ARSB/ATP6V0D2/CLTB/AP3B2/GBA/CD68/LAMP1/SLC17A5/GALNS/LAPTM4A/ATP6V1H/SUMF1/AP1S1/AP1S2/ARSG/ASAH1/LITAF/ARSA/AP1M2/GALC/SLC11A2/CLTCL1/IDUA/SORT1/CD63/LAPTM4B/NEU1/SLC11A1/AP1B1/MAN2B1/GLB1/CD164/PPT2/ATP6V0A4/GGA2/AP4S1/CTSS/CTSA/MANBA/CLN5/AP3S2/LAMP2/GUSB/ABCB9/AP1S3/CLTC/AP3M2/FUCA1/NAGPA/CTSB/ATP6V0C/ABCA2/NPC1/AP3B1/GAA/AP1G2/ATP6V0A1/HEXA/SCARB2/GNS/AP3D1/HYAL1/ATP6V0D1/DNASE2B/CTSZ…	102
hsa05203	Viral carcinogenesis	163/5882	201/7844	0.023585	0.0687895	0.0441356	JAK1/USP7/STAT3/CREB3L2/HDAC5/GSN/ATP6V0D2/GTF2B/ACTN1/CREBBP/HDAC9/PIK3R1/ACTN4/KAT2A/HIST1H2BI/H2BFWT/YWHAG/KAT2B/CDKN1A/LTBR/RBPJL/IRF9/STAT5A/UBR4/LYN/MAD1L1/RB1/DLG1/CCR3/TBPL2/SRC/MRPS18B/CREB3L1/CDK6/BAD/HDAC11/CCNA1/PXN/HDAC4/GTF2H3/C3/CREB5/HLA-C/ATF6B/CCR8/JUN/YWHAZ/CREB1/VAC14/RAC1/DDB1/HIST2H2BE/HIST2H2BF/GTF2E2/GTF2H4/HLA-G/YWHAH/PRKACA/CHD4/CDKN2A/SND1/CCND2/PIK3R2/MAPKAPK2/PIK3CB/H…	163
hsa04370	VEGF signaling pathway	51/5882	59/7844	0.0242807	0.070169	0.0450207	PPP3CB/PPP3CA/PLA2G4A/PTK2/PRKCA/PLA2G4E/PIK3R1/PPP3R1/PLA2G4F/MAPK14/PRKCG/SHC2/SH2D2A/SRC/PLA2G4B/JMJD7-PLA2G4B/MAP2K1/RAF1/AKT1/VEGFA/BAD/PXN/NFATC2/KDR/RAC1/PPP3R2/MAPKAPK3/PIK3R2/MAPKAPK2/PIK3CB/AKT2/MAPK13/AKT3/MAPK1/PIK3R3/PLA2G4C/MAP2K2/NOS3/CDC42/PIK3CA/PLCG2/PTGS2/PRKCB/HRAS/PLCG1/NRAS/PLA2G4D/RAC3/KRAS/PIK3CD/CASP9	51
hsa00562	Inositol phosphate metabolism	63/5882	74/7844	0.0248159	0.0704263	0.0451858	INPP5D/PLCD3/MTMR4/ITPKB/INPP5K/INPP4B/SYNJ2/PLCH1/PIK3C2B/INPP5A/PLCD4/PLCZ1/PLCB4/MTMR3/IMPAD1/ITPKC/IMPA2/PI4K2A/INPP5F/ISYNA1/IPPK/INPP4A/INPP1/ITPK1/ITPKA/PIK3CB/PIK3C2G/INPP5E/PLCE1/MTMR2/PIP4K2A/OCRL/PI4KA/PIK3CA/PLCG2/PTEN/PLCB1/PIP5K1B/PLCG1/PLCB3/PIKFYVE/SACM1L/ALDH6A1/PIP5K1C/PLCD1/IPMK/SYNJ1/MTMR14/PIK3CD/PIK3C2A/PLCH2/MTMR1/MIOX/MINPP1/MTMR7/PIP5KL1/IMPA1/MTMR6/FIG4/PIP5K1A/PIK3C3/PI…	63
hsa04931	Insulin resistance	90/5882	108/7844	0.0248169	0.0704263	0.0451858	RPS6KA2/PRKCE/STAT3/IKBKB/CREB3L2/PPARGC1A/PIK3R1/PTPRF/PRKAG2/PYGL/PPARGC1B/PYGM/IL6/PCK1/MLXIPL/PRKCZ/SLC2A1/PYGB/MLXIP/SLC27A5/CREB3L1/CD36/AKT1/CPT1A/GSK3B/PDPK1/CREB5/IRS1/MAPK8/CREB1/GYS1/FOXO1/G6PC2/SREBF1/CRTC2/PRKCD/INSR/GFPT2/MGEA5/PPARA/G6PC/PCK2/G6PC3/PRKCQ/PTPN11/PIK3R2/PIK3CB/AKT2/RPS6KA3/AKT3/PRKAA1/PIK3R3/MAPK10/PRKAB2/NFKB1/RPS6KA1/NOS3/PIK3CA/PTEN/CREB3L4/MAPK9/SLC27A6/AGT/PRKCB…	90
hsa04330	Notch signaling pathway	42/5882	48/7844	0.0267817	0.0753236	0.0483279	NOTCH3/CTBP1/NOTCH4/MAML2/CREBBP/KAT2A/DVL2/JAG1/MAML3/KAT2B/NCOR2/CTBP2/NUMBL/RBPJL/LFNG/APH1A/NOTCH2/PTCRA/NOTCH1/NUMB/DVL1/APH1B/PSEN1/DTX4/NCSTN/HES1/RBPJ/JAG2/HDAC1/MAML1/HES5/DVL3/PSEN2/ADAM17/DLL1/DLL4/CIR1/DTX3/DLL3/DTX2/HDAC2/SNW1	42
hsa05031	Amphetamine addiction	58/5882	68/7844	0.028707	0.080024	0.0513437	CALML4/PPP3CB/PPP3CA/CREB3L2/CALML6/GRIN2B/CAMK2D/PRKCA/GRIN2A/CALM3/CACNA1C/PPP1R1B/PPP3R1/GRIN3A/CALM1/GNAS/PRKCG/GRIA1/GRIN2D/CAMK2G/CREB3L1/GRIA4/FOSB/CREB5/ATF6B/JUN/CREB1/ADCY5/DDC/PPP3R2/CAMK2B/PRKACA/GRIA2/SLC18A1/FOS/CAMK2A/STX1A/GRIN3B/ARC/DRD1/MAOA/HDAC1/CREB3L4/GRIN1/PRKCB/GRIA3/CALML3/PRKACG/PDYN/CACNA1D/SLC6A3/PRKACB/MAOB/SIRT1/PPP1CC/PPP1CA/ATF4/TH	58
hsa04658	Th1 and Th2 cell differentiation	77/5882	92/7844	0.0303781	0.0839395	0.0538559	NOTCH3/JAK1/PPP3CB/PPP3CA/IKBKB/MAML2/JAG1/MAML3/IL12A/RBPJL/PPP3R1/STAT5A/STAT4/HLA-DRB5/HLA-DRA/NOTCH2/NFATC1/MAPK14/RUNX3/JAK2/IFNGR2/NOTCH1/IL12RB1/IL12RB2/NFATC2/JUN/MAPK8/ZAP70/PPP3R2/HLA-DOB/GATA3/HLA-DQA1/IL2RG/PRKCQ/IL2RA/HLA-DPB1/IL4R/HLA-DQA2/MAPK13/MAPK1/FOS/HLA-DRB1/STAT6/MAPK10/RBPJ/NFKB1/JAG2/CD247/MAPK9/MAML1/PLCG1/HLA-DMB/IFNGR1/TBX21/IL5/CD3E/DLL1/DLL4/CD4/STAT5B/IL12B/NFATC3/IK…	77
hsa04340	Hedgehog signaling pathway	41/5882	47/7844	0.0316769	0.086767	0.0556701	GPR161/EVC2/BOC/CSNK1G1/ARRB2/CSNK1E/LOC400927-CSNK1E/GLI3/GSK3B/EVC/SPOPL/BTRC/CDON/CSNK1A1/CUL3/SPOP/PRKACA/CUL1/SMURF2/CCND2/SMURF1/GLI2/SUFU/DHH/FBXW11/BCL2/PTCH2/CSNK1D/PTCH1/IHH/PRKACG/HHIP/CSNK1G3/CCND1/CSNK1G2/ARRB1/GLI1/PRKACB/KIF7/LRP2/SHH	41
hsa04660	T cell receptor signaling pathway	84/5882	101/7844	0.0324393	0.0880895	0.0565186	PPP3CB/PPP3CA/VAV3/IKBKB/PIK3R1/CARD11/NCK1/PPP3R1/NCK2/MAP3K14/NFATC1/MAPK14/LCP2/DLG1/MAP3K8/PAK6/MAP2K1/CBLB/RAF1/AKT1/PAK1/GSK3B/PDPK1/FYN/BCL10/NFATC2/CD8A/CD8B/JUN/TEC/MALT1/ZAP70/ITK/PPP3R2/PAK4/ICOS/PRKCQ/PIK3R2/PIK3CB/IL10/RHOA/AKT2/GRB2/MAPK13/AKT3/MAPK1/FOS/PIK3R3/GRAP2/NFKB1/VAV2/MAP2K2/CDC42/CD247/PIK3CA/MAPK9/HRAS/PLCG1/CTLA4/SOS1/IL5/CD3E/NRAS/PDCD1/CD4/RASGRP1/MAP3K7/NFATC3/KRAS/I…	84
hsa04520	Adherens junction	61/5882	72/7844	0.0328115	0.0883387	0.0566785	IGF1R/EGFR/TGFBR2/TCF7L2/SMAD3/PARD3/NLK/CTNNA2/ACTN1/CREBBP/TCF7L1/ACTN4/PTPRF/LMO7/TJP1/VCL/CSNK2B/FGFR1/SORBS1/PTPRB/CTNNA1/SRC/BAIAP2/SMAD2/CTNND1/FYN/CTNNB1/YES1/SSX2IP/IQGAP1/RAC1/SNAI1/ACP1/PTPRJ/WASL/FARP2/SMAD4/INSR/CSNK2A3/TGFBR1/WASF2/CDH1/CTNNA3/ERBB2/RHOA/PTPRM/MAPK1/CDC42/CSNK2A1/MET/TCF7/PTPN1/ACTB/RAC3/FER/MAP3K7/WASF3/LEF1/WASF1/PTPN6/CSNK2A2	61
hsa00250	Alanine	aspartate and glutamate metabolism	32/5882	36/7844	0.0337337	0.0900519	0.0577776	PPAT/ABAT/GLS/GOT2/ALDH4A1/GFPT2/GLS2/ASS1/ASL/AGXT/CPS1/DDO/GAD2/GLUD1/ADSS/ALDH5A1/GAD1/ADSSL1/RIMKLA/FOLH1/GPT2/NAT8L/IL4I1/GPT/ASPA/NIT2/CAD/ADSL/GFPT1/ASNS/AGXT2/RIMKLB	32
hsa04662	B cell receptor signaling pathway	60/5882	71/7844	0.0376166	0.0995732	0.0638866	INPP5D/PPP3CB/PPP3CA/IFITM1/VAV3/IKBKB/PIK3R1/CARD11/PPP3R1/PIK3AP1/LYN/NFATC1/CD81/MAP2K1/RAF1/AKT1/GSK3B/BCL10/NFATC2/JUN/CR2/RAC1/MALT1/PPP3R2/PIK3R2/PIK3CB/AKT2/GRB2/AKT3/MAPK1/FOS/PIK3R3/RASGRP3/NFKB1/VAV2/MAP2K2/PIK3CA/PLCG2/PRKCB/HRAS/CD22/FCGR2B/DAPP1/SOS1/CD72/NRAS/RAC3/NFATC3/KRAS/IKBKG/PIK3CD/SYK/NFKBIE/NFKBIB/VAV1/PTPN6/CHUK/BTK/SOS2/RELA	60
hsa04068	FoxO signaling pathway	108/5882	132/7844	0.0388294	0.101927	0.0653969	HOMER2/IGF1R/EGFR/TGFBR2/USP7/FOXO3/TGFB2/STAT3/SMAD3/IKBKB/NLK/CREBBP/PIK3R1/PRKAG2/CDKN1A/TGFB3/IL6/PCK1/GABARAPL1/MAPK14/CSNK1E/LOC400927-CSNK1E/SMAD2/MAP2K1/RAF1/HOMER3/AKT1/PDPK1/BCL6/ATG12/IGF1/SGK2/ATM/FBXO32/IRS1/MAPK8/FOXO1/G6PC2/IL7R/PLK3/FBXO25/SMAD4/INSR/SGK1/G6PC/PCK2/TGFBR1/G6PC3/CCND2/PIK3R2/PIK3CB/IL10/CDKN1B/RBL2/AKT2/GRM1/GRB2/MAPK13/AKT3/MAPK1/STK11/PRKAA1/PIK3R3/MAPK10/PRKAB2/…	108
hsa00534	Glycosaminoglycan biosynthesis - heparan sulfate / heparin	22/5882	24/7844	0.0394709	0.102755	0.065928	EXTL3/NDST1/EXT1/HS6ST3/HS3ST2/HS6ST1/HS3ST3B1/HS6ST2/GLCE/EXT2/XYLT1/XYLT2/NDST2/HS3ST1/HS3ST3A1/EXTL2/B4GALT7/EXTL1/B3GAT3/HS2ST1/B3GALT6/NDST4	22
hsa04670	Leukocyte transendothelial migration	92/5882	112/7844	0.0457087	0.118018	0.075721	GNAI2/F11R/PTK2/EZR/VAV3/CLDN7/CLDN10/CTNNA2/ARHGAP35/PRKCA/ACTN1/CLDN1/PIK3R1/ACTN4/VCL/RASSF5/CLDN15/MAPK14/CDH5/RAPGEF3/CTNNA1/GNAI1/ROCK1/PRKCG/CTNND1/PXN/CTNNB1/MYL10/CLDN22/PTK2B/MYLPF/CLDN14/RAC1/RHOH/ITK/CLDN20/RAP1A/CLDN9/BCAR1/THY1/NCF2/PTPN11/PIK3R2/CTNNA3/PIK3CB/VCAM1/ITGAM/RHOA/MAPK13/CLDN11/OCLN/ARHGAP5/PIK3R3/MYL12B/CLDN18/CLDN19/ICAM1/VAV2/CDC42/PIK3CA/PLCG2/MYL5/NCF4/ITGB1/MSN/PR…	92
hsa05418	Fluid shear stress and atherosclerosis	113/5882	139/7844	0.0479813	0.122879	0.0788396	CCL2/SDC1/CALML4/PTK2/MEF2C/IKBKB/IL1R1/CALML6/BMPR1A/PDGFB/IL1R2/SDC2/PIK3R1/ACVR1/CALM3/TXN2/GSTO2/BMPR1B/CALM1/MAPK14/CDH5/PRKCZ/GSTA2/SRC/PLAT/HSP90AA1/MEF2A/AKT1/VEGFA/PDGFA/CTNNB1/KDR/SQSTM1/GPC1/MAP2K6/JUN/CAV2/HSP90AB1/MAPK8/RAC1/NFE2L2/MAP3K5/MIR10A/NCF2/TRPV4/GSTM5/ASS1/MAP2K5/PIK3R2/MGST2/PIK3CB/IL1A/SUMO3/VCAM1/BMPR2/RHOA/AKT2/BMP4/MAPK13/ITGAV/AKT3/FOS/PRKAA1/PIK3R3/MAPK10/MGST3/ARHG…	113
hsa04146	Peroxisome	69/5882	83/7844	0.0510742	0.129745	0.0832449	EPHX2/ACSL1/DHRS4L1/HMGCLL1/ACOX3/IDH2/HAO2/ABCD4/CRAT/PRDX5/ECI2/CROT/HSD17B4/ACSL3/ACOX2/PECR/PAOX/PEX14/PXMP4/PEX6/PEX1/PEX11A/AGPS/PEX19/NUDT7/PEX2/AGXT/FAR1/DDO/ABCD1/PEX16/PHYH/ECH1/DECR2/AMACR/EHHADH/CAT/ACSL6/NUDT12/ACAA1/ACOX1/PXMP2/SCP2/GNPAT/PEX11B/ACSL5/HMGCL/MLYCD/PEX12/ABCD3/PMVK/SLC25A17/HACL1/MVK/PEX7/PEX3/DHRS4/NUDT19/DAO/NOS2/PEX11G/PEX13/PEX26/PRDX1/MPV17L/PEX10/HAO1/MPV17L2/AC…	69
hsa04913	Ovarian steroidogenesis	42/5882	49/7844	0.0519308	0.130866	0.0839639	IGF1R/PLA2G4A/ADCY3/SCARB1/PLA2G4E/ADCY2/PLA2G4F/CYP19A1/GNAS/ADCY6/ADCY4/PLA2G4B/JMJD7-PLA2G4B/IGF1/CYP11A1/ADCY9/ADCY5/AKR1C3/INSR/PRKACA/ADCY8/LHCGR/ACOT2/HSD17B2/PLA2G4C/PTGS2/CYP1B1/FSHB/PRKACG/CYP1A1/HSD17B1/ALOX5/PLA2G4D/HSD17B7/HSD3B1/LDLR/PRKACB/FSHR/LHB/ADCY1/ADCY7/CYP17A1	42
hsa00650	Butanoate metabolism	25/5882	28/7844	0.0546656	0.135913	0.0872025	ACSM2B/AACS/ABAT/BDH1/HMGCLL1/ACSM3/ACSM5/HMGCS1/ACSM4/ACAT1/L2HGDH/OXCT1/ACSM6/GAD2/ALDH5A1/GAD1/EHHADH/BDH2/ACSM1/HMGCL/HADH/ACADS/ACAT2/HMGCS2/HADHA	25
hsa04110	Cell cycle	101/5882	124/7844	0.0547968	0.135913	0.0872025	TGFB2/SFN/SMAD3/CHEK2/ABL1/CREBBP/YWHAG/RBX1/CDKN1A/ZBTB17/TGFB3/MAD1L1/RB1/SMAD2/MAD2L2/CDC14B/CDK6/TTK/E2F2/GSK3B/CCNA1/BUB1B/ATM/YWHAZ/E2F1/SMAD4/YWHAH/CDKN2A/CUL1/BUB1/CCND2/E2F4/CDKN1B/CDC23/WEE2/RBL2/E2F3/ANAPC7/ORC2/TFDP2/HDAC1/CCNB1/CDKN2B/PRKDC/CCND3/MCM2/SMC3/CHEK1/ANAPC1/FZR1/ESPL1/ORC4/STAG1/MCM3/ANAPC4/CDK7/TGFB1/ATR/MAD2L1/CDC7/CDC27/CDC26/CCND1/PTTG1/CDC14A/SKP2/ANAPC10/ORC6/CDC25B…	101
hsa05120	Epithelial cell signaling in Helicobacter pylori infection	57/5882	68/7844	0.0559774	0.137757	0.0883854	EGFR/F11R/IKBKB/ATP6V0D2/TJP1/ATP6V1E2/CXCR1/GIT1/LYN/MAP3K14/MAPK14/SRC/ATP6V1H/PAK1/ATP6V0E2/ADAM10/NOD1/JUN/ATP6V0E1/MAPK8/RAC1/ATP6V1B2/ATP6V1C2/PTPN11/PTPRZ1/ATP6V0A4/MAPK13/CSK/CXCR2/MAPK10/NFKB1/CDC42/PLCG2/MAPK9/ATP6V0C/ATP6V1C1/JAM2/MET/ATP6V1B1/PLCG1/ATP6V1G3/ATP6V0A1/CASP3/ATP6V0D1/ADAM17/ATP6V1A/JAM3/TCIRG1/IKBKG/CCL5/CHUK/ATP6V1G2/ATP6AP1/ATP6V0A2/MAP2K4/CXCL1/RELA	57
hsa04514	Cell adhesion molecules (CAMs)	118/5882	146/7844	0.0580043	0.141638	0.0908757	SDC1/F11R/NFASC/ITGA9/NLGN4X/CLDN7/CLDN10/CLDN1/SDC2/ITGA8/PTPRF/CDH4/MPZL1/IGSF11/HLA-DRB5/CD40/NRXN1/HLA-DRA/CLDN15/CDH5/PDCD1LG2/NTNG1/CADM1/ITGA6/CNTNAP1/CD8A/CD8B/HLA-C/CD86/CLDN22/CNTNAP2/CD58/CLDN14/NLGN2/CLDN20/CD6/NCAM1/CLDN9/LRRC4C/NRCAM/NLGN1/HLA-DOB/ITGB8/HLA-G/HLA-DQA1/TIGIT/ICOS/LRRC4/CDH1/NEO1/NEGR1/VCAM1/SELP/ITGAM/HLA-DPB1/NRXN3/CD34/HLA-DQA2/PTPRM/ITGAV/CLDN11/ALCAM/ICAM2/OCLN/C…	118
hsa01212	Fatty acid metabolism	45/5882	53/7844	0.0597091	0.14468	0.0928272	ACSL1/HSD17B12/ACOX3/MECR/ELOVL2/ELOVL4/ACSBG1/ACACA/HSD17B4/CPT1A/ACAT1/ACSL3/SCD5/ELOVL3/ELOVL5/ACADSB/HADHB/TECR/PPT2/OXSM/ELOVL6/FADS1/CPT1C/FADS2/ACADVL/EHHADH/FASN/ACSL6/ACAA1/CPT2/ACOX1/ACAA2/SCP2/ACSL5/SCD/ACADL/HADH/HACD2/ACADS/ELOVL7/ACAT2/MCAT/ACADM/ACSBG2/HADHA	45
hsa04961	Endocrine and other factor-regulated calcium reabsorption	41/5882	48/7844	0.0603483	0.145112	0.0931046	DNM3/ESR1/ATP1A1/BDKRB2/PRKCA/CLTB/PTH1R/GNAS/ADCY6/PRKCG/PLCB4/VDR/ADCY9/CLTCL1/SLC8A1/GNAQ/AP2S1/ATP1A2/PRKACA/DNM2/ATP1A4/ATP1B3/KLK2/ATP1B1/AP2A2/CLTC/PLCB1/PRKCB/TRPV5/RAB11A/PLCB3/PRKACG/KL/PTH/AP2A1/DNM1/AP2B1/PRKACB/FXYD2/AP2M1/PLCB2	41
hsa04974	Protein digestion and absorption	74/5882	90/7844	0.0668613	0.159555	0.102371	COL4A2/COL6A3/COL3A1/ATP1A1/COL4A1/COL5A3/CPA3/COL7A1/KCNQ1/COL11A2/COL5A1/SLC8A2/COL1A2/SLC9A3/PGA3/COL18A1/SLC7A8/CPA2/COL12A1/COL13A1/COL21A1/COL4A5/COL4A6/SLC8A3/DPP4/COL27A1/ELN/CPB2/COL14A1/SLC8A1/COL5A2/SLC38A2/ATP1A2/SLC7A7/COL17A1/COL1A1/ATP1A4/CPA1/COL6A1/SLC3A1/ATP1B3/SLC36A1/COL15A1/CELA2B/ATP1B1/KCNN4/PRCP/SLC6A19/COL24A1/COL11A1/COL22A1/PRSS1/CELA3B/COL6A2/SLC15A1/COL9A2/CELA3A/COL4…	74
hsa04960	Aldosterone-regulated sodium reabsorption	32/5882	37/7844	0.0704421	0.166837	0.107043	SFN/ATP1A1/PRKCA/PIK3R1/SCNN1A/NEDD4L/SLC9A3R2/PRKCG/PDPK1/IGF1/IRS1/SCNN1B/INSR/ATP1A2/SGK1/ATP1A4/PIK3R2/PIK3CB/ATP1B3/MAPK1/PIK3R3/HSD11B2/ATP1B1/PIK3CA/SCNN1G/PRKCB/KCNJ1/NR3C2/KRAS/PIK3CD/FXYD4/FXYD2	32
hsa04211	Longevity regulating pathway	73/5882	89/7844	0.0745729	0.175302	0.112474	IGF1R/FOXO3/ADCY3/RPTOR/CREB3L2/PPARGC1A/PIK3R1/PRKAG2/ADCY2/ADIPOR2/ADCY6/PPARG/TSC1/ADCY4/CREB3L1/AKT1/ADIPOR1/CREB5/IGF1/ATF6B/EHMT2/TSC2/ADCY9/IRS1/CREB1/ADCY5/FOXO1/INSR/EIF4E/PRKACA/PIK3R2/PIK3CB/ULK1/AKT2/ADCY8/AKT3/SESN1/STK11/SESN3/ATG13/PRKAA1/PIK3R3/ATG5/CAMKK2/PRKAB2/NFKB1/PIK3CA/RHEB/CREB3L4/MTOR/HRAS/CAT/PRKACG/ADIPOQ/KL/NRAS/EIF4E2/EHMT1/KRAS/IRS2/PIK3CD/TP53/PRKACB/EIF4E1B/PRKAG3/…	73
hsa04218	Cellular senescence	128/5882	160/7844	0.0803684	0.186184	0.119456	TGFBR2/CALML4/PPP3CB/PPP3CA/FOXO3/ITPR1/TGFB2/SMAD3/MRAS/CHEK2/CALML6/TRAF3IP2/PIK3R1/MCU/ITPR2/CALM3/CDKN1A/RASSF5/TGFB3/PPP3R1/NFATC4/IL6/HIPK2/CALM1/NFATC1/MAPK14/RB1/TSC1/SMAD2/MAP2K1/CAPN1/RAF1/CDK6/AKT1/VDAC2/E2F2/CCNA1/NFATC2/ETS1/LIN52/BTRC/HLA-C/SQSTM1/MAP2K3/ATM/TSC2/MAP2K6/FOXO1/PPP3R2/E2F1/TRPV4/HLA-G/CDKN2A/TGFBR1/CCND2/PIK3R2/MAPKAPK2/PIK3CB/E2F4/IL1A/RBL2/AKT2/E2F3/ITPR3/MAPK13/HIP…	128
hsa00052	Galactose metabolism	27/5882	31/7844	0.0821084	0.186184	0.119456	HK1/PFKP/GCK/GANC/AKR1B10/B4GALT2/PGM2/PGM1/PFKL/G6PC2/HKDC1/G6PC/G6PC3/PFKM/GALT/GLB1/LCT/HK2/GALK1/MGAM/UGP2/GALM/GAA/B4GALT1/AKR1B1/HK3/GALE	27
hsa00410	beta-Alanine metabolism	27/5882	31/7844	0.0821084	0.186184	0.119456	ALDH3B2/ALDH3A1/ABAT/DPYS/ALDH1A3/SMOX/DPYD/ALDH3A2/ALDH3B1/UPB1/GAD2/ALDH2/SRM/GAD1/ALDH9A1/EHHADH/CNDP1/ALDH6A1/HIBCH/MLYCD/ALDH1B1/CARNS1/AOC3/CNDP2/ACADM/HADHA/SMS	27
hsa04710	Circadian rhythm	27/5882	31/7844	0.0821084	0.186184	0.119456	CRY2/PER2/RORA/RBX1/PRKAG2/CSNK1E/LOC400927-CSNK1E/CRY1/CLOCK/NPAS2/BTRC/CREB1/ARNTL/CUL1/PER1/PRKAA1/FBXW11/PRKAB2/NR1D1/BHLHE41/RORB/CSNK1D/RORC/FBXL3/PER3/PRKAG3/PRKAA2	27
hsa05219	Bladder cancer	35/5882	41/7844	0.0821573	0.186184	0.119456	EGFR/DAPK2/DAPK1/CDKN1A/RB1/SRC/MAP2K1/RAF1/VEGFA/E2F2/FGFR3/RPS6KA5/E2F1/CDKN2A/CDH1/ERBB2/E2F3/DAPK3/MAPK1/MMP1/TYMP/EGF/MAP2K2/HRAS/MMP9/NRAS/CCND1/KRAS/TP53/RASSF1/MMP2/ARAF/MYC/BRAF/UPK3A	35
hsa05163	Human cytomegalovirus infection	178/5882	225/7844	0.0832978	0.18742	0.120249	CCL2/EGFR/JAK1/GNAI2/CALML4/PPP3CB/PPP3CA/RIPK1/ITPR1/ADCY3/PTK2/GNB1/STAT3/IKBKB/IL1R1/CREB3L2/CALML6/IL10RB/PRKCA/TMEM173/PIK3R1/AKAP13/ITPR2/GNB4/CALM3/CDKN1A/ADCY2/CRK/ARHGEF1/GNG12/PPP3R1/NFATC4/IL6/PDIA3/IL6R/CALM1/NFATC1/MAPK14/GNAS/GNA12/CCR1/GNA13/ADCY6/ARHGEF12/GNAI1/ROCK1/RB1/CCR3/PRKCG/TSC1/ADCY4/SRC/IL10RA/MAP2K1/RAF1/GNAO1/CREB3L1/CDK6/AKT1/VEGFA/GNG2/E2F2/GSK3B/PXN/CTNNB1/NFATC2/PL…	178
hsa04350	TGF-beta signaling pathway	75/5882	92/7844	0.0880109	0.19662	0.126152	TGFBR2/TGFB2/SMAD3/PPP2CB/BMPR1A/GREM2/CREBBP/ACVR1/ACVR1B/RBX1/FMOD/NBL1/MINOS1-NBL1/TGFB3/LTBP1/ID3/DCN/BMPR1B/SMAD7/BMP7/ROCK1/GDF5/PPP2R1A/SMAD2/INHBA/LEFTY2/LEFTY1/ID2/ZFYVE16/PITX2/SMAD4/BMP2/CUL1/SMURF2/TGFBR1/SMURF1/NEO1/HFE2/E2F4/BMPR2/RHOA/BMP4/CHRD/MAPK1/AMH/SMAD1/SP1/RGMB/CDKN2B/PPP2R1B/ACVR1C/NODAL/SMAD6/GREM1/ZFYVE9/BMP5/TGFB1/PPP2CA/RGMA/ID1/FST/BMP8A/ACVR2A/TGIF1/GDF7/TFDP1/RPS6KB…	75
hsa00510	N-Glycan biosynthesis	42/5882	50/7844	0.0905638	0.199957	0.128293	MAN1C1/ST6GAL1/MGAT5B/MGAT2/STT3B/SRD5A3/MAN2A2/MGAT5/MGAT1/FUT8/RPN1/RPN2/B4GALT2/MGAT4B/STT3A/ALG9/ALG6/ALG10/MAN1A1/ALG14/ALG10B/MGAT3/TUSC3/DPM1/MGAT4A/ALG12/ST6GAL2/MAN1A2/MAN2A1/MGAT4C/B4GALT1/DDOST/MGAT4D/DPM3/MAN1B1/ALG5/ALG11/DAD1/MOGS/ALG8/ALG3/ALG13	42
hsa00532	Glycosaminoglycan biosynthesis - chondroitin sulfate / dermatan sulfate	18/5882	20/7844	0.0907743	0.199957	0.128293	CHSY1/CHST15/CSGALNACT1/DSE/CHST11/CHSY3/UST/XYLT1/CHST3/XYLT2/CHST7/CHST12/CHPF2/CSGALNACT2/B4GALT7/B3GAT3/B3GALT6/CHST13	18
hsa05020	Prion diseases	30/5882	35/7844	0.0968267	0.211808	0.135897	C8A/IL6/C8B/HSPA5/MAP2K1/NOTCH1/PRNP/FYN/ELK1/NCAM1/PRKACA/IL1A/LAMC1/CASP12/MAPK1/C1QB/C7/MAP2K2/IL1B/PRKACG/C1QC/NCAM2/C5/HSPA1A/PRKACB/C6/C1QA/C9/STIP1/CCL5	30
hsa05169	Epstein-Barr virus infection	159/5882	201/7844	0.0981057	0.213126	0.136743	JAK1/USP7/RIPK1/STAT3/IKBKB/PIK3R1/ENTPD1/NCOR2/CDKN1A/OAS1/RBPJL/IRF9/IL6/HLA-DRB5/CD40/PDIA3/LYN/HLA-DRA/MAP3K14/IKBKE/MAPK14/RB1/RUNX3/PSMD14/TNFAIP3/NEDD4/CDK6/AKT1/E2F2/PSMD8/STAT2/CCNA1/HLA-C/MAP2K3/TAB1/MAP2K6/JUN/CR2/CD58/MAPK8/RAC1/TAP2/PSMD1/RELB/PSMD6/HLA-DOB/E2F1/CD44/HLA-G/HLA-DQA1/FAS/CCND2/PIK3R2/PIK3CB/CDKN1B/AKT2/HLA-DPB1/E2F3/HLA-DQA2/MAPK13/CYCS/AKT3/POLK/TAB2/IFNAR1/HLA-DRB1/N…	159
hsa00010	Glycolysis / Gluconeogenesis	56/5882	68/7844	0.0993556	0.214363	0.137536	ACSS1/ALDH3B2/ALDH3A1/HK1/ADH6/PFKP/ADPGK/GCK/PCK1/ALDH1A3/ENO4/PGM2/PGM1/PFKL/G6PC2/HKDC1/ALDH3A2/AKR1A1/G6PC/PCK2/G6PC3/PFKM/PDHA1/PKLR/ENO3/HK2/BPGM/ADH7/ALDH3B1/ADH5/ADH1C/ALDH2/GALM/ALDH9A1/PDHB/ENO1/ENO2/ACSS2/PGK2/ALDOA/PGAM2/ADH1A/LDHB/ALDH1B1/GAPDHS/LDHA/FBP2/MINPP1/PGAM1/GAPDH/HK3/PDHA2/GPI/PKM/ALDOB/PGAM4	56
hsa00533	Glycosaminoglycan biosynthesis - keratan sulfate	13/5882	14/7844	0.100578	0.215525	0.138281	ST3GAL3/B3GNT2/FUT8/B4GALT2/ST3GAL2/ST3GAL1/CHST1/CHST6/CHST4/B4GALT1/B3GNT7/B4GALT4/CHST2	13
hsa04976	Bile secretion	59/5882	72/7844	0.106202	0.226037	0.145026	SLC9A1/ABCC2/ADCY3/ATP1A1/SLC22A8/EPHX1/SCARB1/SLC4A4/ABCG5/ADCY2/AQP1/KCNN2/SLC9A3/RXRA/HMGCR/GNAS/ADCY6/SLC2A1/SLCO1A2/ADCY4/NR0B2/SLC27A5/AQP9/ADCY9/SLC51A/ADCY5/CYP3A4/ABCG2/ABCB11/ABCC3/SCTR/ABCC4/ATP1A2/PRKACA/ATP1A4/ABCB1/ADCY8/ATP1B3/SLCO1B7/ATP1B1/CFTR/CA2/SLC22A1/PRKACG/SLC4A2/SLC4A5/NR1H4/SCT/ABCG8/ABCB4/NCEH1/SLCO1B1/LDLR/PRKACB/CYP7A1/SLC10A2/FXYD2/ADCY1/ADCY7	59
hsa04145	Phagosome	121/5882	152/7844	0.107105	0.226144	0.145095	COLEC12/ITGA2/ITGA5/SFTPA1/SEC22B/SCARB1/ATP6V0D2/ITGB5/TUBB4A/ATP6V1E2/LAMP1/HLA-DRB5/TUBA8/HLA-DRA/C1R/COLEC11/ATP6V1H/CD36/ATP6V0E2/THBS2/TUBA1C/STX18/C3/NOS1/HLA-C/ATP6V0E1/DYNC1I1/RAC1/FCGR2A/TUBB8/TAP2/RAB5A/MPO/HLA-DOB/ATP6V1B2/NCF2/HLA-G/HLA-DQA1/TUBA4A/MRC2/ATP6V1C2/RAB7A/DYNC1H1/TUBA3C/HGS/TUBA3E/ATP6V0A4/TUBA3D/ITGAM/DYNC1LI2/HLA-DPB1/CTSS/HLA-DQA2/ITGAV/DYNC2H1/HLA-DRB1/LAMP2/TAP1/HLA…	121
hsa04970	Salivary secretion	73/5882	90/7844	0.107687	0.226144	0.145095	ADRA1B/SLC9A1/CALML4/ITPR1/GUCY1A3/ADCY3/ATP2B4/ATP1A1/CALML6/PRKCA/ITPR2/CST2/DMBT1/CALM3/ADCY2/KCNMA1/CALM1/GNAS/ADCY6/PRKCG/ADCY4/ADRB1/PRH1/PLCB4/NOS1/CST4/ADCY9/PRKG1/ADCY5/GNAQ/ATP1A2/MUC5B/PRKACA/ATP1A4/CHRM3/ADCY8/ITPR3/ATP1B3/GUCY1B3/TRPV6/ATP1B1/KCNN4/PLCB1/PRKCB/ADRB3/LPO/GUCY1A2/PLCB3/CALML3/RYR3/ATP2B2/PRKACG/SLC4A2/BST1/ADRA1A/AQP5/VAMP2/ATP2B3/CD38/MUC7/PRKACB/CST1/SLC12A2/BEST2/FX…	73
hsa00531	Glycosaminoglycan degradation	17/5882	19/7844	0.110823	0.231186	0.14833	ARSB/GALNS/HPSE2/IDUA/HYAL2/GLB1/GUSB/HYAL3/HYAL4/HEXA/GNS/HYAL1/SGSH/HGSNAT/HPSE/SPAM1/IDS	17
hsa04922	Glucagon signaling pathway	83/5882	103/7844	0.112105	0.232323	0.149059	SIK2/CALML4/PPP3CB/PPP3CA/ITPR1/CREB3L2/CALML6/CAMK2D/PPARGC1A/PFKFB1/CREBBP/ITPR2/PRKAG2/CALM3/ADCY2/PYGL/PPP3R1/PYGM/GCK/PCK1/CALM1/GNAS/SLC2A1/ACACA/PYGB/CAMK2G/CREB3L1/AKT1/CPT1A/PPP4C/PDE3B/PLCB4/CREB5/CREB1/GYS1/FOXO1/PFKL/G6PC2/PPP3R2/PHKA2/CRTC2/GNAQ/CAMK2B/PRKACA/PPARA/G6PC/SIK1/PCK2/G6PC3/PDHA1/AKT2/ITPR3/AKT3/CAMK2A/PRKAA1/PPP4R3B/PRKAB2/CREB3L4/CPT1C/PLCB1/SLC2A2/PDHB/PLCB3/CALML3/PRK…	83
hsa04213	Longevity regulating pathway - multiple species	51/5882	62/7844	0.116651	0.239689	0.153785	IGF1R/FOXO3/ADCY3/RPTOR/PIK3R1/PRKAG2/ADCY2/ADCY6/ADCY4/AKT1/HSPA1L/IGF1/ADCY9/IRS1/ADCY5/FOXO1/CLPB/HSPA8/INSR/PRKACA/PIK3R2/PIK3CB/AKT2/ADCY8/AKT3/PRKAA1/PIK3R3/ATG5/PRKAB2/FOXA2/HDAC1/PIK3CA/HSPA6/MTOR/HRAS/CAT/PRKACG/NRAS/HSPA1A/KRAS/IRS2/PIK3CD/PRKACB/HSPA2/PRKAG3/HDAC2/RPS6KB2/SIRT1/ADCY1/PRKAA2/ADCY7	51
hsa00520	Amino sugar and nucleotide sugar metabolism	40/5882	48/7844	0.117917	0.239689	0.153785	CYB5R3/GMDS/HK1/GCK/NAGK/NPL/CYB5R1/UXS1/GNPDA1/PGM2/PGM1/HKDC1/GFPT2/GALT/CYB5R2/HK2/GALK1/PMM2/AMDHD2/GNPDA2/CMAS/UGP2/FUK/HEXA/GNPNAT1/TSTA3/UAP1/NANS/CYB5R4/GNE/GMPPA/CHIT1/HK3/GALE/FPGT/GPI/CHIA/RENBP/GFPT1/UGDH	40
hsa04972	Pancreatic secretion	79/5882	98/7844	0.117942	0.239689	0.153785	SLC9A1/ITPR1/RAB8A/ADCY3/ATP2B4/ATP1A1/CPA3/PRKCA/SLC4A4/KCNQ1/ITPR2/ADCY2/KCNMA1/GNAS/CPA2/ADCY6/PRKCG/ADCY4/PLCB4/ADCY9/TPCN2/CPB2/CCK/RAC1/ADCY5/RAP1A/SCTR/GNAQ/ATP1A2/ATP1A4/CPA1/CHRM3/RHOA/ADCY8/ITPR3/ATP1B3/ATP2A3/PLA2G3/CELA2B/ATP1B1/CFTR/PLCB1/PNLIPRP1/PRKCB/RAB11A/ATP2A2/CA2/PLCB3/PRSS1/PLA2G2F/CELA3B/ATP2B2/SLC4A2/BST1/TRPC1/SCT/CELA3A/CLCA4/PLA2G2A/RAP1B/ATP2B3/AMY2B/PLA2G5/ATP2A1/CD38…	79
hsa00240	Pyrimidine metabolism	47/5882	57/7844	0.122218	0.246786	0.158339	UCK2/TK2/ENTPD1/CDA/AK9/ENPP3/DPYS/PNP/ENTPD5/NT5C/DTYMK/DPYD/DUT/TK1/CMPK2/CTPS2/UPP1/UCKL1/NT5M/CANT1/CTPS1/NUDT2/UPB1/TYMP/NME7/UPP2/DCK/NT5C1B/ENTPD6/NME2/NME1-NME2/NT5E/NME1/RRM2B/ENTPD4/ENTPD3/UMPS/CAD/UPRT/NT5C1B-RDH14/NT5C2/NME3/ENTPD8/NME4/UCK1/RRM1/NME6	47
hsa03410	Base excision repair	28/5882	33/7844	0.131316	0.263469	0.169043	POLE4/PARP4/POLD1/POLE2/MBD4/OGG1/POLD3/MPG/HMGB1/MUTYH/PARP1/UNG/NEIL2/LIG3/XRCC1/NTHL1/POLE/PARP3/POLB/POLD4/APEX1/NEIL3/POLL/PCNA/FEN1/LIG1/POLE3/PARP2	28
hsa04744	Phototransduction	24/5882	28/7844	0.13461	0.268368	0.172186	CALML4/GNB1/CALML6/CALM3/PDE6A/CALM1/GRK7/SAG/SLC24A1/GUCY2F/PDE6B/RCVRN/CNGB1/GNAT2/GUCA1A/GNAT1/CALML3/CNGA1/GUCA1B/GRK1/RGS9/GNGT1/RHO/GUCY2D	24
hsa05131	Shigellosis	53/5882	65/7844	0.138703	0.274788	0.176305	IKBKB/ITGA5/ELMO2/ABL1/VCL/CRK/NOD2/MAPK14/ARPC1B/DOCK1/ELMO1/ROCK1/ARPC4/SRC/MAD2L2/DIAPH1/BTRC/U2AF1/NOD1/MAPK8/RAC1/PFN3/WASL/CD44/WASF2/MAPK13/MAPK1/ARPC5/FBXW11/MAPK10/ATG5/NFKB1/CDC42/ELMO3/MAPK9/ITGB1/ROCK2/RIPK2/ARPC5L/CTTN/ACTB/IKBKG/HCLS1/NFKBIB/ARPC1A/WASF1/RHOG/ARPC2/UBE2D2/PFN4/CHUK/PFN1/RELA	53
hsa04530	Tight junction	134/5882	170/7844	0.139858	0.275345	0.176663	CGNL1/F11R/SYNPO/RAB8A/PRKCE/EZR/PPP2CB/MAGI1/PARD3/ARHGAP17/CLDN7/CLDN10/ACTN1/TJAP1/CLDN1/ACTN4/PRKAG2/TJP1/MYH9/ACTR3C/NEDD4L/TUBA8/DLG2/CLDN15/PRKCZ/ROCK1/DLG1/TIAM1/PPP2R1A/SRC/CRB3/NEDD4/SLC9A3R1/PRKCI/MYH10/RAB8B/TUBA1C/TJP2/ARHGEF18/CLDN22/PPP2R2B/MYH14/JUN/PARD6A/CLDN14/MAPK8/RAC1/CLDN20/RAP1A/CLDN9/MAP3K5/HSPA4/WASL/PARD6G/RUNX1/PRKACA/TUBA4A/PPP2R2C/TUBA3C/EPB41L4B/TUBA3E/NF2/TUBA3D/ER…	134
hsa05014	Amyotrophic lateral sclerosis (ALS)	42/5882	51/7844	0.144372	0.282467	0.181232	SLC1A2/PPP3CB/TNFRSF1B/PPP3CA/BCL2L1/GRIN2B/GRIN2A/NEFM/PPP3R1/MAPK14/GPX1/GRIA1/GRIN2D/DERL1/BAD/NOS1/CASP1/MAP2K3/DAXX/MAP2K6/RAC1/PPP3R2/MAP3K5/RAB5A/GRIA2/CASP12/MAPK13/CYCS/BCL2/GRIN1/CAT/CCS/CASP3/APAF1/TP53/PRPH/CASP9/TNFRSF1A/NEFL/TNF/TOMM40L/NEFH	42
hsa05323	Rheumatoid arthritis	73/5882	91/7844	0.149219	0.290149	0.186161	CCL2/TGFB2/ATP6V0D2/TGFB3/ATP6V1E2/IL6/HLA-DRB5/HLA-DRA/TEK/ATP6V1H/CSF1/VEGFA/ATP6V0E2/CD86/CXCL5/JUN/ATP6V0E1/CXCL6/FLT1/LTB/IL23A/TNFSF13/HLA-DOB/ATP6V1B2/HLA-DQA1/ANGPT1/ATP6V1C2/IL1A/ATP6V0A4/HLA-DPB1/HLA-DQA2/MMP1/FOS/HLA-DRB1/TNFRSF11A/ICAM1/IL15/TNFSF11/ATP6V0C/ATP6V1C1/IL18/ATP6V1B1/IL1B/HLA-DMB/CTLA4/ITGB2/ATP6V1G3/ATP6V0A1/TGFB1/ATP6V0D1/PTH/CTSK/CCL3/ATP6V1A/CCL20/TCIRG1/CSF2/IL17A/TL…	73
hsa04625	C-type lectin receptor signaling pathway	83/5882	104/7844	0.151415	0.292612	0.187741	CALML4/PPP3CB/PPP3CA/ITPR1/IKBKB/MRAS/KSR1/CALML6/PIK3R1/ITPR2/CALM3/IL12A/IRF9/PPP3R1/NFATC4/IL6/CALM1/MAP3K14/NFATC1/IKBKE/MAPK14/ARHGEF12/LSP1/SRC/CBLB/RAF1/AKT1/PAK1/STAT2/BCL10/NFATC2/CASP1/JUN/MAPK8/MALT1/PPP3R2/IL23A/RELB/PRKCD/PLK3/IL17D/PTPN11/PIK3R2/MAPKAPK2/PIK3CB/IL10/RHOA/AKT2/ITPR3/MAPK13/AKT3/MAPK1/NFKB2/PIK3R3/MAPK10/CASP8/BCL3/NFKB1/CLEC4M/PIK3CA/PLCG2/PTGS2/MAPK9/HRAS/FCER1G/IL1…	83
hsa00230	Purine metabolism	103/5882	130/7844	0.152513	0.292936	0.187949	GUCY1A3/ADCY3/PPAT/ADK/ENTPD1/ADCY2/PDE4B/PDE6A/PDE7A/AK9/ENPP3/AMPD3/ALLC/PAPSS1/ADCY6/PDE4D/ADCY4/PDE7B/PDE1C/PNP/ENTPD5/PDE10A/DGUOK/NT5C/PDE3B/GUCY2F/PGM2/ADCY9/FHIT/PGM1/ADCY5/AK5/PDE8A/ADCY10/NPR1/PDE6B/PDE4A/NT5M/AMPD2/PDE1A/CANT1/PDE2A/AK1/PKLR/AK8/ADCY8/PDE11A/NUDT2/IMPDH1/GUCY1B3/NME7/PDE4C/GMPR2/PDE5A/ADSS/ADSSL1/DCK/GUCY1A2/NT5C1B/GUK1/HPRT1/GART/ENTPD6/NME2/NME1-NME2/PAPSS2/PFAS/NUDT…	103
hsa00900	Terpenoid backbone biosynthesis	19/5882	22/7844	0.161694	0.305856	0.196238	HMGCR/HMGCS1/IDI2/ACAT1/ICMT/PDSS2/FDPS/FNTB/PDSS1/DHDDS/GGPS1/ZMPSTE24/FNTA/MVD/NUS1/PMVK/MVK/ACAT2/HMGCS2	19
hsa04979	Cholesterol metabolism	41/5882	50/7844	0.162364	0.305856	0.196238	SCARB1/VAPA/OSBPL5/ABCG5/LRP1/LIPC/PCSK9/CD36/VDAC2/LDLRAP1/SORT1/ABCB11/LPL/SOAT2/LIPG/ABCA1/STARD3/CYP27A1/APOE/LPA/NPC1/MYLIP/APOA4/VAPB/LIPA/SOAT1/ABCG8/LCAT/LRPAP1/ANGPTL3/TSPO/NCEH1/APOB/VDAC3/LDLR/CYP7A1/APOC3/CETP/APOC2/LRP2/APOC1	41
hsa05416	Viral myocarditis	48/5882	59/7844	0.162868	0.305856	0.196238	ABL1/HLA-DRB5/CD40/HLA-DRA/PRF1/SGCA/EIF4G3/LAMA2/FYN/ABL2/EIF4G1/HLA-C/CD86/CXADR/RAC1/HLA-DOB/HLA-G/HLA-DQA1/DMD/SGCD/HLA-DPB1/HLA-DQA2/CYCS/HLA-DRB1/CASP8/HLA-F/ICAM1/EIF4G2/MYH6/MYH7/CD55/HLA-DMB/ITGB2/CASP3/SGCB/ACTB/HLA-E/HLA-A/RAC3/CCND1/CAV1/CASP9/DAG1/HLA-DOA/HLA-B/HLA-DQB1/HLA-DPA1/ITGAL	48
hsa00360	Phenylalanine metabolism	15/5882	17/7844	0.163123	0.305856	0.196238	ALDH3B2/ALDH3A1/TAT/ALDH1A3/GOT2/DDC/GLYAT/ALDH3B1/MAOA/PAH/IL4I1/HPD/MIF/MAOB/AOC3	15

## Sheet: MM VS AN
ID	Description	GeneRatio	BgRatio	pvalue	p.adjust	qvalue	geneID	Count
hsa04390	Hippo signaling pathway	146/5990	154/7528	6.4e-08	2.01e-05	1.35e-05	SMAD3/TGFBR2/WNT6/TEAD3/DLG2/TCF7L1/PPP2CB/BMP7/APC2/YWHAZ/FRMD6/SMAD2/FZD8/BMPR2/STK3/CSNK1E/LOC400927-CSNK1E/LLGL1/CDH1/PPP2R2B/TCF7L2/DVL2/TGFB2/PARD3/TEAD1/YWHAE/SMAD4/BMPR1A/CTNNA2/SAV1/DLG1/GLI2/TGFB3/WNT3A/TP73/WNT3/YWHAG/WNT5A/ITGB2/YAP1/PPP2R2D/GDF5/CRB2/WWC1/CTNNA1/PPP2R1A/CTNNA3/GSK3B/DLG3/WNT1/BMP2/BTRC/FZD2/PRKCZ/CSNK1D/YWHAH/WNT7B/BMP8B/CCND1/WTIP/RASSF6/SMAD7/MOB1B/WNT4/FGF1/LIMD1/…	146
hsa04310	Wnt signaling pathway	149/5990	158/7528	1.39e-07	2.2e-05	1.47e-05	SMAD3/PLCB1/WNT6/NFATC1/PRKACA/TCF7L1/LGR4/CAMK2A/APC2/PRKCA/FZD8/CSNK2B/PPP3CB/CSNK1E/LOC400927-CSNK1E/PPP3CA/LGR6/CREBBP/CTBP1/PPP3CC/TCF7L2/DVL2/NLK/MAPK10/PPP3R1/LGR5/CAMK2G/CHD8/CTBP2/PSEN1/TBL1X/ZNRF3/SMAD4/DAAM1/CAMK2B/WNT3A/WNT3/PRKCB/WNT5A/MAPK8/RBX1/LRP5/RNF43/NOTUM/PPARD/GSK3B/CAMK2D/WNT1/SFRP4/PLCB2/ROR2/BTRC/FZD2/TBL1XR1/WNT7B/NFATC3/CCND1/ROR1/WISP1/GPC4/WNT4/CCND2/PRICKLE2/NFATC4/J…	149
hsa04360	Axon guidance	168/5990	181/7528	5.85e-07	6.14e-05	4.12e-05	SRGAP3/ABLIM1/ROBO2/ROBO1/EPHA6/SLIT3/DPYSL2/SLIT2/GNAI1/PIK3CB/PAK1/BMP7/MET/CAMK2A/EPHB1/RAF1/SSH2/SEMA4B/PTK2/NTN1/ABLIM2/PRKCA/BMPR2/PPP3CB/SRGAP1/PPP3CA/SEMA5A/UNC5C/PPP3CC/SEMA6D/LIMK2/PPP3R1/EFNA2/PIK3R3/SEMA3F/CAMK2G/PARD3/SEMA3C/PLXNA1/SEMA5B/PIK3R2/GNAI2/EPHA4/LIMK1/PLXNA4/ABLIM3/EFNA5/PIK3R1/ROCK1/PLXNA2/CAMK2B/EFNA4/NGEF/EFNA3/WNT5A/EPHB2/BOC/RND1/EPHB6/NEO1/PLXNC1/SLIT1/HRAS/ABL1/EFN…	168
hsa05205	Proteoglycans in cancer	185/5990	201/7528	8.36e-07	6.58e-05	4.42e-05	SLC9A1/IGF1R/WNT6/PDPK1/ANK2/PRKACA/EGFR/TIMP3/SDC1/MMP2/PIK3CB/PAK1/MET/CAMK2A/MAP2K2/ESR1/RAF1/PTK2/ITPR1/PRKCA/SMAD2/FZD8/STAT3/CD63/ITGA2/CD44/ITGB3/CDKN1A/CAV2/PIK3R3/TGFB2/AKT2/CAMK2G/MRAS/MAP2K1/PPP1R12B/PIK3R2/SDC2/PLAU/ITPR3/MTOR/ERBB2/ITGA5/MAPK14/PIK3R1/ROCK1/EZR/CAMK2B/KDR/WNT3A/ITPR2/WNT3/FAS/PRKCB/WNT5A/HPSE2/PXN/FLNC/HRAS/FLNB/TLR2/ANK1/PLCE1/PLCG2/CAMK2D/WNT1/TWIST2/ITGB5/HSPG2/FZ…	185
hsa04510	Focal adhesion	182/5990	199/7528	3.3e-06	0.000208119	0.000139789	RAPGEF1/ACTN4/IGF1R/PDGFC/ITGA1/PDPK1/ARHGAP35/EGFR/VWF/COL4A2/PIK3CB/PAK1/MET/TNR/LAMA5/ITGB7/RAF1/PTK2/MYLK/PARVA/VAV3/PRKCA/TLN2/DIAPH1/TNXB/ITGA2/COL6A3/LAMA4/ITGB3/MAPK10/CAV2/PIK3R3/AKT2/PARVB/MAP2K1/PPP1R12B/PDGFRB/PIK3R2/LAMA3/THBS3/ERBB2/ITGB4/ITGA5/PDGFB/PIK3R1/ROCK1/EGF/PIP5K1C/ITGA3/ITGA8/LAMB3/KDR/VCL/LAMB1/COL4A1/PRKCB/MAPK8/RAP1A/CRK/PXN/COL9A3/DOCK1/LAMA2/COL6A5/BCL2/BAD/BCAR1/FLN…	182
hsa04010	MAPK signaling pathway	263/5990	295/7528	6.29e-06	0.000330193	0.000221784	TGFBR2/IGF1R/PDGFC/NFATC1/TAOK2/PRKACA/EGFR/ELK4/PAK1/MET/MAP2K2/MECOM/PLA2G4A/NFKB1/RAF1/CACNG1/MAPT/CACNB1/PRKCA/GNG12/TAOK3/ANGPT1/PPP3CB/STK3/PPP3CA/RPS6KA2/CACNA1G/NGF/IKBKB/PPP3CC/MAP3K1/NF1/MAX/PPM1A/NLK/IL1R1/MAPK10/MAP3K12/MAPK8IP1/PPP3R1/EFNA2/TGFB2/AKT2/MRAS/DUSP10/CACNA1H/MAP2K1/PDGFRB/IL1RAP/CACNA1A/PPP5D1/MAP3K14/ERBB2/TAB1/CACNA1C/PDGFB/EFNA5/CACNA1B/MAPK14/FGFR2/EGF/BDNF/TGFB3/KDR…	263
hsa04015	Rap1 signaling pathway	187/5990	206/7528	8.93e-06	0.000402066	0.000270059	RAPGEF1/IGF1R/MAGI1/PDGFC/PLCB1/EGFR/RAPGEF5/ADORA2A/GNAI1/PIK3CB/MET/MAP2K2/LPAR5/RAF1/PRKCA/TLN2/CALML4/ANGPT1/CALM3/NGF/SIPA1L3/CDH1/ITGB3/CALML6/EFNA2/PIK3R3/AKT2/PARD3/MRAS/MAP2K1/PDGFRB/PIK3R2/GNAI2/SIPA1L2/ADCY3/PRKD3/PDGFB/EFNA5/SKAP1/MAPK14/PIK3R1/FGFR2/EGF/MAGI3/KDR/EFNA4/MAGI2/PRKCB/EFNA3/FGF7/RAP1A/CRK/FGF8/RAP1GAP/ITGB2/BCAR1/RALGDS/RALA/SIPA1L1/KITLG/RAPGEF2/ITGAL/HRAS/PLCE1/DOCK4/F…	187
hsa04934	Cushing syndrome	143/5990	155/7528	1.09e-05	0.000427777	0.000287329	PLCB1/WNT6/PRKACA/EGFR/TCF7L1/WDR5/CRH/GNAI1/CAMK2A/MAP2K2/APC2/ITPR1/FZD8/NCEH1/CACNA1G/USP8/KCNK2/TCF7L2/DVL2/AHR/CDKN1A/CAMK2G/CREB3L2/CACNA1H/MAP2K1/SCARB1/GNAI2/ADCY3/ITPR3/CACNA1C/CAMK2B/WNT3A/ITPR2/WNT3/RB1/WNT5A/RAP1A/CACNA1S/PBX1/E2F1/MC2R/ORAI1/GSK3B/CAMK2D/CRHR2/WNT1/ATF6B/PLCB2/CREB3L1/FZD2/WNT7B/CACNA1D/CDK6/ADCY2/ARMC5/PDE11A/CCND1/PDE8A/KCNK3/CYP11A1/CYP11B1/WNT4/CREB3L4/NR4A1/LDLR…	143
hsa05225	Hepatocellular carcinoma	154/5990	168/7528	1.36e-05	0.000477511	0.000320734	SMAD3/BCL2L1/TGFBR2/IGF1R/WNT6/TXNRD1/EGFR/TCF7L1/SMARCD2/PIK3CB/MET/MAP2K2/SMARCC1/SMARCE1/RAF1/APC2/SMARCD3/PRKCA/SMAD2/FZD8/ARID1B/DPF3/SMARCA2/TCF7L2/DVL2/CDKN1A/PIK3R3/TGFB2/AKT2/MAP2K1/PIK3R2/SMARCA4/MTOR/SMAD4/MGST3/PIK3R1/TGFB3/WNT3A/WNT3/PRKCB/RB1/PHF10/WNT5A/BAD/E2F1/LRP5/HRAS/GSK3B/PLCG2/WNT1/SHC2/FZD2/GSTO2/PIK3CD/SHC3/WNT7B/TXNRD2/ARID1A/AKT3/CDK6/CCND1/NRAS/GSTM2/GSTM1/WNT4/IGF2/PIK…	154
hsa04152	AMPK signaling pathway	112/5990	120/7528	2.36e-05	0.000679968	0.00045672	CCNA1/TBC1D1/IGF1R/PDPK1/ADIPOR1/ACACA/PPP2CB/STRADB/RAB8A/PIK3CB/RPTOR/SCD5/TSC1/EEF2K/CAMKK2/FOXO3/PPP2R5C/PPP2R2B/PPARGC1A/PIK3R3/AKT2/CREB3L2/PIK3R2/RAB11B/MTOR/PPP2R5E/PIK3R1/PFKM/PFKFB2/PRKAG2/PFKP/PPP2R2D/IRS1/PPP2R1A/PFKFB1/LEP/PPP2R5A/RAB2A/PCK1/CREB3L1/FASN/ELAVL1/PIK3CD/PPP2R3A/CAB39/AKT3/RAB14/CCND1/ADRA1A/ADIPOR2/RHEB/INSR/CAB39L/PRKAB2/CREB3L4/PIK3CA/PPP2R1B/STK11/CPT1A/PFKFB3/SREBF…	112
hsa04071	Sphingolipid signaling pathway	111/5990	119/7528	2.79e-05	0.000679968	0.00045672	PRKCE/PLCB1/PDPK1/ABCC1/PPP2CB/GNAI1/PIK3CB/BDKRB2/MAP2K2/NFKB1/RAF1/PRKCA/SGPP2/PPP2R5C/PPP2R2B/MAPK10/PIK3R3/AKT2/MAP2K1/PIK3R2/GNAI2/PPP2R5E/PLD1/MAPK14/PIK3R1/ROCK1/PRKCB/GNA12/MAPK8/TNFRSF1A/BCL2/PPP2R2D/HRAS/PPP2R1A/S1PR1/SGMS2/PPP2R5A/CERS4/FYN/PLCB2/SGMS1/PRKCZ/PIK3CD/PPP2R3A/ACER1/DEGS2/AKT3/FCER1A/TRADD/S1PR4/ADORA1/NRAS/BID/SPTLC3/PLD2/PIK3CA/PPP2R1B/S1PR2/ROCK2/MAPK1/PLCB4/MAP3K5/SPTL…	111
hsa04722	Neurotrophin signaling pathway	111/5990	119/7528	2.79e-05	0.000679968	0.00045672	RAPGEF1/PDPK1/CAMK4/PIK3CB/CAMK2A/MAP2K2/NFKB1/RAF1/CALML4/FOXO3/CALM3/RPS6KA2/NGF/IKBKB/MAP3K1/MAPK10/CALML6/PIK3R3/AKT2/CAMK2G/MAP2K1/PIK3R2/PSEN1/IRAK2/SH2B2/YWHAE/MAPK14/PIK3R1/BDNF/CAMK2B/TP73/MAPK8/RAP1A/CRK/NTRK2/BCL2/BAD/MAP2K5/IRS1/HRAS/ABL1/ZNF274/GSK3B/PLCG2/CAMK2D/SHC2/PTPN11/PIK3CD/RPS6KA1/SORT1/SHC3/AKT3/NRAS/FASLG/RIPK2/CALM1/PIK3CA/JUN/MAPK1/NFKBIE/MAP3K5/RPS6KA3/BRAF/CDC42/NFKBIA…	111
hsa04144	Endocytosis	218/5990	244/7528	2.81e-05	0.000679968	0.00045672	SH3GL2/SMAD3/TGFBR2/SH3GL3/SMURF2/IGF1R/CHMP3/RNF103-CHMP3/GBF1/RAB11FIP4/IGF2R/EGFR/SMAP2/RAB31/VPS37C/RAB8A/EPN2/DNM3/PSD4/WIPF3/WIPF2/PSD2/GRK5/WASL/ARFGEF1/MVB12B/IST1/SMAD2/USP8/CYTH1/FOLR2/NEDD4L/RAB5A/NEDD4/ASAP2/WIPF1/MVB12A/CAPZB/SMURF1/CXCR1/ACAP3/CAV2/RAB4A/PARD3/CLTB/AP2A2/RAB11B/CHMP2B/AGAP3/ARF3/CHMP5/ASAP1/PLD1/CXCR2/CLTCL1/FGFR2/CYTH3/PIP5K1C/PSD3/ASAP3/ARPC3/RAB35/AGAP1/CBLB/KIF5…	218
hsa04921	Oxytocin signaling pathway	140/5990	153/7528	4.36e-05	0.00095567	0.000641904	PLCB1/NFATC1/GUCY1B3/CAMK4/PRKACA/EGFR/GNAI1/CAMK2A/MAP2K2/PLA2G4A/RAF1/MYLK/ITPR1/CACNG1/CACNB1/CAMK1D/EEF2K/PRKCA/CAMKK2/CALML4/PPP3CB/CALM3/PPP3CA/RYR1/PPP3CC/CDKN1A/PPP3R1/RYR3/CALML6/CAMK2G/MAP2K1/PPP1R12B/GUCY1A3/GNAI2/ADCY3/ITPR3/RCAN1/CACNA1C/CD38/ROCK1/KCNJ6/CAMK2B/ITPR2/CACNA2D3/PRKAG2/CACNA2D2/PIK3R5/PRKCB/NPR1/CACNA1S/PLA2G4F/CACNB2/RYR2/MAP2K5/CACNB4/HRAS/CAMK2D/PLCB2/CACNA2D1/CACNA1…	140
hsa05214	Glioma	72/5990	75/7528	4.55e-05	0.00095567	0.000641904	IGF1R/CAMK4/EGFR/PIK3CB/CAMK2A/MAP2K2/RAF1/CAMK1D/PRKCA/CALML4/CALM3/CDKN1A/CALML6/PIK3R3/AKT2/CAMK2G/MAP2K1/PDGFRB/PIK3R2/MTOR/PDGFB/PIK3R1/EGF/CAMK2B/PRKCB/RB1/E2F1/HRAS/PLCG2/CAMK2D/SHC2/PIK3CD/SHC3/AKT3/CDK6/CCND1/NRAS/CALM1/PIK3CA/TGFA/GADD45G/MAPK1/BRAF/E2F2/E2F3/CALML5/PTEN/SHC4/CAMK1G/SOS2/PRKCG/BAK1/PDGFRA/CAMK1/IGF1/CALML3/SOS1/PLCG1/GADD45B/AKT1/PDGFA/BAX/POLK/CDKN2A/MDM2/TP53/KRAS/GRB…	72
hsa00562	Inositol phosphate metabolism	71/5990	74/7528	5.51e-05	0.00108567	0.000729221	PLCB1/ITPKB/INPP5D/MTM1/ITPK1/MTMR3/PIK3CB/PIP4K2A/PI4KA/PIK3C2A/IMPA2/INPP5B/IPMK/PIK3C3/PLCD3/PIP5K1C/PIK3C2B/INPP5K/FIG4/PIP5K1A/MTMR4/PIK3C2G/INPP5A/PLCE1/PLCG2/PLCD1/PLCB2/PIP4K2B/PIK3CD/OCRL/MINPP1/ITPKC/PIP4K2C/PLCH1/SYNJ2/PIK3CA/ISYNA1/PLCB4/INPP4A/PLCD4/IMPAD1/INPP5F/PI4K2B/PTEN/PIKFYVE/INPP4B/PIP5K1B/ALDH6A1/IPPK/PLCZ1/MTMR2/PI4KB/PLCG1/MTMR7/INPP5J/PIP5KL1/PLCH2/SACM1L/SYNJ1/PI4K2A/MTM…	71
hsa04072	Phospholipase D signaling pathway	135/5990	148/7528	9.01e-05	0.00166925	0.0011212	DGKI/PDGFC/PLCB1/EGFR/GRM2/PIK3CB/DNM3/AGPAT1/MAP2K2/LPAR5/PLA2G4A/RAF1/TSC1/PRKCA/CYTH1/DGKE/CXCR1/GRM4/PIK3R3/AGPAT3/AKT2/MRAS/MAP2K1/PDGFRB/PIK3R2/DGKD/ADCY3/GRM6/MTOR/PLD1/PDGFB/PIK3R1/CXCR2/EGF/CYTH3/PIP5K1C/AGPAT4/PIK3R5/GRM5/GNA12/PIP5K1A/PLA2G4F/DGKG/RALGDS/RALA/KITLG/HRAS/PLCG2/SHC2/DGKZ/FYN/PLCB2/PTPN11/PIK3CD/SHC3/PTK2B/AKT3/AVP/LPAR6/FCER1A/ADCY2/PLA2G4C/PLA2G4E/DGKH/NRAS/RHEB/INSR/GR…	135
hsa05224	Breast cancer	134/5990	147/7528	0.000103973	0.00181952	0.00122214	NOTCH3/TNFSF11/IGF1R/WNT6/EGFR/TCF7L1/PIK3CB/MAP2K2/ESR1/RAF1/APC2/FZD8/TCF7L2/DVL2/CDKN1A/PIK3R3/AKT2/MAP2K1/PIK3R2/MTOR/ERBB2/NOTCH4/PIK3R1/EGF/WNT3A/WNT3/RB1/FGF7/WNT5A/FGF8/E2F1/JAG1/LRP5/HRAS/NOTCH1/GSK3B/WNT1/SHC2/FGF16/FZD2/PIK3CD/SHC3/WNT7B/AKT3/CDK6/PGR/CCND1/NCOA1/BRCA2/NRAS/ESR2/FGFR1/WNT4/FGF1/PIK3CA/JUN/WNT7A/AXIN2/GADD45G/MAPK1/WNT9B/WNT10A/CSNK1A1/BRAF/WNT9A/NOTCH2/E2F2/CTNNB1/AXIN…	134
hsa05166	Human T-cell leukemia virus 1 infection	195/5990	219/7528	0.00012269	0.00203407	0.00136624	CCNA1/SMAD3/BCL2L1/LCK/TGFBR2/JAK1/NFATC1/PRKACA/LTBR/ELK4/PIK3CB/MAD1L1/CDC16/MAP2K2/NFKB1/SMAD2/TLN2/PPP3CB/PPP3CA/IL15/VAC14/CREBBP/IKBKB/PPP3CC/MAP3K1/IL1R1/SPI1/RANBP3/CDKN1A/MAPK10/PPP3R1/PIK3R3/TGFB2/AKT2/LTA/CREB3L2/MAP2K1/PIK3R2/HLA-DRB1/ADCY3/ETS1/MAP3K14/CHEK2/SMAD4/RANBP1/PIK3R1/DLG1/TRRAP/TGFB3/ATM/CCNB2/IL1R2/RB1/MAPK8/STAT5A/HLA-DQB1/TNFRSF1A/HLA-DRA/ITGB2/ANAPC2/HLA-DPA1/E2F1/ITGA…	195
hsa04110	Cell cycle	114/5990	124/7528	0.000133892	0.00204962	0.00137669	CCNA1/SMAD3/STAG1/MAD1L1/CDC16/YWHAZ/SMAD2/CREBBP/TTK/CCNH/CDKN1A/CDC25A/TGFB2/YWHAE/CHEK2/SMAD4/SFN/TGFB3/ATM/WEE2/CCNB2/YWHAG/RB1/CDC25B/PRKDC/ANAPC2/MCM4/RBX1/E2F1/ABL1/GSK3B/HDAC1/BUB1B/YWHAH/CDK6/CCND1/MAD2L2/CDC7/CCND2/BUB1/GADD45G/CDKN2C/ANAPC1/FZR1/MCM7/E2F2/ESPL1/SMC3/TFDP1/E2F3/ATR/CDC14B/ORC3/PCNA/RBL2/CDKN1C/ZBTB17/MCM2/CDK7/CCNA2/TFDP2/EP300/SMC1B/GADD45B/MCM6/BUB3/E2F5/CCNB1/CDC45/C…	114
hsa05210	Colorectal cancer	81/5990	86/7528	0.000136641	0.00204962	0.00137669	SMAD3/TGFBR2/EGFR/TCF7L1/PIK3CB/MAP2K2/RAF1/APC2/SMAD2/MSH6/TCF7L2/CDKN1A/MAPK10/PIK3R3/TGFB2/AKT2/MAP2K1/PIK3R2/MTOR/SMAD4/PIK3R1/EGF/MSH3/TGFB3/MAPK8/BCL2/BAD/RALGDS/RALA/HRAS/GSK3B/PIK3CD/DCC/AKT3/CCND1/CASP9/NRAS/BBC3/PIK3CA/JUN/AXIN2/TGFA/GADD45G/MAPK1/MSH2/BRAF/CTNNB1/AXIN1/TCF7/MAPK9/RAC3/SOS2/BAK1/SOS1/BCL2L11/GADD45B/TGFBR1/AKT1/RHOA/BAX/RAC2/APPL1/RALB/CYCS/TGFB1/POLK/MYC/LEF1/EREG/BIRC…	81
hsa04750	Inflammatory mediator regulation of TRP channels	93/5990	100/7528	0.000178832	0.00256055	0.00171987	PRKCE/PLCB1/PRKACA/PRKCH/PIK3CB/CAMK2A/BDKRB2/HTR2A/PLA2G4A/ITPR1/PRKCA/CALML4/CALM3/NGF/IL1R1/MAPK10/CALML6/PIK3R3/CAMK2G/PIK3R2/IL1RAP/ADCY3/ITPR3/MAPK14/PIK3R1/PLA2G6/CAMK2B/ITPR2/ASIC2/PRKCB/TRPV1/MAPK8/P2RY2/PLA2G4F/HRH1/PLCG2/CAMK2D/PLCB2/PIK3CD/ALOX12/ADCY2/PLA2G4C/TRPM8/PLA2G4E/CALM1/ASIC1/PIK3CA/MAP2K3/MAP2K6/ADCY9/ASIC5/PLCB4/SRC/CALML5/MAPK9/ADCY4/ADCY5/PLA2G4B/JMJD7-PLA2G4B/PRKACG/MAP…	93
hsa04928	Parathyroid hormone synthesis secretion and action	98/5990	106/7528	0.000226289	0.00309918	0.00208165	TNFSF11/PLCB1/PRKACA/EGFR/PDE4D/GNAI1/RAF1/ITPR1/PRKCA/RUNX2/AKAP13/CDKN1A/CREB3L2/MAP2K1/GNAI2/ADCY3/ITPR3/MEF2D/PLD1/PTH1R/TRPV5/ITPR2/PRKCB/GNA12/BCL2/PTH/GATA3/LRP5/PDE4B/ARHGEF11/ATF6B/PLCB2/CREB3L1/MEF2A/GCM2/MEF2C/ADCY2/MMP15/MAFB/FGFR1/PDE4A/CREB3L4/PLD2/RXRA/KL/MAPK1/ADCY9/MMP16/PLCB4/BRAF/RXRB/NR4A2/SLC34A2/CASR/ARRB2/LRP6/MMP17/ADCY4/ADCY5/PRKACG/ARRB1/CYP24A1/CREB5/GNAS/PRKCG/SOST/SLC…	98
hsa05165	Human papillomavirus infection	287/5990	330/7528	0.000236189	0.00309998	0.00208219	CCNA1/NOTCH3/LFNG/JAK1/MAGI1/ITGA1/WNT6/PRKACA/EGFR/VWF/DLG2/TCF7L1/COL4A2/PPP2CB/PIK3CB/IRF9/MAP2K2/NFKB1/TNR/LAMA5/ITGB7/RAF1/MX1/APC2/PTK2/TSC1/RFNG/FZD8/TNXB/ITGA2/CREBBP/IKBKB/COL6A3/LAMA4/LLGL1/PPP2R5C/EIF2AK2/PPP2R2B/ITGB3/TCF7L2/DVL2/CDKN1A/ATP6V0D2/PIK3R3/AKT2/PARD3/CREB3L2/MAP2K1/PDGFRB/PIK3R2/LAMA3/THBS3/PSEN1/MAML2/MTOR/NOTCH4/ITGB4/PPP2R5E/ITGA5/ATP6V1A/PIK3R1/MAML3/EGF/DLG1/ITGA3/AT…	287
hsa05223	Non-small cell lung cancer	63/5990	66/7528	0.000251208	0.00316522	0.00212601	PDPK1/EGFR/PIK3CB/MAP2K2/RAF1/PRKCA/STAT3/FOXO3/CDKN1A/PIK3R3/AKT2/MAP2K1/PIK3R2/ERBB2/PIK3R1/EGF/FHIT/PRKCB/RB1/STAT5A/BAD/E2F1/HRAS/RARB/PLCG2/RASSF5/PIK3CD/AKT3/CDK6/CCND1/CASP9/NRAS/RXRA/PIK3CA/ALK/STK4/TGFA/GADD45G/MAPK1/BRAF/E2F2/RXRB/EML4/E2F3/SOS2/PRKCG/BAK1/STAT5B/SOS1/PLCG1/GADD45B/AKT1/BAX/RASSF1/JAK3/POLK/CDKN2A/RXRG/TP53/KRAS/GRB2/CDK4/DDB2	63
hsa04512	ECM-receptor interaction	77/5990	82/7528	0.000273006	0.00322356	0.0021652	ITGA1/CD47/VWF/COL4A2/SDC1/TNR/LAMA5/ITGB7/SV2C/TNXB/ITGA2/COL6A3/LAMA4/CD44/ITGB3/LAMA3/THBS3/ITGB4/SV2B/ITGA5/ITGA3/ITGA8/LAMB3/HMMR/LAMB1/COL4A1/COL9A3/LAMA2/COL6A5/ITGA10/LAMA1/COL6A1/ITGB5/HSPG2/ITGA9/THBS2/GP1BB/IBSP/LAMB4/TNN/LAMC1/ITGAV/LAMC2/AGRN/COL1A1/LAMC3/COL4A5/CD36/RELN/COL1A2/GP9/CHAD/COL4A6/ITGB8/TNC/ITGA6/ITGA11/LAMB2/FN1/SDC4/COL4A4/GP6/ITGB6/THBS4/ITGA7/SPP1/SV2A/VTN/COL2A1/CO…	77
hsa04725	Cholinergic synapse	103/5990	112/7528	0.000276305	0.00322356	0.0021652	GNB1/PLCB1/CAMK4/PRKACA/GNG2/GNAI1/PIK3CB/CAMK2A/ITPR1/PRKCA/GNG12/PIK3R3/AKT2/CAMK2G/CREB3L2/MAP2K1/PIK3R2/KCNQ2/GNAI2/ADCY3/CHRNB2/CACNA1A/ITPR3/GNG4/CACNA1C/CACNA1B/PIK3R1/KCNJ6/CAMK2B/ITPR2/CHRNB4/PIK3R5/JAK2/PRKCB/CACNA1S/BCL2/GNB5/CHRM2/GNGT1/KCNQ1/HRAS/CHRM1/CAMK2D/FYN/PLCB2/CHRNA4/CREB3L1/KCNQ5/GNG7/PIK3CD/CACNA1D/AKT3/CHRM5/ADCY2/GNB4/NRAS/CHRNA6/CREB3L4/PIK3CA/KCNQ4/MAPK1/SLC18A3/CHAT/A…	103
hsa04540	Gap junction	82/5990	88/7528	0.000366959	0.00407618	0.00273789	PDGFC/PLCB1/GUCY1B3/PRKACA/EGFR/GNAI1/MAP2K2/HTR2A/RAF1/ITPR1/PRKCA/MAP2K1/PDGFRB/GUCY1A3/GNAI2/ADCY3/ITPR3/PDGFB/EGF/TJP1/ITPR2/GRM5/PRKCB/MAP2K5/TUBB4A/HRAS/TUBA1B/PLCB2/TUBA8/CSNK1D/ADCY2/TUBB2B/TUBA4A/NRAS/TUBA1C/LPAR1/GRM1/MAPK1/ADCY9/PLCB4/PDGFD/SRC/DRD2/ADCY4/ADCY5/PRKACG/SOS2/GNAS/PRKCG/TUBA3D/PDGFRA/HTR2C/GNA11/ADCY8/ADCY6/SOS1/TUBA1A/TUBA3C/PDGFA/TUBA3E/PRKG1/GNAQ/TUBAL3/GJA1/ADRB1/MAP3…	82
hsa04728	Dopaminergic synapse	119/5990	131/7528	0.000375267	0.00407618	0.00273789	GRIA1/GNB1/PLCB1/PRKACA/GNG2/PPP2CB/GNAI1/CAMK2A/ITPR1/PRKCA/GNG12/CALML4/PPP3CB/ARNTL/CALM3/PPP3CA/PPP3CC/PPP2R5C/PPP2R2B/MAPK10/CALML6/AKT2/CAMK2G/CREB3L2/GNAI2/CACNA1A/ITPR3/DDC/PPP2R5E/GNG4/CACNA1C/CACNA1B/MAOB/MAPK14/KCNJ6/CAMK2B/ITPR2/KIF5C/PRKCB/GNAL/MAPK8/GNB5/PPP2R2D/GNGT1/TH/PPP2R1A/GSK3B/PPP2R5A/CAMK2D/ATF6B/SLC18A1/GRIN2B/PLCB2/SCN1A/CREB3L1/GNG7/PPP2R3A/CACNA1D/AKT3/LRTOMT/KCNJ5/GNB4…	119
hsa04910	Insulin signaling pathway	124/5990	137/7528	0.000420771	0.0044181	0.00296754	RAPGEF1/PDPK1/PRKACA/ACACA/PIK3CB/RPTOR/MAP2K2/RAF1/TSC1/HKDC1/CALML4/CALM3/IKBKB/GCK/MAPK10/PPARGC1A/CALML6/PTPRF/PIK3R3/AKT2/MAP2K1/PIK3R2/SH2B2/MTOR/PIK3R1/PRKAR1B/CBLB/PRKAG2/INPP5K/MAPK8/CRK/BAD/IRS1/RHOQ/PYGL/HRAS/PHKB/HK1/GSK3B/TRIP10/PCK1/SHC2/SOCS1/FASN/PRKCZ/PIK3CD/SOCS2/SHC3/AKT3/PYGB/NRAS/RHEB/INSR/SORBS1/PRKAB2/CALM1/PIK3CA/FLOT2/PTPN1/PRKAR1A/MAPK1/SREBF1/PYGM/PRKAG3/FLOT1/ACACB/BRA…	124
hsa04810	Regulation of actin cytoskeleton	189/5990	214/7528	0.000459467	0.00466878	0.00313592	ACTN4/SLC9A1/CYFIP1/PDGFC/ITGA1/ARHGAP35/EGFR/PIK3CB/ARHGEF7/PAK1/PIP4K2A/BDKRB2/MAP2K2/LPAR5/ITGB7/RAF1/SSH2/APC2/WASL/PTK2/MYLK/BAIAP2/VAV3/GNG12/DIAPH1/ITGA2/DIAPH3/ITGB3/LIMK2/PIK3R3/MRAS/MAP2K1/PPP1R12B/PDGFRB/PIK3R2/MYH9/SPATA13/MYH14/LIMK1/ITGB4/NCKAP1L/ITGA5/PDGFB/ARHGEF4/PIK3R1/FGFR2/ROCK1/EGF/EZR/PIP5K1C/ITGA3/ITGA8/GSN/ARPC3/VCL/GNA12/FGF7/PIP5K1A/CRK/PXN/FGF8/ITGB2/DOCK1/BCAR1/CHRM2/I…	189
hsa05226	Gastric cancer	134/5990	149/7528	0.000507682	0.0048587	0.00326349	SMAD3/TGFBR2/WNT6/EGFR/TCF7L1/PIK3CB/MET/MAP2K2/RAF1/APC2/SMAD2/FZD8/CDH1/TCF7L2/DVL2/CDKN1A/PIK3R3/TGFB2/AKT2/MAP2K1/PIK3R2/MTOR/ERBB2/SMAD4/CTNNA2/PIK3R1/FGFR2/EGF/TGFB3/WNT3A/WNT3/RB1/FGF7/WNT5A/FGF8/BCL2/E2F1/LRP5/CTNNA1/HRAS/CTNNA3/RARB/GSK3B/WNT1/SHC2/FGF16/MUC2/FZD2/CDX2/PIK3CD/SHC3/WNT7B/AKT3/CCND1/JUP/NRAS/WNT4/FGF1/RXRA/PIK3CA/CDH17/WNT7A/AXIN2/GADD45G/MAPK1/WNT9B/WNT10A/CSNK1A1/BRAF/WN…	134
hsa04911	Insulin secretion	80/5990	86/7528	0.000509006	0.0048587	0.00326349	PLCB1/PRKACA/CAMK2A/KCNMA1/VAMP2/PRKCA/ATP1A1/GCK/CAMK2G/CREB3L2/ADCY3/ATP1B3/ITPR3/GLP1R/CACNA1C/KCNN2/CAMK2B/CCKAR/PRKCB/KCNJ11/CACNA1S/RYR2/KCNN3/ATP1A4/CAMK2D/PDX1/ATF6B/PLCB2/ATP1B1/CREB3L1/ADCYAP1R1/CACNA1D/ADCY2/KCNN1/KCNMB3/KCNU1/TRPM4/CREB3L4/KCNN4/SLC2A1/ADCY9/PLCB4/STX1A/ABCC8/ATP1A3/PCLO/ADCY4/ADCY5/PRKACG/SLC2A2/KCNMB1/CREB5/GNAS/PRKCG/ATP1A2/GNA11/RIMS2/ADCY8/ADCYAP1/CREB1/ADCY6/CHR…	80
hsa04024	cAMP signaling pathway	187/5990	212/7528	0.000574793	0.00532529	0.00357689	GRIA1/SLC9A1/NFATC1/GRIN2D/CAMK4/PRKACA/PDE4D/GRIN3A/EDN3/ADORA2A/GNAI1/PIK3CB/PAK1/CAMK2A/MAP2K2/ATP2A2/NFKB1/RAF1/VAV3/CALML4/ATP1A1/CALM3/CREBBP/MAPK10/CALML6/PIK3R3/ATP2B4/AKT2/CAMK2G/EDN2/CREB3L2/MAP2K1/PIK3R2/PDE10A/GNAI2/ADCY3/HTR1B/ATP1B3/GLP1R/CNGA3/CACNA1C/PLD1/PIK3R1/ROCK1/BDNF/CAMK2B/ACOX1/NPR1/MAPK8/RAP1A/CACNA1S/HCN2/BAD/RYR2/CHRM2/GLI3/PDE4B/ACOX3/ATP2B2/MC2R/ORAI1/GHSR/CHRM1/PLCE1…	187
hsa04070	Phosphatidylinositol signaling system	91/5990	99/7528	0.000665768	0.00599191	0.00402464	DGKI/PLCB1/ITPKB/INPP5D/MTM1/ITPK1/MTMR3/PIK3CB/PIP4K2A/PI4KA/PIK3C2A/ITPR1/PRKCA/CALML4/CALM3/DGKE/IMPA2/INPP5B/CALML6/PIK3R3/PIK3R2/DGKD/IPMK/ITPR3/PIK3C3/PLCD3/PIK3R1/PIP5K1C/ITPR2/PIK3C2B/PRKCB/INPP5K/PIP5K1A/DGKG/MTMR4/PIK3C2G/INPP5A/PLCE1/PLCG2/DGKZ/PLCD1/PLCB2/IP6K3/PIP4K2B/PIK3CD/OCRL/CDS2/DGKH/ITPKC/PIP4K2C/SYNJ2/CALM1/PIK3CA/DGKQ/PLCB4/INPP4A/PLCD4/IMPAD1/INPP5F/PI4K2B/CALML5/PTEN/DGKB/…	91
hsa05220	Chronic myeloid leukemia	71/5990	76/7528	0.00075431	0.00660021	0.00443322	SMAD3/BCL2L1/TGFBR2/PIK3CB/MAP2K2/MECOM/NFKB1/RAF1/CTBP1/IKBKB/CDKN1A/PIK3R3/TGFB2/AKT2/MAP2K1/RUNX1/PIK3R2/CTBP2/SMAD4/PIK3R1/TGFB3/RB1/STAT5A/CRK/BAD/E2F1/HRAS/ABL1/SHC2/HDAC1/PTPN11/PIK3CD/SHC3/AKT3/CDK6/CCND1/NRAS/PIK3CA/GADD45G/MAPK1/BRAF/E2F2/NFKBIA/E2F3/SHC4/GAB2/SOS2/BAK1/STAT5B/SOS1/BCR/GADD45B/TGFBR1/AKT1/BAX/CRKL/TGFB1/POLK/MYC/CDKN2A/MDM2/HDAC2/TP53/KRAS/CBL/CHUK/GRB2/CDK4/SHC1/CDKN1B…	71
hsa04550	Signaling pathways regulating pluripotency of stem cells	125/5990	139/7528	0.000787809	0.00670702	0.00450497	SMAD3/IGF1R/JAK1/KAT6A/WNT6/PIK3CB/MAP2K2/RAF1/APC2/SMAD2/FZD8/STAT3/BMPR2/PCGF3/PCGF6/ACVR1/DVL2/PIK3R3/AKT2/MAP2K1/PIK3R2/SMAD4/BMPR1A/MAPK14/PIK3R1/FGFR2/WNT3A/WNT3/JAK2/WNT5A/ZFHX3/IL6ST/PCGF5/ACVR1B/DLX5/RIF1/HRAS/OTX1/GSK3B/WNT1/LIF/JARID2/BMI1/FZD2/FGFR3/PIK3CD/ACVR2B/WNT7B/AKT3/ESRRB/MEIS1/NRAS/FGFR1/WNT4/HOXB1/PIK3CA/ONECUT1/WNT7A/BMPR1B/AXIN2/MAPK1/REST/WNT9B/WNT10A/LEFTY2/HNF1A/SMAD1/W…	125
hsa04971	Gastric acid secretion	70/5990	75/7528	0.000891065	0.00730351	0.00490562	SLC9A1/PLCB1/PRKACA/GNAI1/KCNJ16/CAMK2A/MYLK/ITPR1/PRKCA/CALML4/ATP1A1/CALM3/KCNK2/CALML6/CAMK2G/GNAI2/ADCY3/ATP1B3/ITPR3/EZR/CAMK2B/ITPR2/PRKCB/KCNK10/KCNJ15/KCNQ1/ATP1A4/CAMK2D/PLCB2/ATP1B1/ADCY2/CALM1/HRH2/ADCY9/PLCB4/CFTR/KCNJ1/MYLK3/CALML5/ATP1A3/SLC9A4/ADCY4/ADCY5/PRKACG/ACTB/GNAS/PRKCG/ATP1A2/ADCY8/KCNJ10/CALML3/ADCY6/CHRM3/GNAQ/ATP4A/SLC26A7/CCKBR/MYLK4/SLC4A2/ATP4B/GAST/SSTR2/KCNE2/SST/P…	70
hsa04370	VEGF signaling pathway	56/5990	59/7528	0.000915087	0.00730351	0.00490562	PIK3CB/MAP2K2/PLA2G4A/RAF1/PTK2/PRKCA/PPP3CB/PPP3CA/PPP3CC/PPP3R1/PIK3R3/AKT2/MAP2K1/PIK3R2/MAPK14/PIK3R1/KDR/PRKCB/PXN/PLA2G4F/BAD/HRAS/PLCG2/SHC2/SH2D2A/PIK3CD/AKT3/PLA2G4C/PLA2G4E/CASP9/NRAS/VEGFA/PIK3CA/MAPK1/SRC/CDC42/HSPB1/SPHK2/NFATC2/PLA2G4B/JMJD7-PLA2G4B/MAPK13/RAC3/NOS3/PRKCG/PTGS2/PLCG1/AKT1/RAC2/MAPKAPK3/MAPKAPK2/SPHK1/RAC1/MAPK12/KRAS/PPP3R2	56
hsa04720	Long-term potentiation	63/5990	67/7528	0.00092743	0.00730351	0.00490562	GRIA1/PLCB1/GRIN2D/CAMK4/PRKACA/CAMK2A/MAP2K2/RAF1/ITPR1/PRKCA/CALML4/PPP3CB/CALM3/PPP3CA/CREBBP/RPS6KA2/PPP3CC/PPP3R1/CALML6/CAMK2G/MAP2K1/ITPR3/CACNA1C/CAMK2B/ITPR2/GRM5/PRKCB/RAP1A/HRAS/CAMK2D/GRIN2B/PLCB2/RPS6KA1/PPP1R1A/NRAS/GRIN2A/CALM1/RAPGEF3/GRM1/MAPK1/PLCB4/RPS6KA3/BRAF/CALML5/RAP1B/PRKACG/PRKCG/ADCY8/CALML3/EP300/ATF4/GNAQ/GRIA2/PPP1CA/PPP1CC/PPP1CB/GRIN2C/KRAS/PPP3R2/PLCB3/GRIN1/ADCY1…	63
hsa05100	Bacterial invasion of epithelial cells	69/5990	74/7528	0.00105173	0.00808035	0.0054274	PIK3CB/DNM3/MET/SEPT8/ARHGAP10/WASL/PTK2/SEPT9/CDH1/CAV2/PIK3R3/PIK3R2/CLTB/ITGA5/CTNNA2/PIK3R1/CLTCL1/ELMO2/ELMO1/ARPC3/VCL/CRK/PXN/DOCK1/BCAR1/CTNNA1/CTNNA3/CD2AP/WASF2/SHC2/PIK3CD/SHC3/MAD2L2/PIK3CA/SEPT2/ARPC1B/CLTC/SRC/CDC42/CTNNB1/CTTN/RHOG/SEPT12/SHC4/ARPC5L/HCLS1/ACTB/ARPC4/DNM1/SEPT6/CAV1/DNM2/ILK/FN1/RHOA/SEPT1/ARPC2/CRKL/ACTG1/GAB1/ARHGEF26/RAC1/CBL/ELMO3/SEPT3/ARPC5/SEPT11/SHC1/ITGB1	69
hsa05213	Endometrial cancer	55/5990	58/7528	0.0010974	0.0082305	0.00552826	PDPK1/EGFR/TCF7L1/PIK3CB/MAP2K2/RAF1/APC2/FOXO3/CDH1/TCF7L2/CDKN1A/PIK3R3/AKT2/MAP2K1/PIK3R2/ERBB2/CTNNA2/PIK3R1/EGF/BAD/CTNNA1/HRAS/CTNNA3/GSK3B/PIK3CD/AKT3/CCND1/CASP9/NRAS/PIK3CA/AXIN2/GADD45G/MAPK1/BRAF/CTNNB1/AXIN1/TCF7/PTEN/SOS2/ELK1/BAK1/SOS1/GADD45B/ILK/AKT1/BAX/POLK/MYC/LEF1/TP53/KRAS/MLH1/GRB2/APC/DDB2	55
hsa04724	Glutamatergic synapse	103/5990	114/7528	0.00152753	0.0111643	0.00749885	GRIA1/GNB1/SLC1A2/PLCB1/GRIN2D/SLC38A3/PRKACA/GNG2/GRIN3A/GRM2/SLC1A1/GNAI1/HOMER2/PLA2G4A/ITPR1/PRKCA/GNG12/PPP3CB/PPP3CA/SHANK2/PPP3CC/GRM4/PPP3R1/GRIK3/GNAI2/ADCY3/GRM6/CACNA1A/ITPR3/GNG4/CACNA1C/PLD1/GLS/ITPR2/GRM5/PRKCB/SLC17A7/HOMER3/PLA2G4F/GNB5/GRIK4/GNGT1/GRIK2/SLC1A6/GRIN2B/PLCB2/SHANK1/GNG7/GRIK1/CACNA1D/SHANK3/ADCY2/SLC38A1/PLA2G4C/GNB4/PLA2G4E/GRM7/GRIK5/GRIN2A/PLD2/GRIA4/SLC1A7/GRM1…	103
hsa01521	EGFR tyrosine kinase inhibitor resistance	73/5990	79/7528	0.00155946	0.0111643	0.00749885	BCL2L1/IGF1R/JAK1/PDGFC/NRG1/EGFR/PIK3CB/IL6R/MET/MAP2K2/RAF1/PRKCA/STAT3/FOXO3/NF1/PIK3R3/AKT2/MAP2K1/PDGFRB/PIK3R2/MTOR/ERBB2/PDGFB/PIK3R1/FGFR2/EGF/KDR/JAK2/PRKCB/BCL2/BAD/AXL/HRAS/GSK3B/PLCG2/SHC2/FGFR3/PIK3CD/SHC3/AKT3/NRG2/NRAS/VEGFA/PIK3CA/TGFA/MAPK1/BRAF/PDGFD/SRC/PTEN/SHC4/EIF4E1B/ERBB3/IL6/SOS2/PRKCG/PDGFRA/FGF2/IGF1/SOS1/PLCG1/BCL2L11/AKT1/EIF4E/PDGFA/BAX/GAB1/RPS6/EIF4E2/KRAS/RPS6KB1/…	73
hsa05222	Small cell lung cancer	85/5990	93/7528	0.00162757	0.011393	0.00765241	BCL2L1/COL4A2/PIK3CB/NFKB1/LAMA5/PTK2/ITGA2/IKBKB/LAMA4/MAX/CDKN1A/PIK3R3/AKT2/PIK3R2/LAMA3/PIK3R1/ITGA3/LAMB3/LAMB1/COL4A1/FHIT/RB1/LAMA2/BCL2/E2F1/RARB/LAMA1/PIK3CD/LAMB4/AKT3/CDK6/CCND1/CASP9/LAMC1/ITGAV/LAMC2/RXRA/PIK3CA/GADD45G/LAMC3/COL4A5/E2F2/RXRB/TRAF3/NFKBIA/E2F3/TRAF6/PTEN/TRAF5/COL4A6/ZBTB17/BAK1/ITGA6/TRAF1/PTGS2/LAMB2/GADD45B/FN1/AKT1/TRAF4/BAX/BIRC7/CDKN2B/NOS2/CYCS/COL4A4/POLK/BIR…	85
hsa05217	Basal cell carcinoma	59/5990	63/7528	0.00184193	0.0126132	0.00847203	WNT6/TCF7L1/APC2/FZD8/TCF7L2/DVL2/CDKN1A/KIF7/GLI2/WNT3A/WNT3/PTCH2/WNT5A/GLI3/GSK3B/WNT1/BMP2/FZD2/WNT7B/WNT4/WNT7A/HHIP/AXIN2/GADD45G/WNT9B/WNT10A/WNT9A/SHH/CTNNB1/AXIN1/TCF7/DVL1/FZD7/WNT5B/SUFU/PTCH1/BAK1/WNT2B/GADD45B/FZD6/WNT2/DVL3/BAX/WNT16/POLK/WNT10B/LEF1/FZD1/FZD5/BMP4/TP53/FZD9/WNT8A/FZD4/SMO/FZD3/APC/DDB2/FZD10	59
hsa04068	FoxO signaling pathway	118/5990	132/7528	0.00192546	0.0129047	0.00866782	SMAD3/TGFBR2/BCL6/IGF1R/PDPK1/EGFR/SETD7/PIK3CB/HOMER2/MAP2K2/RAF1/SGK1/USP7/SMAD2/STAT3/FOXO3/CSNK1E/LOC400927-CSNK1E/CREBBP/IKBKB/NLK/CDKN1A/MAPK10/KLF2/PIK3R3/TGFB2/AKT2/MAP2K1/PIK3R2/IL10/SMAD4/MAPK14/PIK3R1/EGF/TGFB3/ATM/PRKAG2/CCNB2/SGK2/MAPK8/HOMER3/IRS1/HRAS/S1PR1/SGK3/C8orf44-SGK3/PCK1/PLK3/ATG12/PIK3CD/AKT3/CCND1/BNIP3/S1PR4/NRAS/FASLG/INSR/PRKAB2/PIK3CA/CCND2/STK11/STK4/GRM1/GADD45G/MA…	118
hsa04915	Estrogen signaling pathway	123/5990	138/7528	0.00203555	0.0131804	0.008853	PLCB1/KRT28/PRKACA/EGFR/NCOA2/MMP2/GNAI1/PIK3CB/MAP2K2/ESR1/RAF1/ITPR1/CALML4/CALM3/HSP90AA1/KRT14/CALML6/PIK3R3/AKT2/CREB3L2/MAP2K1/PIK3R2/GNAI2/ADCY3/ITPR3/PIK3R1/KRT9/KCNJ6/ITPR2/RARA/FKBP5/BCL2/HRAS/KRT18/HSP90AB1/ATF6B/SHC2/PLCB2/CREB3L1/KRT24/PIK3CD/SHC3/AKT3/KCNJ5/ADCY2/PGR/NCOA1/NRAS/ESR2/FKBP4/GABBR1/OPRM1/CALM1/CREB3L4/PIK3CA/JUN/KRT17/GRM1/TGFA/HSPA1L/MAPK1/ADCY9/PLCB4/KRT26/SRC/CALML5…	123
hsa04020	Calcium signaling pathway	165/5990	188/7528	0.00205028	0.0131804	0.008853	P2RX6/PLCB1/ITPKB/GRIN2D/CAMK4/PRKACA/EGFR/STIM2/ADORA2A/CAMK2A/BDKRB2/HTR2A/ATP2A2/MYLK/ITPR1/SLC8A1/ADRA1B/CAMK1D/PRKCA/CALML4/PPP3CB/PDE1C/CALM3/PPP3CA/CACNA1G/RYR1/PPP3CC/PPP3R1/RYR3/CALML6/SLC8A2/ATP2B4/TPCN2/CAMK2G/CACNA1H/PDGFRB/ADCY3/CACNA1A/STIM1/ITPR3/LTB4R2/ERBB2/CACNA1C/PLCD3/CACNA1B/CD38/CAMK2B/ITPR2/CCKAR/GRM5/PRKCB/GNAL/CACNA1S/TACR1/RYR2/HRH1/SLC8A3/CHRM2/ATP2B2/PHKB/ORAI2/ORAI1/P…	165
hsa01522	Endocrine resistance	89/5990	98/7528	0.00214139	0.0132262	0.00888378	NOTCH3/IGF1R/PRKACA/EGFR/MMP2/PIK3CB/MAP2K2/NCOR1/BIK/ESR1/RAF1/PTK2/CDKN1A/MAPK10/PIK3R3/AKT2/MAP2K1/PIK3R2/ADCY3/MTOR/ERBB2/NOTCH4/MAPK14/PIK3R1/ABCB11/RB1/MAPK8/BCL2/BAD/E2F1/JAG1/HRAS/CARM1/NOTCH1/SHC2/PIK3CD/SHC3/AKT3/ADCY2/MED1/CCND1/NRAS/ESR2/PIK3CA/JUN/MAPK1/ADCY9/CDKN2C/BRAF/NOTCH2/E2F2/SRC/E2F3/SHC4/MAPK9/ADCY4/NCOA3/ADCY5/PRKACG/MAPK13/CYP2D6/SOS2/GNAS/IGF1/GPER1/ADCY8/ADCY6/SOS1/AKT1/…	89
hsa04925	Aldosterone synthesis and secretion	89/5990	98/7528	0.00214139	0.0132262	0.00888378	PRKCE/PLCB1/CAMK4/PRKACA/CAMK2A/ITPR1/CAMK1D/PRKCA/CALML4/ATP1A1/CALM3/CACNA1G/CALML6/ATP2B4/CAMK2G/CREB3L2/CACNA1H/SCARB1/ADCY3/PRKD3/ATP1B3/ITPR3/KCNK9/CACNA1C/PDE2A/CAMK2B/ITPR2/PRKCB/NPR1/CACNA1S/ATP2B2/MC2R/ORAI1/ATP1A4/CAMK2D/ATF6B/PLCB2/ATP1B1/CREB3L1/CACNA1D/KCNJ5/ADCY2/KCNK3/CYP11A1/CALM1/CREB3L4/NR4A1/LDLR/ADCY9/PLCB4/NR4A2/DAGLA/CALML5/CACNA1I/ATP1A3/ADCY4/ADCY5/AGT/PRKD2/PRKACG/CAMK1G…	89
hsa04611	Platelet activation	111/5990	124/7528	0.00232655	0.0140935	0.00946633	PLCB1/GUCY1B3/ARHGAP35/PRKACA/VWF/GNAI1/PIK3CB/PLA2G4A/MYLK/ITPR1/TLN2/ITGA2/ITGB3/PIK3R3/COL3A1/AKT2/PIK3R2/GUCY1A3/TBXAS1/GNAI2/ADCY3/STIM1/ITPR3/MAPK14/PIK3R1/ROCK1/ITPR2/PIK3R5/FERMT3/RAP1A/PLA2G4F/P2RY12/PTGIR/ORAI1/LYN/PLCG2/FYN/PLCB2/PRKCZ/GP1BB/PIK3CD/RASGRP2/AKT3/ADCY2/PLA2G4C/PLA2G4E/ARHGEF12/PIK3CA/ROCK2/MAPK1/VASP/ADCY9/COL1A1/PLCB4/SRC/MYLK3/COL1A2/GP9/PPP1R12A/ADCY4/ADCY5/RAP1B/PIK3…	111
hsa04146	Peroxisome	76/5990	83/7528	0.0025271	0.0150196	0.0100883	SCP2/PEX11A/NUDT7/EPHX2/PAOX/PECR/ABCD4/DHRS4L1/FAR1/ACAA1/ACOX1/PRDX5/ACSL1/IDH1/ACOX3/ACOX2/PEX10/HAO2/HMGCLL1/PEX11B/AMACR/FAR2/DECR2/PEX7/ECI2/ACSL3/DDO/GNPAT/SOD1/PEX14/ACSL6/IDH2/HSD17B4/CRAT/SLC27A2/MLYCD/PRDX1/ABCD2/PEX13/PEX19/PEX26/PEX16/PMVK/ECH1/PIPOX/CROT/AGPS/ABCD1/MPV17/EHHADH/NOS2/PEX5L/PXMP4/ACSL5/PEX6/SLC25A17/MPV17L/HACL1/HAO1/PEX2/ACOT8/PEX5/PXMP2/DHRS4/XDH/NUDT12/PEX1/HMGCL/P…	76
hsa05031	Amphetamine addiction	63/5990	68/7528	0.00279047	0.0160828	0.0108025	GRIA1/GRIN2D/CAMK4/PRKACA/GRIN3A/CAMK2A/PRKCA/CALML4/PPP3CB/CALM3/PPP3CA/PPP3CC/PPP3R1/CALML6/CAMK2G/CREB3L2/DDC/CACNA1C/MAOB/CAMK2B/PRKCB/TH/CAMK2D/ATF6B/SLC18A1/HDAC1/GRIN2B/CREB3L1/CACNA1D/PPP1R1B/GRIN2A/CALM1/CREB3L4/GRIA4/JUN/STX1A/CALML5/ADCY5/PRKACG/CREB5/GNAS/PRKCG/CALML3/CREB1/ATF4/FOSB/GRIA2/PPP1CA/PPP1CC/SIRT1/PPP1CB/DRD1/SLC6A3/ARC/GRIN2C/ATF2/PPP3R2/GRIN3B/FOS/CREB3/GRIN1/CALM2/PDYN	63
hsa04919	Thyroid hormone signaling pathway	104/5990	116/7528	0.00280811	0.0160828	0.0108025	NOTCH3/SLC9A1/PLCB1/PDPK1/PRKACA/SLC16A10/NCOA2/MED13L/PIK3CB/MAP2K2/NCOR1/ATP2A2/ESR1/RAF1/PRKCA/ATP1A1/CREBBP/ITGB3/THRB/PIK3R3/AKT2/MAP2K1/PIK3R2/ATP1B3/MED27/TBC1D4/THRA/RCAN1/MTOR/NOTCH4/PLCD3/PIK3R1/PFKFB2/PRKCB/PFKP/BAD/HRAS/MED12L/NOTCH1/GSK3B/PLCE1/ATP1A4/PLCG2/PLCD1/HDAC1/PLCB2/ATP1B1/PIK3CD/MYH6/AKT3/MED1/CCND1/NCOA1/CASP9/NRAS/RHEB/KAT2A/WNT4/ITGAV/RXRA/PIK3CA/SLC2A1/MAPK1/KAT2B/PLCB4…	104
hsa05212	Pancreatic cancer	69/5990	75/7528	0.00289936	0.0163089	0.0109543	SMAD3/BCL2L1/TGFBR2/JAK1/EGFR/PIK3CB/NFKB1/RAF1/SMAD2/STAT3/IKBKB/CDKN1A/MAPK10/PIK3R3/TGFB2/AKT2/MAP2K1/PIK3R2/MTOR/ERBB2/SMAD4/PLD1/PIK3R1/EGF/TGFB3/RB1/MAPK8/BAD/RALGDS/RALA/E2F1/PIK3CD/AKT3/CDK6/CCND1/BRCA2/CASP9/VEGFA/PIK3CA/TGFA/GADD45G/MAPK1/ARHGEF6/BRAF/E2F2/CDC42/E2F3/MAPK9/RAC3/BAK1/RALBP1/STAT1/GADD45B/TGFBR1/AKT1/BAX/RAC2/RALB/TGFB1/POLK/CDKN2A/RAC1/TP53/KRAS/RPS6KB1/RAD51/CHUK/CDK4/D…	69
hsa05014	Amyotrophic lateral sclerosis (ALS)	48/5990	51/7528	0.0038202	0.0211116	0.0141802	GRIA1/BCL2L1/SLC1A2/GRIN2D/PPP3CB/PPP3CA/ALS2/PPP3CC/RAB5A/PPP3R1/TNFRSF1B/MAPK14/NEFM/TNFRSF1A/BCL2/BAD/GRIN2B/CASP9/BID/GRIN2A/GPX1/MAP2K3/DAXX/MAP2K6/MAP3K5/DERL1/SOD1/CASP12/CCS/MAPK13/CASP1/NOS1/PRPH/BAX/GRIA2/CYCS/GRIN2C/RAC1/TP53/MAPK12/TOMM40L/PPP3R2/NEFL/CASP3/APAF1/CAT/GRIN1/TOMM40	48
hsa04151	PI3K-Akt signaling pathway	301/5990	354/7528	0.00442093	0.0240102	0.0161272	BCL2L1/GNB1/IGF1R/JAK1/MAGI1/PDGFC/ITGA1/PDPK1/PRLR/EGFR/GNG2/VWF/COL4A2/PPP2CB/PIK3CB/IL6R/RPTOR/MET/MAP2K2/LPAR5/NFKB1/TNR/LAMA5/ITGB7/RAF1/PTK2/YWHAZ/TSC1/SGK1/PRKCA/GNG12/ANGPT1/FOXO3/TNXB/ITGA2/NGF/IKBKB/COL6A3/LAMA4/HSP90AA1/PPP2R5C/PPP2R2B/ITGB3/CDKN1A/EFNA2/PIK3R3/AKT2/CREB3L2/MAP2K1/PDGFRB/PIK3R2/LAMA3/THBS3/CSF3R/MTOR/ERBB2/ITGB4/YWHAE/PPP2R5E/GNG4/ITGA5/PDGFB/EFNA5/PIK3R1/FGFR2/EGF/BDN…	301
hsa04014	Ras signaling pathway	200/5990	232/7528	0.00527474	0.0281617	0.0189157	BCL2L1/GNB1/IGF1R/PDGFC/PRKACA/EGFR/GNG2/RAPGEF5/PIK3CB/PAK1/MET/MAP2K2/PLA2G4A/NFKB1/RAF1/PRKCA/GNG12/CALML4/ANGPT1/CALM3/NGF/IKBKB/NF1/RAB5A/MAPK10/CALML6/EFNA2/PIK3R3/AKT2/MRAS/ZAP70/MAP2K1/PDGFRB/PIK3R2/ETS1/RGL1/SYNGAP1/GNG4/PLD1/PDGFB/EFNA5/PIK3R1/FGFR2/EGF/BDNF/PLA2G6/KDR/KSR1/EFNA4/PRKCB/EFNA3/FGF7/MAPK8/RAP1A/FGF8/RGL2/PLA2G4F/NTRK2/GNB5/BAD/RALGDS/RALA/KITLG/RASAL2/GNGT1/RIN1/HRAS/ABL1/…	200
hsa05032	Morphine addiction	82/5990	91/7528	0.00558981	0.0293465	0.0197114	GNB1/PRKACA/GNG2/PDE4D/GNAI1/GRK5/PRKCA/GNG12/PDE1C/GABRA3/GABRB3/PDE10A/GNAI2/ADCY3/CACNA1A/GNG4/GABRE/PDE7A/CACNA1B/GABRG3/KCNJ6/PDE2A/PRKCB/PDE7B/GABRA4/GNB5/GNGT1/PDE4B/PDE1B/SLC32A1/GNG7/GRK6/KCNJ5/ADCY2/PDE11A/GNB4/GABRR1/PDE8A/ADORA1/GABBR1/PDE3A/PDE4A/OPRM1/GABRA1/ADCY9/GABRA2/GABRB2/ARRB2/GABBR2/PDE1A/GNAO1/GABRA5/ADCY4/ADCY5/PRKACG/ARRB1/GABRG1/GNAS/PRKCG/PDE3B/PDE4C/ADCY8/GABRD/ADCY6/P…	82
hsa04142	Lysosome	109/5990	123/7528	0.00572862	0.0295822	0.0198698	LAMP1/IGF2R/GNPTAB/GNS/AP3S1/CD63/LAPTM4A/ARSB/GBA/ATP6V0D2/CLTB/GALNS/CLTCL1/SLC17A5/GUSB/GGA2/DNASE2B/CTSB/CLN5/M6PR/GNPTG/CD164/CTSH/SORT1/AP3D1/SUMF1/AP1S3/CTSV/AP3B1/SCARB2/ARSG/AP1S2/MCOLN1/AP1B1/AP3B2/SGSH/AP3M2/CD68/SLC11A1/ATP6V1H/ARSA/AP1M2/AP4M1/CTSZ/ABCB9/CLTC/AP1S1/MAN2B1/LAPTM4B/HYAL1/NEU1/CTSO/TCIRG1/GALC/AP1G1/GAA/CTSA/ASAH1/ABCA2/IDUA/PPT2/GLB1/AP1G2/ATP6V0A4/ATP6AP1/GGA3/FUCA1/C…	109
hsa04713	Circadian entrainment	87/5990	97/7528	0.00602599	0.03013	0.0202377	GRIA1/GNB1/PLCB1/GRIN2D/GUCY1B3/PRKACA/GNG2/GNAI1/CAMK2A/NOS1AP/ITPR1/PRKCA/GNG12/CALML4/CALM3/CACNA1G/RYR1/MTNR1B/PER2/PER3/RYR3/CALML6/CAMK2G/CACNA1H/GUCY1A3/GNAI2/ADCY3/ITPR3/GNG4/CACNA1C/KCNJ6/CAMK2B/PRKCB/GNB5/RYR2/GNGT1/CAMK2D/GRIN2B/PLCB2/GNG7/ADCYAP1R1/CACNA1D/KCNJ5/ADCY2/GNB4/GRIN2A/CALM1/GRIA4/ADCY10/MAPK1/ADCY9/PLCB4/CALML5/CACNA1I/GNAO1/ADCY4/ADCY5/PRKACG/GNAS/PRKCG/ADCY8/ADCYAP1/CALM…	87
hsa05215	Prostate cancer	87/5990	97/7528	0.00602599	0.03013	0.0202377	IGF1R/PDGFC/PDPK1/ETV5/EGFR/TCF7L1/PIK3CB/MAP2K2/NFKB1/PLAT/RAF1/ERG/CREBBP/IKBKB/HSP90AA1/TCF7L2/CDKN1A/PIK3R3/AKT2/CREB3L2/MAP2K1/PDGFRB/PIK3R2/PLAU/MTOR/ERBB2/PDGFB/PIK3R1/FGFR2/EGF/IL1R2/RB1/ZEB1/BCL2/BAD/E2F1/HRAS/HSP90AB1/GSK3B/CREB3L1/PIK3CD/AKT3/CCND1/CASP9/NRAS/FGFR1/CREB3L4/PIK3CA/TGFA/MAPK1/BRAF/PDGFD/E2F2/CTNNB1/NFKBIA/E2F3/FOXO1/TCF7/PTEN/CREB5/SOS2/TMPRSS2/PDGFRA/IGF1/CREB1/EP300/SO…	87
hsa04917	Prolactin signaling pathway	64/5990	70/7528	0.00615337	0.0302861	0.0203425	TNFSF11/PRLR/PIK3CB/MAP2K2/NFKB1/ESR1/RAF1/STAT3/FOXO3/GCK/MAPK10/PIK3R3/AKT2/MAP2K1/PIK3R2/GALT/MAPK14/PIK3R1/SOCS6/JAK2/MAPK8/STAT5A/TH/HRAS/GSK3B/SHC2/SOCS1/PIK3CD/SOCS2/SHC3/AKT3/CCND1/SOCS5/NRAS/ESR2/PIK3CA/CCND2/MAPK1/SRC/SHC4/MAPK9/SLC2A2/MAPK13/SOS2/LHCGR/STAT1/STAT5B/SOS1/AKT1/PRL/CYP17A1/CISH/ELF5/IRF1/TNFRSF11A/SOCS7/MAPK12/KRAS/INS/SOCS4/FOS/GRB2/CGA/SHC1	64
hsa04350	TGF-beta signaling pathway	81/5990	90/7528	0.0063855	0.0306614	0.0205946	SMAD3/TGFBR2/SMURF2/PPP2CB/BMP7/SMAD2/BMPR2/NBL1/MINOS1-NBL1/CREBBP/LTBP1/ACVR1/SMURF1/TGFB2/SMAD4/BMPR1A/ROCK1/TGFB3/RGMB/NEO1/ACVR1B/RBX1/GDF5/PPP2R1A/BMP2/CHRD/ACVR2B/FMOD/BMP8B/SMAD7/LEFTY1/ZFYVE16/PPP2R1B/TGIF1/BMPR1B/DCN/MAPK1/SMAD6/LEFTY2/SMAD1/TFDP1/ZFYVE9/BMP5/TGIF2/ID3/SMAD9/PPP2CA/RGMA/PITX2/ID2/ACVR2A/EP300/TGFBR1/RHOA/GDF7/INHBA/HFE2/E2F5/BMP8A/CDKN2B/SKP1/TGFB1/HAMP/NODAL/ACVR1C/AMH…	81
hsa04330	Notch signaling pathway	45/5990	48/7528	0.00642466	0.0306614	0.0205946	NOTCH3/APH1B/LFNG/RFNG/CREBBP/CTBP1/DTX1/DVL2/CTBP2/PSEN1/MAML2/NOTCH4/PTCRA/MAML3/JAG1/NCOR2/NOTCH1/NUMBL/HDAC1/DTX2/KAT2A/NUMB/KAT2B/NOTCH2/DVL1/RBPJL/MAML1/APH1A/DTX4/EP300/DVL3/DLL4/DTX3/HES5/RBPJ/JAG2/ADAM17/HES1/NCSTN/DLL1/MFNG/HDAC2/CIR1/PSEN2/PSENEN	45
hsa05033	Nicotine addiction	38/5990	40/7528	0.00661205	0.0306614	0.0205946	GRIA1/GRIN2D/GRIN3A/GABRA3/GABRB3/CHRNB2/CACNA1A/GABRE/CACNA1B/GABRG3/SLC17A7/GABRA4/GRIN2B/CHRNA4/SLC32A1/GABRR1/GRIN2A/GABRA1/CHRNA6/GRIA4/CHRNA7/GABRA2/GABRB2/GABRA5/GABRG1/GABRD/GABRG2/GABRR3/GABRA6/GRIA2/GABRB1/GABRR2/GRIN2C/GRIN3B/GABRP/SLC17A8/GRIN1/SLC17A6	38
hsa04140	Autophagy - animal	113/5990	128/7528	0.00661896	0.0306614	0.0205946	BCL2L1/IGF1R/LAMP1/PDPK1/PRKACA/MTMR3/WIPI2/PPP2CB/DAPK2/PIK3CB/RPTOR/SNAP29/MAP2K2/RAF1/TSC1/ITPR1/CAMKK2/AMBRA1/ATG7/MAPK10/PIK3R3/AKT2/MRAS/MAP2K1/PIK3R2/PIK3C3/MTOR/VMP1/PIK3R1/ATG4B/TP53INP2/ATG3/MAPK8/CTSB/BCL2/BAD/RRAGB/MTMR4/IRS1/HRAS/EIF2AK3/DAPK1/ATG12/PIK3CD/RRAGD/RAB7A/AKT3/ULK2/BNIP3/NRAS/RHEB/PIK3CA/ATG10/STK11/CFLAR/EIF2S1/MAPK1/STX17/MAP3K7/WIPI1/SH3GLB1/ATG13/UVRAG/GABARAPL1/ATG1…	113
hsa04213	Longevity regulating pathway - multiple species	57/5990	62/7528	0.00714109	0.0323286	0.0217145	IGF1R/PRKACA/PIK3CB/RPTOR/FOXO3/PIK3R3/AKT2/PIK3R2/ADCY3/MTOR/PIK3R1/PRKAG2/IRS1/HRAS/HDAC1/PIK3CD/AKT3/ADCY2/NRAS/INSR/PRKAB2/PIK3CA/HSPA1L/ADCY9/PRKAG3/SOD1/AKT1S1/FOXO1/EIF4EBP2/CLPB/PRKAB1/ADCY4/ADCY5/ATG5/PRKACG/HSPA8/IGF1/ADCY8/ADCY6/AKT1/HSPA2/HSPA1A/IRS4/FOXA2/SIRT1/HSPA6/PRKAA1/HDAC2/HSPA1B/KRAS/RPS6KB1/IRS2/INS/PRKAG1/CAT/ADCY1/CRYAB	57
hsa04211	Longevity regulating pathway	80/5990	89/7528	0.00728677	0.0323286	0.0217145	IGF1R/ADIPOR1/CAMK4/PRKACA/PIK3CB/RPTOR/SESN1/NFKB1/TSC1/CAMKK2/FOXO3/PPARGC1A/PIK3R3/AKT2/CREB3L2/PIK3R2/ADCY3/MTOR/PIK3R1/EHMT1/PRKAG2/IRS1/HRAS/ATF6B/CREB3L1/PIK3CD/AKT3/ADCY2/EHMT2/ADIPOR2/NRAS/RHEB/INSR/PRKAB2/CREB3L4/PIK3CA/STK11/KL/ADCY9/PRKAG3/PPARG/ATG13/AKT1S1/FOXO1/PRKAB1/EIF4E1B/ADCY4/ADCY5/ATG5/PRKACG/TSC2/CREB5/RB1CC1/IGF1/ADCY8/SESN3/CREB1/ADCY6/ULK1/AKT1/EIF4E/ATF4/BAX/APPL1/IRS4/…	80
hsa04727	GABAergic synapse	80/5990	89/7528	0.00728677	0.0323286	0.0217145	GNB1/SLC38A3/PRKACA/GNG2/TRAK2/GNAI1/PRKCA/GNG12/GABRA3/GABRB3/GNAI2/ADCY3/CACNA1A/GNG4/CACNA1C/GABRE/CACNA1B/GABRG3/KCNJ6/GLS/ABAT/PRKCB/SLC6A13/CACNA1S/GABRA4/GNB5/GNGT1/SLC38A5/GPHN/SLC32A1/GNG7/CACNA1D/ADCY2/SLC38A1/GNB4/GABRR1/GABBR1/GABRA1/SLC12A5/ADCY9/GABRA2/SRC/GABARAPL1/GABRB2/GABBR2/GNAO1/GABRA5/GLUL/ADCY4/PLCL1/ADCY5/PRKACG/NSF/GABARAPL2/GABRG1/PRKCG/SLC6A1/ADCY8/GABRD/ADCY6/GABRG2/SL…	80
hsa04710	Circadian rhythm	30/5990	31/7528	0.00742132	0.0324683	0.0218083	CRY2/ARNTL/CSNK1E/LOC400927-CSNK1E/BHLHE41/PER2/PER3/RORA/PRKAG2/RBX1/NPAS2/BTRC/CSNK1D/CLOCK/PRKAB2/RORC/PRKAG3/FBXW11/RORB/PRKAB1/CRY1/CREB1/FBXL3/SKP1/PER1/PRKAA1/CUL1/BHLHE40/NR1D1/PRKAG1	30
hsa04916	Melanogenesis	90/5990	101/7528	0.00820936	0.035424	0.0237935	PLCB1/WNT6/PRKACA/TCF7L1/GNAI1/CAMK2A/MAP2K2/RAF1/PRKCA/FZD8/CALML4/CALM3/CREBBP/TCF7L2/DVL2/CALML6/MITF/CAMK2G/CREB3L2/MAP2K1/GNAI2/ADCY3/CAMK2B/WNT3A/WNT3/PRKCB/WNT5A/KITLG/HRAS/GSK3B/CAMK2D/WNT1/PLCB2/CREB3L1/FZD2/WNT7B/ADCY2/NRAS/CALM1/WNT4/CREB3L4/WNT7A/MAPK1/WNT9B/WNT10A/ADCY9/PLCB4/WNT9A/CTNNB1/CALML5/TCF7/DVL1/GNAO1/DCT/ADCY4/FZD7/ADCY5/WNT5B/PRKACG/GNAS/PRKCG/ADCY8/WNT2B/POMC/CALML3/CREB…	90
hsa04930	Type II diabetes mellitus	43/5990	46/7528	0.00903472	0.0380829	0.0255795	PRKCE/PIK3CB/HKDC1/CACNA1G/IKBKB/GCK/MAPK10/PIK3R3/PIK3R2/CACNA1A/MTOR/CACNA1C/CACNA1B/PIK3R1/MAPK8/KCNJ11/IRS1/HK1/PDX1/SOCS1/PRKCZ/PIK3CD/SOCS2/CACNA1D/INSR/CACNA1E/PIK3CA/MAPK1/ABCC8/MAPK9/SLC2A2/HK3/PRKCD/IRS4/HK2/MAFA/ADIPOQ/PKM/IRS2/INS/SOCS4/SLC2A4/PKLR	43
hsa00020	Citrate cycle (TCA cycle)	29/5990	30/7528	0.00906736	0.0380829	0.0255795	SDHD/ACO2/OGDH/SDHB/ACO1/SUCLG1/IDH1/SUCLG2/DLAT/PCK1/IDH3B/ACLY/PC/SDHA/IDH2/IDH3G/DLST/OGDHL/PDHB/MDH1/SDHC/PCK2/SUCLA2/FH/PDHA2/IDH3A/PDHA1/CS/DLD	29
hsa04912	GnRH signaling pathway	83/5990	93/7528	0.0100166	0.041516	0.0278854	PLCB1/PRKACA/EGFR/MMP2/CAMK2A/MAP2K2/PLA2G4A/RAF1/ITPR1/PRKCA/CALML4/CALM3/MAP3K1/MAPK10/CALML6/CAMK2G/MAP2K1/ADCY3/ITPR3/CACNA1C/PLD1/MAPK14/CAMK2B/ITPR2/PRKCB/MAPK8/CACNA1S/PLA2G4F/MAP3K4/HRAS/CAMK2D/PLCB2/PTK2B/CACNA1D/ADCY2/PLA2G4C/PLA2G4E/NRAS/CALM1/PLD2/JUN/MAP2K3/MAPK1/MAP2K6/ADCY9/PLCB4/SRC/CDC42/CALML5/MAPK9/ADCY4/ADCY5/PLA2G4B/JMJD7-PLA2G4B/PRKACG/MAPK13/SOS2/GNAS/ELK1/GNA11/ADCY8/CALML…	83
hsa05231	Choline metabolism in cancer	88/5990	99/7528	0.010479	0.0428688	0.0287941	DGKI/SLC44A5/PDGFC/PDPK1/EGFR/PIK3CB/MAP2K2/PLA2G4A/RAF1/WASL/TSC1/PRKCA/DGKE/MAPK10/PIK3R3/AKT2/MAP2K1/PDGFRB/PIK3R2/DGKD/MTOR/SLC44A1/PLD1/PDGFB/PIK3R1/EGF/PIP5K1C/PRKCB/WASF3/PIP5K1A/MAPK8/PLA2G4F/DGKG/SLC22A2/RALGDS/HRAS/SLC44A4/SLC22A3/WASF2/DGKZ/CHKA/PIK3CD/SLC44A3/AKT3/PLA2G4C/PLA2G4E/DGKH/NRAS/RHEB/SLC22A1/SLC22A5/PLD2/PIK3CA/JUN/DGKQ/MAPK1/SLC22A4/PDGFD/DGKB/DGKK/MAPK9/PLA2G4B/JMJD7-PLA2…	88
hsa02010	ABC transporters	42/5990	45/7528	0.0106945	0.0431891	0.0290092	ABCC3/ABCG1/ABCC1/ABCC2/ABCG4/ABCD4/ABCB8/ABCA9/ABCB11/ABCC5/ABCA4/ABCA13/ABCC4/TAP1/ABCA3/ABCA5/ABCG5/TAP2/ABCB6/ABCA1/ABCA12/ABCB10/ABCC9/CFTR/ABCB9/ABCC8/ABCG2/ABCC11/ABCG8/ABCD2/ABCA2/ABCA10/ABCC10/ABCB5/ABCC12/ABCB4/ABCC6/ABCA7/ABCB1/ABCD1/ABCA8/ABCA6	42
hsa04392	Hippo signaling pathway - multiple species	28/5990	29/7528	0.0110685	0.0441338	0.0296437	TEAD3/PAK1/FRMD6/STK3/CSNK1E/LOC400927-CSNK1E/DCHS1/TEAD1/SAV1/RASSF4/YAP1/WWC1/DCHS2/WTIP/RASSF6/MOB1B/FAT4/LIMD1/LATS1/LATS2/FRMD1/WWTR1/TEAD2/RASSF1/NF2/RASSF2/AJUBA/TEAD4	28
hsa05216	Thyroid cancer	35/5990	37/7528	0.0114235	0.0449799	0.0302121	TCF7L1/PAX8/MAP2K2/CDH1/TCF7L2/CDKN1A/MAP2K1/TPM3/HRAS/NCOA4/CCDC6/CCND1/TPR/NRAS/RXRA/GADD45G/MAPK1/PPARG/BRAF/RXRB/CTNNB1/TCF7/BAK1/NTRK1/GADD45B/RET/BAX/TFG/POLK/MYC/LEF1/RXRG/TP53/KRAS/DDB2	35
hsa04625	C-type lectin receptor signaling pathway	92/5990	104/7528	0.0122016	0.0474506	0.0318716	NFATC1/PIK3CB/PAK1/IRF9/NFKB1/RAF1/ITPR1/CALML4/PPP3CB/CALM3/PPP3CA/IKBKB/PPP3CC/MAPK10/PPP3R1/CALML6/PIK3R3/AKT2/MRAS/PIK3R2/IL10/ITPR3/MAP3K14/MAPK14/PIK3R1/KSR1/ITPR2/CBLB/MAPK8/HRAS/PLCG2/PLK3/LSP1/PTPN11/PIK3CD/NFATC3/AKT3/NRAS/ARHGEF12/CALM1/IL12A/PIK3CA/NFATC4/JUN/MAPK1/CASP8/SRC/IKBKE/NFKBIA/CLEC4E/CALML5/EGR3/NFATC2/NLRP3/BCL3/MAPK9/MALT1/IL17D/MAPK13/IL6/CASP1/CYLD/BCL10/IL12B/RRAS2/PTG…	92
hsa04962	Vasopressin-regulated water reabsorption	41/5990	44/7528	0.012643	0.0481841	0.0323642	PRKACA/AQP2/AQP3/VAMP2/RAB5A/DCTN1/DYNLL1/CREB3L2/ADCY3/RAB11B/DYNC1H1/DCTN4/CREB3L1/AVP/DCTN5/DCTN2/CREB3L4/DYNC2H1/DYNC1I1/ADCY9/DYNC1LI2/PRKACG/NSF/CREB5/GNAS/DYNC1LI1/ARHGDIA/AQP4/CREB1/ADCY6/RAB5C/DYNLL2/ARHGDIB/RAB11A/DYNC1I2/AVPR2/DYNC2LI1/ARHGDIG/STX4/CREB3/RAB5B	41
hsa05230	Central carbon metabolism in cancer	59/5990	65/7528	0.0126961	0.0481841	0.0323642	EGFR/PIK3CB/MET/MAP2K2/RAF1/HKDC1/GCK/PIK3R3/AKT2/MAP2K1/PDGFRB/PIK3R2/MTOR/ERBB2/PIK3R1/FGFR2/PFKM/GLS/SLC7A5/PFKP/IDH1/HRAS/TIGAR/HK1/FGFR3/PIK3CD/AKT3/NRAS/FGFR1/PIK3CA/LDHA/SLC16A3/SLC2A1/SLC1A5/MAPK1/PFKL/PDK1/SIRT3/PTEN/SCO2/SLC2A2/HK3/PDGFRA/HIF1A/NTRK3/FLT3/SIRT6/NTRK1/AKT1/RET/PDHB/HK2/PDHA2/MYC/TP53/PKM/GLS2/KRAS/PDHA1	59
hsa04922	Glucagon signaling pathway	91/5990	103/7528	0.0137011	0.0513793	0.0345104	SIK2/PLCB1/PRKACA/ACACA/CAMK2A/ITPR1/CALML4/PPP3CB/CALM3/PPP3CA/CREBBP/PPP3CC/GCK/PPARGC1A/PPP3R1/CALML6/AKT2/CAMK2G/CREB3L2/ITPR3/PPP4R3A/CAMK2B/ITPR2/PRKAG2/PYGL/PHKB/PFKFB1/CAMK2D/PCK1/PPARA/PLCB2/CREB3L1/AKT3/PYGB/ADCY2/LDHAL6A/PRKAB2/CALM1/CREB3L4/LDHA/CPT1A/SLC2A1/PYGM/PRKAG3/PLCB4/ACACB/CRTC2/PPP4R3B/PFKL/PRMT1/FOXO1/CALML5/PRKAB1/G6PC3/PRKACG/SLC2A2/CREB5/GNAS/CPT1C/PDE3B/CALML3/CREB1/EP3…	91
hsa04662	B cell receptor signaling pathway	64/5990	71/7528	0.0139102	0.0515494	0.0346247	NFATC1/INPP5D/CD22/PIK3CB/MAP2K2/NFKB1/RAF1/VAV3/PPP3CB/PPP3CA/IKBKB/PPP3CC/CARD11/PPP3R1/PIK3R3/AKT2/MAP2K1/IFITM1/PIK3R2/PIK3R1/PRKCB/HRAS/GSK3B/LYN/PLCG2/PIK3CD/NFATC3/AKT3/CD19/PIK3AP1/NRAS/CD79B/PIK3CA/JUN/CR2/CD72/MAPK1/NFKBIE/CD81/NFKBIA/NFATC2/MALT1/RAC3/SOS2/BCL10/PTPN6/SOS1/BTK/AKT1/VAV2/RAC2/RASGRP3/DAPP1/FCGR2B/VAV1/RAC1/LILRB3/KRAS/PPP3R2/INPPL1/CHUK/FOS/GRB2/CD79A	64
hsa04120	Ubiquitin mediated proteolysis	119/5990	137/7528	0.0175549	0.0643	0.043189	SMURF2/UBE2H/FANCL/UBE2J1/TRIP12/CDC16/RFWD2/UBE2Q2/FBXW8/DET1/TRIM37/HERC1/MAP3K1/NEDD4L/NEDD4/SMURF1/WWP2/UBE2L3/UBE2E2/UBE2QL1/UBE2E3/CBLB/UBE3C/UBE2J2/CUL3/CUL5/HERC2/UBE2I/ANAPC2/RBX1/BIRC6/UBE2D2/UBE2W/RNF7/PIAS4/AIRE/BTRC/SOCS1/UBE4B/FBXO2/UBE2K/HUWE1/RHOBTB1/MID1/PML/UBR5/PIAS2/TRIM32/UBE2G1/UBA7/UBE3B/UBA3/ANAPC1/FZR1/UBE2E1/PIAS3/UBE2O/FBXW11/KEAP1/CDC34/TRAF6/MGRN1/HERC3/UBE2N/UBE4A/UB…	119
hsa04218	Cellular senescence	138/5990	160/7528	0.0183677	0.0665039	0.0446693	CCNA1/SMAD3/TGFBR2/NFATC1/PIK3CB/MAP2K2/NFKB1/RAF1/SQSTM1/TSC1/ITPR1/SMAD2/CALML4/PPP3CB/FOXO3/CALM3/PPP3CA/PPP3CC/CDKN1A/CDC25A/PPP3R1/CALML6/PIK3R3/TGFB2/AKT2/MRAS/MAP2K1/PIK3R2/ITPR3/ETS1/MTOR/HIPK2/CHEK2/MAPK14/PIK3R1/TGFB3/ATM/ITPR2/CCNB2/RB1/TRAF3IP2/E2F1/CAPN1/HLA-G/HRAS/MCU/RASSF5/BTRC/PIK3CD/CACNA1D/NFATC3/AKT3/CDK6/LIN52/CCND1/NRAS/RHEB/CALM1/RAD9B/PIK3CA/CCND2/NFATC4/MAP2K3/GADD45G/MAP…	138
hsa04210	Apoptosis	118/5990	136/7528	0.0193672	0.0693259	0.0465648	BCL2L1/SPTA1/PDPK1/LMNA/PTPN13/PIK3CB/MAP2K2/NFKB1/RAF1/SPTAN1/ITPR1/RIPK1/NGF/IKBKB/DAB2IP/SEPT4/MAPK10/PIK3R3/AKT2/MAP2K1/PIK3R2/ITPR3/MAP3K14/CASP2/PIK3R1/ATM/ITPR2/FAS/TNFRSF10B/MAPK8/TNFRSF1A/CTSB/BCL2/BAD/CAPN1/HRAS/EIF2AK3/CASP7/TUBA1B/PRF1/TUBA8/CTSH/PIK3CD/AKT3/PARP1/TRADD/TUBA4A/CTSV/CASP9/NRAS/BID/FASLG/TUBA1C/BBC3/PIK3CA/JUN/DFFB/CFLAR/EIF2S1/DAXX/GADD45G/MAPK1/CASP8/MAP3K5/CTSZ/CASP6…	118
hsa05130	Pathogenic Escherichia coli infection	50/5990	55/7528	0.0202452	0.0716545	0.0481288	WASL/YWHAZ/PRKCA/CDH1/ROCK1/EZR/ARPC3/CLDN1/TUBB4A/KRT18/ABL1/TUBA1B/FYN/TUBA8/TUBB2B/NCK1/TUBA4A/NCK2/TUBA1C/ARPC1B/ROCK2/CDC42/CTNNB1/CTTN/ARPC5L/HCLS1/OCLN/ACTB/ARPC4/TUBA3D/TLR5/RHOA/TUBA1A/TUBA3C/TUBA3E/TUBAL3/ARPC2/ACTG1/ARHGEF2/TUBB/TUBB8/CD14/TUBB6/ARPC5/TUBB3/TUBB1/YWHAQ/NCL/TUBB2A/ITGB1	50
hsa00520	Amino sugar and nucleotide sugar metabolism	44/5990	48/7528	0.0208075	0.0728262	0.0489159	CYB5R3/AMDHD2/HKDC1/GCK/GMDS/GFPT2/GALT/NPL/HK1/NAGK/UXS1/PGM1/NANS/CYB5R1/GALK1/GNE/GPI/GMPPA/PMM2/FUK/PMM1/CMAS/UGP2/CHIT1/HK3/UAP1/CYB5R2/GALE/GNPDA1/HK2/TSTA3/GMPPB/GNPNAT1/PGM3/PGM2/UGDH/CHIA/HEXA/FPGT/GNPDA2/HEXB/CYB5RL/CYB5R4/MPI	44
hsa00051	Fructose and mannose metabolism	31/5990	33/7528	0.0232737	0.0788302	0.0529486	HKDC1/AKR1B10/GMDS/PFKM/PFKFB2/PFKP/PFKFB1/TIGAR/HK1/SORD/ENOSF1/ALDOA/GMPPA/PFKFB3/PFKL/PMM2/FUK/PMM1/HK3/TKFC/KHK/HK2/TSTA3/PFKFB4/GMPPB/ALDOB/FBP1/TPI1/AKR1B1/FPGT/MPI	31
hsa03410	Base excision repair	31/5990	33/7528	0.0232737	0.0788302	0.0529486	LIG3/POLE4/SMUG1/PARP1/POLB/NEIL3/LIG1/FEN1/NEIL1/NEIL2/POLE/PARP4/PCNA/POLE2/MUTYH/OGG1/MBD4/PARP3/POLD2/APEX1/HMGB1/POLD3/MPG/XRCC1/POLE3/POLD1/POLL/POLD4/NTHL1/PARP2/UNG	31
hsa04215	Apoptosis - multiple species	31/5990	33/7528	0.0232737	0.0788302	0.0529486	BCL2L1/SEPT4/MAPK10/MAPK8/TNFRSF1A/BCL2/BIRC6/CASP7/CASP9/BID/BBC3/CASP8/MAPK9/BAK1/BCL2L11/NGFR/BAX/BIRC7/DIABLO/HTRA2/CYCS/BIRC2/BOK/BIRC8/BIRC3/BIRC5/PMAIP1/BECN1/CASP3/FADD/APAF1	31
hsa01524	Platinum drug resistance	65/5990	73/7528	0.0247812	0.0829949	0.0557459	BCL2L1/PDPK1/ATP7B/ABCC2/PIK3CB/MSH6/CDKN1A/PIK3R3/AKT2/PIK3R2/ERBB2/MGST3/PIK3R1/MSH3/ATM/FAS/TOP2B/BCL2/BAD/REV3L/GSTO2/PIK3CD/AKT3/CASP9/GSTM2/BID/FASLG/GSTM1/POLH/BBC3/PIK3CA/MAPK1/CASP8/MAP3K5/MSH2/GSTM5/GSTM4/GSTM3/BAK1/AKT1/MGST1/BAX/GSTA2/CYCS/TOP2A/BIRC2/BRCA1/CDKN2A/GSTA4/MDM2/BIRC3/GSTA3/BIRC5/PMAIP1/TP53/GSTP1/MGST2/XPA/MLH1/GSTA5/CASP3/FADD/APAF1/ATP7A/GSTO1	65
hsa04261	Adrenergic signaling in cardiomyocytes	125/5990	145/7528	0.0250302	0.0829949	0.0557459	SLC9A1/PLCB1/PRKACA/PPP2CB/GNAI1/CAMK2A/SCN1B/ATP2A2/SLC8A1/CACNG1/CACNB1/ADRA1B/TNNT2/PRKCA/KCNE1/CALML4/ATP1A1/CALM3/PPP2R5C/PPP2R2B/CALML6/ATP2B4/AKT2/CAMK2G/CREB3L2/GNAI2/ADCY3/ATP1B3/PPP2R5E/CACNA1C/MAPK14/CAMK2B/CACNA2D3/CACNA2D2/PIK3R5/TPM3/TPM4/CACNA1S/CACNB2/BCL2/RYR2/PPP2R2D/CACNB4/KCNQ1/ATP2B2/PPP2R1A/PPP2R5A/ATP1A4/MYH7/CAMK2D/ATF6B/PLCB2/ATP1B1/CREM/CREB3L1/CACNA2D1/ACTC1/PPP1R1A/MYH…	125
hsa04012	ErbB signaling pathway	75/5990	85/7528	0.0262241	0.0860478	0.0577966	NRG1/EGFR/PIK3CB/PAK1/CAMK2A/MAP2K2/RAF1/PTK2/PRKCA/CDKN1A/MAPK10/PIK3R3/AKT2/CAMK2G/MAP2K1/PIK3R2/MTOR/ERBB2/PIK3R1/EGF/CAMK2B/CBLB/PRKCB/MAPK8/STAT5A/CRK/BAD/HRAS/ABL1/GSK3B/PLCG2/CAMK2D/SHC2/PIK3CD/SHC3/AKT3/NRG2/NCK1/NCK2/ERBB4/NRAS/PIK3CA/JUN/ABL2/TGFA/MAPK1/PAK4/BRAF/SRC/NRG3/PAK6/SHC4/MAPK9/ERBB3/SOS2/PRKCG/ELK1/STAT5B/SOS1/PLCG1/MAP2K4/AKT1/CRKL/GAB1/MYC/EREG/KRAS/RPS6KB1/CBL/GRB2/HBEGF/P…	75
hsa04514	Cell adhesion molecules (CAMs)	124/5990	144/7528	0.0274216	0.0883388	0.0593354	SDC1/CD22/ITGB7/CLDN14/NFASC/CDH5/NRXN1/CDH1/NCAM1/NLGN4X/CDH4/NLGN1/PTPRF/SDC2/HLA-DRB1/CLDN10/F11R/MPZL1/CNTN1/ITGA8/CD58/CTLA4/SPN/SELP/NRXN3/HLA-DQB1/ALCAM/HLA-DRA/ITGB2/NEO1/CLDN1/SELPLG/HLA-DPA1/JAM3/ITGAL/CLDN19/HLA-G/CD226/CD28/CD8A/CLDN7/CADM3/ITGA9/PTPRM/JAM2/HLA-DRB5/ITGAM/NRXN2/CDH15/CNTNAP2/CD40/ITGAV/NRCAM/NCAM2/PDCD1LG2/CDH3/CD6/VCAM1/PECAM1/CLDN15/CLDN18/CLDN5/CADM1/HLA-DMB/NTNG2/…	124
hsa04115	p53 signaling pathway	64/5990	72/7528	0.0280441	0.0883388	0.0593354	SHISA5/BCL2L1/CD82/SESN1/RFWD2/CDKN1A/SERPINB5/CHEK2/SFN/ATM/TP73/CCNB2/FAS/TNFRSF10B/BCL2/AIFM2/MDM4/CDK6/CCND1/CASP9/BID/BBC3/CCND2/GADD45G/STEAP3/CASP8/PTEN/ATR/PERP/TSC2/RRM2B/IGF1/SESN3/TP53AIP1/GADD45B/RRM2/BAX/RPRM/CCNB1/PPM1D/CYCS/SESN2/ZMAT3/SERPINE1/RCHY1/CCND3/EI24/CDKN2A/SIAH1/MDM2/GORAB/CCNE2/PMAIP1/TP53/CHEK1/GTSE1/ADGRB1/IGFBP3/CASP3/CDK4/APAF1/CDK1/DDB2/CDK2	64
hsa04520	Adherens junction	64/5990	72/7528	0.0280441	0.0883388	0.0593354	ACTN4/SMAD3/TGFBR2/IGF1R/PTPRJ/EGFR/TCF7L1/MET/WASL/BAIAP2/SMAD2/CSNK2B/CREBBP/CDH1/TCF7L2/NLK/PTPRF/PARD3/ERBB2/SMAD4/CTNNA2/TJP1/VCL/WASF3/LMO7/ACTN1/CTNNA1/CTNNA3/YES1/WASF2/FYN/CTNND1/FARP2/PTPRM/INSR/FGFR1/SORBS1/PTPN1/MAPK1/MAP3K7/CSNK2A3/SRC/CDC42/CTNNB1/IQGAP1/CSNK2A1/TCF7/FER/RAC3/ACTB/PTPN6/SNAI2/ACP1/EP300/SNAI1/TGFBR1/RHOA/RAC2/SSX2IP/ACTG1/PTPRB/CSNK2A2/LEF1/RAC1	64
hsa05218	Melanoma	64/5990	72/7528	0.0280441	0.0883388	0.0593354	IGF1R/PDGFC/EGFR/PIK3CB/MET/MAP2K2/RAF1/CDH1/CDKN1A/MITF/PIK3R3/AKT2/MAP2K1/PDGFRB/PIK3R2/PDGFB/PIK3R1/EGF/RB1/FGF7/FGF8/BAD/E2F1/HRAS/FGF16/PIK3CD/AKT3/CDK6/CCND1/NRAS/FGFR1/FGF1/PIK3CA/GADD45G/MAPK1/BRAF/PDGFD/E2F2/E2F3/PTEN/FGF10/FGF18/BAK1/PDGFRA/FGF2/IGF1/GADD45B/AKT1/PDGFA/BAX/FGF6/FGF19/POLK/CDKN2A/MDM2/FGF3/TP53/FGF4/KRAS/FGF20/FGF23/CDK4/FGF9/DDB2	64
hsa04721	Synaptic vesicle cycle	69/5990	78/7528	0.0288632	0.0900189	0.0604638	SLC1A2/SLC1A1/DNM3/SYT1/NAPA/VAMP2/ATP6V0D2/CLTB/AP2A2/CACNA1A/SLC6A7/ATP6V1A/CACNA1B/CLTCL1/SLC6A4/UNC13C/ATP6V0E1/AP2S1/SLC6A13/SLC17A7/SLC6A2/SLC6A9/SLC1A6/SLC18A1/CPLX1/SLC32A1/RIMS1/CPLX4/UNC13A/CPLX2/ATP6V1E2/SLC1A7/ATP6V1H/SLC18A3/CLTC/STX1A/STX3/TCIRG1/AP2A1/CPLX3/NSF/DNM1/ATP6V1D/SLC6A1/AP2M1/STX2/DNM2/STX1B/ATP6V0A4/STXBP1/SLC6A12/SLC1A3/ATP6V0E2/ATP6V0C/RAB3A/UNC13B/SNAP25/ATP6V1C2/ATP…	69
hsa00534	Glycosaminoglycan biosynthesis - heparan sulfate / heparin	23/5990	24/7528	0.0295341	0.0901661	0.0605627	HS3ST3B1/EXT1/XYLT1/HS3ST1/NDST1/HS3ST2/EXTL3/HS6ST3/B3GAT3/HS6ST1/B4GALT7/EXTL1/HS2ST1/NDST2/NDST4/HS6ST2/XYLT2/EXT2/GLCE/HS3ST3A1/HS3ST5/NDST3/B3GALT6	23
hsa04977	Vitamin digestion and absorption	23/5990	24/7528	0.0295341	0.0901661	0.0605627	ABCC1/SCARB1/TCN2/CUBN/FOLH1/SLC19A1/PLB1/MMACHC/SLC5A6/BTD/SLC19A3/APOA4/APOB/SLC46A1/SLC23A1/LRAT/APOA1/AWAT2/RBP2/SLC52A3/GIF/SLC19A2/LMBRD1	23
hsa04931	Insulin resistance	94/5990	108/7528	0.0297691	0.0901661	0.0605627	SLC27A6/PRKCE/PDPK1/PIK3CB/NFKB1/MLXIP/STAT3/RPS6KA2/IKBKB/MAPK10/PPARGC1A/PTPRF/PIK3R3/AKT2/CREB3L2/PIK3R2/TBC1D4/MTOR/GFPT2/PIK3R1/PRKAG2/SLC27A1/PRKCB/MAPK8/MLXIPL/TNFRSF1A/IRS1/PYGL/NR1H3/GSK3B/PCK1/PPARA/CREB3L1/PRKCZ/PTPN11/PIK3CD/RPS6KA1/AKT3/PYGB/INSR/PRKAB2/CREB3L4/PIK3CA/PTPN1/CPT1A/SLC2A1/PPARGC1B/SREBF1/PYGM/PRKAG3/SLC27A5/RPS6KA3/ACACB/CRTC2/CD36/NFKBIA/FOXO1/PTEN/PRKAB1/MAPK9/G6PC3/…	94
hsa04927	Cortisol synthesis and secretion	58/5990	65/7528	0.0305681	0.0917043	0.0615959	PLCB1/PRKACA/ITPR1/NCEH1/CACNA1G/KCNK2/CREB3L2/CACNA1H/SCARB1/ADCY3/ITPR3/CACNA1C/ITPR2/CACNA1S/PBX1/MC2R/ORAI1/ATF6B/PLCB2/CREB3L1/CACNA1D/ADCY2/PDE8A/KCNK3/CYP11A1/CYP11B1/CREB3L4/NR4A1/LDLR/NR5A1/ADCY9/PLCB4/CACNA1I/ADCY4/ADCY5/AGT/PRKACG/HSD3B1/CREB5/GNAS/GNA11/ADCY8/POMC/CREB1/ADCY6/PDE8B/STAR/ATF4/CYP17A1/GNAQ/MRAP/SP1/ATF2/KCNA4/NR0B1/PLCB3/CREB3/ADCY1	58
hsa05145	Toxoplasmosis	98/5990	113/7528	0.0326201	0.0969371	0.0651107	BCL2L1/JAK1/PDPK1/GNAI1/NFKB1/LAMA5/IFNGR1/STAT3/IL10RA/IKBKB/LAMA4/MAPK10/TGFB2/AKT2/GNAI2/LAMA3/HLA-DRB1/IL10/TAB1/MAPK14/TGFB3/LAMB3/LAMB1/PIK3R5/JAK2/MAPK8/HLA-DQB1/IL10RB/TNFRSF1A/HLA-DRA/LAMA2/BCL2/BAD/HLA-DPA1/TLR2/LAMA1/SOCS1/LAMB4/AKT3/HLA-DRB5/CASP9/PPIF/CD40/LAMC1/IFNGR2/LAMC2/IL12A/LDLR/HSPA1L/MAP2K3/MAPK1/MAP2K6/MAP3K7/CASP8/LAMC3/HLA-DMB/NFKBIA/TRAF6/GNAO1/HLA-DOB/MAPK9/HLA-DQA2/PIK…	98
hsa04659	Th17 cell differentiation	93/5990	107/7528	0.0329465	0.0969921	0.0651476	SMAD3/LCK/TGFBR2/JAK1/NFATC1/IL21R/IL6R/NFKB1/IFNGR1/SMAD2/STAT3/PPP3CB/PPP3CA/IKBKB/PPP3CC/HSP90AA1/IL1R1/AHR/MAPK10/PPP3R1/ZAP70/RUNX1/IL1RAP/HLA-DRB1/MTOR/SMAD4/RORA/IL12RB1/MAPK14/RARA/JAK2/MAPK8/STAT5A/HLA-DQB1/IL6ST/HLA-DRA/HLA-DPA1/GATA3/HSP90AB1/CD247/LAT/NFATC3/HLA-DRB5/IL4R/IL21/IFNGR2/RXRA/JUN/RORC/MAPK1/NFKBIE/HLA-DMB/RXRB/NFKBIA/NFATC2/HLA-DOB/MAPK9/HLA-DQA2/IL17D/IRF4/MAPK13/IL6/HLA…	93
hsa00340	Histidine metabolism	22/5990	23/7528	0.035809	0.103977	0.0698389	ALDH3A1/ALDH1B1/ALDH3B2/HAL/CNDP1/MAOB/ASPA/HDC/UROC1/ALDH3B1/ALDH7A1/ALDH9A1/AMDHD1/ALDH3A2/ALDH1A3/FTCD/CARNMT1/CNDP2/AOC1/ALDH2/CARNS1/HNMT	22
hsa04670	Leukocyte transendothelial migration	97/5990	112/7528	0.0359792	0.103977	0.0698389	ACTN4/ARHGAP35/MMP2/GNAI1/PIK3CB/PTK2/CLDN14/VAV3/PRKCA/CDH5/PIK3R3/PIK3R2/GNAI2/CLDN10/F11R/ITK/CTNNA2/MAPK14/PIK3R1/ROCK1/EZR/VCL/PRKCB/CYBA/RAP1A/PXN/ITGB2/CLDN1/JAM3/BCAR1/ITGAL/CLDN19/ACTN1/CTNNA1/MYL7/CTNNA3/PLCG2/CLDN7/RASSF5/CTNND1/PTPN11/PIK3CD/PTK2B/JAM2/MYL10/ITGAM/NCF4/RHOH/PIK3CA/VCAM1/RAPGEF3/ROCK2/PECAM1/VASP/CLDN15/CLDN18/CLDN5/THY1/CDC42/CTNNB1/SIPA1/ICAM1/RAP1B/OCLN/MAPK13/ACTB/…	97
hsa05163	Human cytomegalovirus infection	190/5990	225/7528	0.0363521	0.104099	0.0699212	GNB1/JAK1/PLCB1/NFATC1/PRKACA/EGFR/GNG2/GNAI1/PIK3CB/IL6R/CCL2/MAP2K2/NFKB1/RAF1/PTK2/TSC1/ITPR1/PRKCA/GNG12/CALML4/STAT3/RIPK1/PPP3CB/CALM3/PPP3CA/IL10RA/IKBKB/PPP3CC/ITGB3/IL1R1/AKAP13/CDKN1A/PPP3R1/CALML6/PIK3R3/AKT2/CREB3L2/MAP2K1/PIK3R2/GNAI2/ADCY3/ITPR3/MTOR/GNG4/MAPK14/PIK3R1/CXCR2/ROCK1/ITPR2/FAS/PRKCB/RB1/GNA12/CRK/IL10RB/PXN/TNFRSF1A/GNB5/BCAR1/E2F1/TMEM173/GNGT1/HLA-G/HRAS/ARHGEF11/GSK…	190
hsa04960	Aldosterone-regulated sodium reabsorption	34/5990	37/7528	0.0391913	0.111219	0.0747033	PDPK1/SCNN1A/PIK3CB/SGK1/PRKCA/ATP1A1/NEDD4L/PIK3R3/PIK3R2/ATP1B3/PIK3R1/SFN/NR3C2/PRKCB/IRS1/ATP1A4/ATP1B1/PIK3CD/INSR/SLC9A3R2/PIK3CA/MAPK1/HSD11B2/KCNJ1/ATP1A3/PRKCG/ATP1A2/IGF1/SCNN1B/SCNN1G/KRAS/INS/ATP1B2/FXYD2	34
hsa04920	Adipocytokine signaling pathway	61/5990	69/7528	0.0403023	0.11333	0.0761211	ADIPOR1/NFKB1/CAMKK2/STAT3/IKBKB/MAPK10/PPARGC1A/AKT2/MTOR/TNFRSF1B/PRKAG2/JAK2/MAPK8/TNFRSF1A/ACSBG1/ACSL1/IRS1/LEP/PCK1/PPARA/PTPN11/AKT3/TRADD/ADIPOR2/PRKAB2/RXRA/STK11/ACSL3/CPT1A/SLC2A1/PRKAG3/NFKBIE/ACACB/CD36/RXRB/NFKBIA/ACSL6/PRKAB1/MAPK9/G6PC3/ACSBG2/CPT1C/POMC/AKT1/G6PC/IRS4/PCK2/PRKCQ/ACSL5/G6PC2/PRKAA1/ADIPOQ/TRAF2/RXRG/IRS2/CHUK/PRKAG1/SLC2A4/AGRP/NPY/LEPR	61
hsa00533	Glycosaminoglycan biosynthesis - keratan sulfate	14/5990	14/7528	0.0406547	0.11333	0.0761211	ST3GAL3/CHST1/B3GNT2/B4GALT4/B4GALT2/B4GALT1/ST3GAL1/CHST4/FUT8/ST3GAL2/B3GNT7/CHST6/CHST2/B4GALT3	14
hsa04918	Thyroid hormone synthesis	65/5990	74/7528	0.0458187	0.126604	0.0850375	GPX3/PLCB1/PRKACA/PAX8/ITPR1/PRKCA/ATP1A1/CREB3L2/TG/ADCY3/ATP1B3/ITPR3/HSPA5/TTF2/SLC26A4/GPX6/ITPR2/PRKCB/TTR/GPX2/ATP1A4/ATF6B/PLCB2/ATP1B1/CREB3L1/TPO/ADCY2/ASGR1/TSHB/GPX1/GPX5/CREB3L4/ADCY9/PLCB4/ATP1A3/GSR/ADCY4/ADCY5/SLC5A5/PRKACG/CREB5/GNAS/PRKCG/ATP1A2/ADCY8/CANX/CREB1/ADCY6/ATF4/GNAQ/TSHR/DUOX2/ASGR2/GPX7/ATF2/LRP2/PDIA4/TTF1/PLCB3/ATP1B2/CREB3/CGA/ALB/ADCY1/FXYD2	65
hsa04371	Apelin signaling pathway	117/5990	137/7528	0.0505641	0.138502	0.0930286	NOTCH3/SLC9A1/SMAD3/GNB1/PRKCE/PLCB1/CAMK4/PRKACA/GNG2/GNAI1/MAP2K2/PLAT/ACTA2/RAF1/MYLK/ITPR1/SLC8A1/SMAD2/GNG12/CALML4/CALM3/CDH1/RYR1/KLF2/PPARGC1A/RYR3/CALML6/SLC8A2/AKT2/MRAS/MAP2K1/GNAI2/ADCY3/ITPR3/PIK3C3/MTOR/MEF2D/GNG4/SMAD4/HDAC5/ITPR2/PRKAG2/PIK3R5/GNB5/RYR2/SLC8A3/JAG1/GNGT1/HRAS/PLCB2/GNG7/MEF2A/AKT3/MEF2C/ADCY2/GNB4/HDAC4/CCND1/NRAS/PRKAB2/CALM1/ADCY10/MAPK1/ADCY9/PRKAG3/PLCB4/NRF1/…	117
hsa04610	Complement and coagulation cascades	69/5990	79/7528	0.051199	0.139032	0.0933848	VWF/KLKB1/BDKRB2/SERPINA1/PLAT/F5/MASP1/PLG/PLAU/C1QC/C1S/SERPINB2/ITGB2/C1QB/CD55/CD59/CLU/CPB2/ITGAM/C8A/C7/SERPIND1/A2M/SERPING1/C2/C9/C1R/CR2/C6/SERPINA5/PROS1/C4A/C4B/C3/TFPI/SERPINF2/C8B/C5AR1/PROC/MASP2/FGA/KNG1/F13A1/BDKRB1/SERPINC1/ITGAX/F7/C4BPA/MBL2/PROCR/F8/CFB/C3AR1/CR1/SERPINE1/C4BPB/VSIG4/F2R/PLAUR/FGB/VTN/CFH/C1QA/F11/F9/F12/F2RL3/F10/CD46	69
hsa04530	Tight junction	144/5990	170/7528	0.0530889	0.142932	0.0960041	ACTN4/MAGI1/CGNL1/PRKCE/PRKACA/SYNPO/DLG2/PPP2CB/RAB8A/TJAP1/ACTR3C/WASL/CLDN14/EPB41L4B/LLGL1/MAP3K1/NEDD4L/NEDD4/PPP2R2B/MAPK10/ACTR3/PARD3/RUNX1/MYH9/ARHGAP17/MYH7B/MYH14/ERBB2/CLDN10/F11R/ROCK1/EZR/DLG1/TJP1/RAB8B/PRKAG2/MAPK8/RAP1A/CLDN1/JAM3/PPP2R2D/RAPGEF2/CLDN19/ACTN1/PPP2R1A/ACTR3B/MYH11/TUBA1B/DLG3/CLDN7/RAPGEF6/CGN/MYH3/TUBA8/PRKCZ/JAM2/CACNA1D/ARHGEF18/CCND1/TUBA4A/TJP2/TIAM1/TUBA1C/P…	144
hsa04150	mTOR signaling pathway	130/5990	153/7528	0.0542725	0.143756	0.0965576	IGF1R/WNT6/PDPK1/STRADB/FLCN/PIK3CB/RPTOR/MAP2K2/MAPKAP1/RAF1/TSC1/SGK1/PRKCA/FZD8/RPS6KA2/IKBKB/DVL2/PIK3R3/AKT2/MAP2K1/PIK3R2/MTOR/ATP6V1A/CLIP1/PIK3R1/WNT3A/LPIN1/SLC7A5/WNT3/PRKCB/WNT5A/TNFRSF1A/RNF152/FNIP2/RRAGB/LRP5/IRS1/HRAS/GRB10/GSK3B/WNT1/PRR5/FZD2/PIK3CD/RPS6KA1/CAB39/RRAGD/WNT7B/AKT3/RICTOR/ULK2/TTI1/NRAS/RHEB/INSR/CAB39L/WNT4/PIK3CA/ATP6V1E2/STK11/WNT7A/DEPDC5/MAPK1/WNT9B/ATP6V1H/WN…	130
hsa04744	Phototransduction	26/5990	28/7528	0.0547485	0.143756	0.0965576	GNB1/PDE6A/CALML4/CALM3/CALML6/RCVRN/PDE6B/GNGT1/RGS9/GUCA1A/CALM1/SLC24A1/CNGB1/CALML5/SAG/GRK7/GNAT1/GUCY2F/CNGA1/CALML3/GNAT2/GUCY2D/PDE6G/RHO/GRK1/CALM2	26
hsa05167	Kaposi sarcoma-associated herpesvirus infection	157/5990	186/7528	0.0554436	0.143756	0.0965576	GNB1/JAK1/NFATC1/GNG2/PIK3CB/IRF9/MAP2K2/NFKB1/RAF1/ITPR1/IFNGR1/GNG12/CALML4/STAT3/PPP3CB/CALM3/PPP3CA/CREBBP/IKBKB/PPP3CC/EIF2AK2/CDKN1A/MAPK10/PPP3R1/CALML6/PIK3R3/CD200R1/AKT2/MAP2K1/PIK3R2/ITPR3/PIK3C3/RCAN1/MTOR/GNG4/PDGFB/MAPK14/PIK3R1/ITPR2/ATG3/FAS/PIK3R5/JAK2/RB1/MAPK8/IL6ST/CCR8/TNFRSF1A/GNB5/CCR4/MICA/PREX1/E2F1/GNGT1/HLA-G/HRAS/MICB/GSK3B/LYN/PLCG2/UBB/GNG7/PIK3CD/CLEC2B/NFATC3/AKT3/…	157
hsa04970	Salivary secretion	78/5990	90/7528	0.0556768	0.143756	0.0965576	STATH/PRH1/SLC9A1/PLCB1/GUCY1B3/PRKACA/KCNMA1/ITPR1/ADRA1B/VAMP2/PRKCA/CALML4/ATP1A1/CALM3/RYR3/CALML6/ATP2B4/GUCY1A3/ADCY3/ATP1B3/ITPR3/CD38/ITPR2/PRKCB/MUC5B/ATP2B2/ATP1A4/CST3/PLCB2/CST2/ATP1B1/ADCY2/ADRA1A/SLC12A2/DMBT1/CALM1/KCNN4/ADCY9/PLCB4/CST5/PRH2/MUC7/CALML5/ATP1A3/ADCY4/ADCY5/PRKACG/GNAS/PRKCG/ATP1A2/CST4/BEST2/ADCY8/LPO/CALML3/ADCY6/ATP2B3/NOS1/CHRM3/PRKG1/GNAQ/ADRB1/SLC4A2/HTN3/AQP5…	78
hsa04974	Protein digestion and absorption	78/5990	90/7528	0.0556768	0.143756	0.0965576	COL27A1/SLC16A10/COL4A2/SLC1A1/SLC8A1/COL5A3/ATP1A1/COL18A1/COL6A3/SLC7A7/SLC8A2/COL3A1/CPA2/ATP1B3/PGA5/COL11A2/COL4A1/COL7A1/COL9A3/COL6A5/SLC9A3/COL12A1/SLC7A8/SLC8A3/COL13A1/DPP4/CPA3/KCNQ1/ATP1A4/CPB2/COL6A1/ATP1B1/CELA2B/PGA3/SLC3A1/COL5A1/COL15A1/SLC7A9/ELN/KCNN4/SLC1A5/CPA1/COL1A1/COL4A5/SLC3A2/COL21A1/COL1A2/KCNJ13/COL4A6/COL22A1/ATP1A3/COL24A1/PRSS1/MME/CELA3B/ATP1A2/XPNPEP2/SLC6A19/PRS…	78
hsa04730	Long-term depression	53/5990	60/7528	0.0566012	0.144954	0.0973628	GRIA1/IGF1R/PLCB1/GUCY1B3/PPP2CB/CRH/GNAI1/MAP2K2/PLA2G4A/RAF1/ITPR1/PRKCA/RYR1/MAP2K1/GUCY1A3/GNAI2/CACNA1A/ITPR3/ITPR2/PRKCB/GNA12/PLA2G4F/HRAS/PPP2R1A/GRID2/LYN/PLCB2/PLA2G4C/PLA2G4E/NRAS/PPP2R1B/GRM1/MAPK1/PLCB4/BRAF/GNAZ/GNAO1/PLA2G4B/JMJD7-PLA2G4B/GNAS/PRKCG/PPP2CA/IGF1/GNA11/GNA13/NOS1/PRKG1/GNAQ/GRIA2/CRHR1/GUCY1A2/KRAS/PLCB3	53
hsa05412	Arrhythmogenic right ventricular cardiomyopathy (ARVC)	63/5990	72/7528	0.0572324	0.145389	0.0976545	ITGA1/LMNA/TCF7L1/ATP2A2/ITGB7/SLC8A1/CACNG1/CACNB1/ITGA2/ITGB3/TCF7L2/ITGB4/CACNA1C/ITGA5/CTNNA2/ITGA3/ITGA8/CACNA2D3/CACNA2D2/CACNA1S/LAMA2/CACNB2/RYR2/CACNB4/CTNNA1/CTNNA3/ITGA10/ITGB5/ITGA9/CACNA2D1/CACNA1D/JUP/ACTN3/ITGAV/CACNA2D4/CACNG3/CTNNB1/TCF7/CACNG2/DSP/ITGB8/ACTB/DES/DSG2/ITGA6/ITGA11/DMD/SGCD/CACNG8/ACTN2/SGCA/CDH2/CACNG4/GJA1/ACTG1/CACNG6/PKP2/ITGB6/ITGA7/LEF1/ITGA4/ITGA2B/ITGB1	63
hsa05219	Bladder cancer	37/5990	41/7528	0.0580054	0.146174	0.0981818	EGFR/MMP2/DAPK2/MAP2K2/RAF1/CDH1/CDKN1A/MAP2K1/ERBB2/EGF/RB1/E2F1/HRAS/DAPK1/FGFR3/CCND1/NRAS/VEGFA/MAPK1/BRAF/E2F2/SRC/E2F3/TYMP/DAPK3/RASSF1/RPS6KA5/MYC/CDKN2A/MDM2/TP53/MMP9/KRAS/MMP1/HBEGF/CDK4/UPK3A	37
hsa04130	SNARE interactions in vesicular transport	31/5990	34/7528	0.0620585	0.155146	0.104208	STX16/SNAP29/VAMP2/SEC22B/VAMP4/STX8/STX11/STX18/STX6/BET1L/STX17/STX1A/STX3/VAMP1/VAMP3/STX7/STX2/STX1B/SNAP23/STX19/VAMP5/GOSR1/VAMP8/VTI1A/VTI1B/STX5/STX10/STX4/BET1/GOSR2/USE1	31
hsa05416	Viral myocarditis	52/5990	59/7528	0.0637143	0.158032	0.106147	HLA-DRB1/HLA-DQB1/HLA-DRA/ITGB2/LAMA2/HLA-DPA1/CD55/ITGAL/HLA-G/CXADR/ABL1/CD28/MYH7/FYN/PRF1/MYH6/HLA-DRB5/CCND1/EIF4G2/CASP9/BID/EIF4G3/CD40/ABL2/CASP8/HLA-DMB/EIF4G1/ICAM1/HLA-DOB/CD86/HLA-DQA2/CD80/RAC3/ACTB/HLA-DMA/CAV1/DMD/SGCD/HLA-A/SGCA/HLA-DOA/HLA-C/RAC2/ACTG1/CYCS/HLA-DQA1/HLA-DPB1/RAC1/HLA-E/HLA-F/HLA-B/CASP3	52
hsa05010	Alzheimer disease	144/5990	171/7528	0.0737729	0.181551	0.121944	COX7B2/APH1B/ATP5J/PLCB1/GRIN2D/SDHD/LRP1/ATP5E/ATP2A2/APP/ITPR1/NDUFS7/MAPT/CALML4/PPP3CB/CALM3/PPP3CA/PPP3CC/PPP3R1/RYR3/CALML6/NDUFS4/ATP5G2/PSEN1/ITPR3/ATF6/SDHB/CACNA1C/NDUFA6/BACE2/ITPR2/FAS/TNFRSF1A/CACNA1S/NDUFB5/BAD/CAPN1/EIF2AK3/CASP7/GSK3B/BACE1/APBB1/GRIN2B/PLCB2/NDUFA10/ATP5C1/NDUFS2/CACNA1D/CDK5R1/RTN4/CASP9/BID/NAE1/NDUFC2-KCTD14/RTN3/GRIN2A/CALM1/NDUFA5/NDUFC1/MAPK1/NDUFB3/NDUFA3/…	144
hsa04726	Serotonergic synapse	98/5990	115/7528	0.0774291	0.189071	0.126995	GNB1/PLCB1/PRKACA/GNG2/GNAI1/HTR2A/PLA2G4A/APP/RAF1/ITPR1/PRKCA/GNG12/GABRB3/MAP2K1/HTR3A/GNAI2/ALOX15/CACNA1A/HTR1B/ITPR3/DDC/GNG4/CACNA1C/CACNA1B/MAOB/KCNN2/KCNJ6/SLC6A4/ITPR2/PRKCB/CACNA1S/PLA2G4F/GNB5/GNGT1/CYP4X1/HRAS/ALOX15B/SLC18A1/PLCB2/GNG7/CACNA1D/HTR1E/ALOX12/KCNJ5/PLA2G4C/GNB4/PLA2G4E/CYP2C8/NRAS/HTR7/RAPGEF3/MAPK1/DUSP1/HTR3E/PLCB4/BRAF/GABRB2/HTR1A/GNAO1/ADCY5/PLA2G4B/JMJD7-PLA2G4B/…	98
hsa04658	Th1 and Th2 cell differentiation	79/5990	92/7528	0.0799602	0.193129	0.12972	NOTCH3/LCK/JAK1/NFATC1/NFKB1/IFNGR1/PPP3CB/PPP3CA/IKBKB/STAT4/PPP3CC/MAPK10/PPP3R1/ZAP70/HLA-DRB1/MAML2/IL12RB1/IL12RB2/MAPK14/MAML3/JAK2/MAPK8/STAT5A/HLA-DQB1/HLA-DRA/HLA-DPA1/GATA3/JAG1/NOTCH1/CD247/LAT/NFATC3/HLA-DRB5/IL4R/RUNX3/IFNGR2/IL12A/JUN/MAPK1/NFKBIE/HLA-DMB/MAF/NOTCH2/NFKBIA/NFATC2/HLA-DOB/MAPK9/HLA-DQA2/MAPK13/RBPJL/HLA-DMA/MAML1/IL12B/STAT1/STAT5B/PLCG1/DLL4/HLA-DOA/RBPJ/STAT6/JAG2/…	79
hsa00240	Pyrimidine metabolism	50/5990	57/7528	0.080317	0.193129	0.12972	NME6/TK2/UPP2/UCK2/ENTPD1/ENPP1/DPYD/DUT/DCK/TYMS/UPP1/NME1/NME1-NME2/PNP/NT5C1B/AK9/CMPK2/DPYS/NUDT2/ENTPD5/NME7/CDA/CANT1/ENPP3/UCKL1/TYMP/DHODH/UMPS/UPB1/RRM2B/NT5E/NT5M/DTYMK/RRM2/ENTPD6/NT5C/NME2/ENTPD8/CTPS1/CTPS2/CAD/ENTPD3/TK1/UCK1/DCTD/NT5C2/RRM1/DCTPP1/ENTPD4/NT5C1B-RDH14	50
hsa04114	Oocyte meiosis	106/5990	125/7528	0.0851018	0.203084	0.136407	IGF1R/PRKACA/PPP2CB/CAMK2A/MAD1L1/CDC16/YWHAZ/ITPR1/CALML4/PPP3CB/CALM3/PPP3CA/RPS6KA2/PPP3CC/PPP2R5C/PPP3R1/CALML6/CAMK2G/MAP2K1/ADCY3/ITPR3/YWHAE/PPP2R5E/CPEB3/CAMK2B/ITPR2/SPDYE3/CCNB2/YWHAG/ANAPC2/RBX1/CPEB2/CPEB4/PPP2R1A/PPP2R5A/CAMK2D/CPEB1/BTRC/FBXO5/YWHAH/RPS6KA1/ADCY2/PGR/MAD2L2/CALM1/SLK/BUB1/PPP2R1B/MAPK1/ADCY9/ANAPC1/RPS6KA3/ESPL1/FBXW11/SMC3/CALML5/ADCY4/ADCY5/PRKACG/REC8/PPP2CA/IGF1…	106
hsa03320	PPAR signaling pathway	64/5990	74/7528	0.085986	0.203651	0.136788	SLC27A6/PDPK1/SCP2/SCD5/FABP6/ACAA1/SLC27A1/ACOX1/FABP7/ACADL/ACSBG1/ACSL1/ACOX3/ACOX2/NR1H3/PPARD/PCK1/PPARA/OLR1/SORBS1/APOA5/RXRA/ACSL3/CPT1A/FABP3/PPARG/SLC27A5/CD36/RXRB/GK2/ACSL6/SLC27A2/ACSBG2/CYP27A1/SCD/PLTP/CPT1C/CPT2/FADS2/ILK/PLIN5/GK/EHHADH/FABP5/AQP7/ME1/DBI/PCK2/LPL/ACSL5/FABP1/ADIPOQ/APOA1/PLIN4/APOC3/CYP8B1/UBC/RXRG/SLC27A4/MMP1/ANGPTL4/CYP4A11/FABP4/ACADM	64
hsa04664	Fc epsilon RI signaling pathway	59/5990	68/7528	0.0876553	0.204529	0.137378	PDPK1/INPP5D/PIK3CB/MAP2K2/PLA2G4A/RAF1/VAV3/PRKCA/MAPK10/PIK3R3/AKT2/MAP2K1/PIK3R2/MAPK14/PIK3R1/MAPK8/PLA2G4F/HRAS/LYN/PLCG2/FYN/LAT/PIK3CD/AKT3/FCER1A/PLA2G4C/PLA2G4E/NRAS/PIK3CA/MAP2K3/MAPK1/ALOX5AP/MAP2K6/GAB2/MAPK9/MS4A2/PLA2G4B/JMJD7-PLA2G4B/MAPK13/RAC3/SOS2/LCP2/ALOX5/SOS1/PLCG1/MAP2K4/BTK/AKT1/VAV2/RAC2/VAV1/IL4/RAC1/MAPK12/IL5/KRAS/FCER1G/GRB2/IL3	59
hsa05120	Epithelial cell signaling in Helicobacter pylori infection	59/5990	68/7528	0.0876553	0.204529	0.137378	EGFR/PAK1/MET/NFKB1/IKBKB/CXCR1/MAPK10/ATP6V0D2/MAP3K14/F11R/ATP6V1A/MAPK14/CXCR2/TJP1/ATP6V0E1/MAPK8/JAM3/LYN/PLCG2/PTPRZ1/GIT1/PTPN11/NOD1/JAM2/JUN/ATP6V1E2/ATP6V1H/CCL5/CSK/SRC/CDC42/NFKBIA/MAPK9/TCIRG1/MAPK13/ATP6V1D/ATP6V0A4/IGSF5/PLCG1/MAP2K4/ATP6AP1/ATP6V0E2/ATP6V0C/ADAM17/ATP6V1C2/ATP6V1F/ADAM10/ATP6V0D1/ATP6V0A2/RAC1/ATP6V1C1/MAPK12/CXCL1/CHUK/HBEGF/CASP3/ATP6V1B2/ATP6V0B/ATP6V1B1	59
hsa04145	Phagosome	128/5990	152/7528	0.0886043	0.205223	0.137844	LAMP1/COLEC12/SFTPA1/SEC22B/ITGA2/RAB5A/ITGB3/ATP6V0D2/SCARB1/THBS3/HLA-DRB1/PIK3C3/DYNC1H1/CORO1A/ITGA5/ATP6V1A/ATP6V0E1/PLA2R1/CYBA/HLA-DQB1/HLA-DRA/ITGB2/HLA-DPA1/TUBB4A/TFRC/HLA-G/M6PR/TLR2/TUBA1B/STX18/TAP1/SFTPD/ITGB5/TUBA8/COLEC11/THBS2/TLR6/RAB7A/HLA-DRB5/TUBB2B/ITGAM/TUBA4A/TAP2/NCF4/OLR1/TUBA1C/ITGAV/MARCO/C1R/ATP6V1E2/DYNC2H1/ATP6V1H/DYNC1I1/HLA-DMB/HGS/MRC2/CD36/DYNC1LI2/C3/MPO/HLA-DO…	128
hsa01210	2-Oxocarboxylic acid metabolism	17/5990	18/7528	0.0916352	0.210694	0.141519	ACO2/GOT2/ABHD14A-ACY1/ACO1/IDH1/BCAT1/IDH3B/GPT/AADAT/IDH2/IDH3G/ACY1/GPT2/IDH3A/CS/NAGS/BCAT2	17
hsa03018	RNA degradation	68/5990	79/7528	0.0925887	0.211344	0.141955	EDC3/EXOSC4/EXOSC10/DCPS/CNOT6/CNOT10/PABPC4/PAPD5/PFKM/LSM2/PFKP/LSM4/DDX6/PAPD7/LSM6/LSM7/PABPC1/TTC37/BTG2/PARN/PAN3/SKIV2L/CNOT7/PNPT1/CNOT2/TOB1/BTG3/SKIV2L2/XRN2/EXOSC7/PABPC3/CNOT3/ENO3/PFKL/XRN1/ZCCHC7/DCP1A/CNOT4/NUDT16/WDR61/DCP2/EXOSC6/PABPC1L/DHX36/LSM5/ENO4/HSPD1/CNOT8/BTG1/BTG4/EXOSC8/C1D/CNOT1/LSM3/HSPA9/LSM1/PAN2/ENO2/CNOT6L/EXOSC9/DIS3L/DCP1B/EXOSC5/EDC4/ENO1/PNLDC1/PABPC5/PABPC1…	68
hsa00410	beta-Alanine metabolism	28/5990	31/7528	0.0964751	0.218631	0.14685	HADHA/ALDH3A1/ALDH1B1/ALDH3B2/CNDP1/ABAT/DPYD/SMOX/GADL1/ALDH3B1/DPYS/ALDH7A1/ALDH9A1/MLYCD/ALDH3A2/UPB1/ALDH1A3/ALDH6A1/GAD1/EHHADH/ECHS1/SMS/HIBCH/GAD2/CNDP2/ALDH2/CARNS1/ACADM	28
hsa04660	T cell receptor signaling pathway	86/5990	101/7528	0.0978454	0.220152	0.147872	LCK/NFATC1/PDPK1/PIK3CB/PAK1/MAP2K2/NFKB1/RAF1/VAV3/PPP3CB/PPP3CA/IKBKB/PPP3CC/CARD11/PPP3R1/PIK3R3/AKT2/ZAP70/MAP2K1/PIK3R2/IL10/MAP3K14/ITK/TEC/MAPK14/PIK3R1/DLG1/CBLB/CTLA4/HRAS/CD28/CD8A/GSK3B/CD247/FYN/LAT/PIK3CD/NFATC3/AKT3/NCK1/NCK2/NRAS/PIK3CA/JUN/MAPK1/PAK4/MAP3K7/NFKBIE/MAP3K8/CDC42/NFKBIA/PAK6/NFATC2/MAPK9/PTPRC/MALT1/GRAP2/MAPK13/SOS2/LCP2/BCL10/PTPN6/ICOS/SOS1/PLCG1/AKT1/RHOA/VAV2/CD…	86
hsa05030	Cocaine addiction	43/5990	49/7528	0.101408	0.22655	0.152169	GRIN2D/PRKACA/GRIN3A/GRM2/GNAI1/NFKB1/CREB3L2/GNAI2/DDC/GPSM1/MAOB/BDNF/TH/RGS9/ATF6B/SLC18A1/GRIN2B/CREB3L1/CDK5R1/PPP1R1B/GRIN2A/CREB3L4/JUN/DRD2/ADCY5/CDK5/PRKACG/CREB5/GNAS/CREB1/ATF4/GRM3/FOSB/GRIA2/DRD1/SLC6A3/GRIN2C/DLG4/ATF2/GRIN3B/CREB3/GRIN1/PDYN	43
hsa04933	AGE-RAGE signaling pathway in diabetic complications	85/5990	100/7528	0.106361	0.235942	0.158477	SMAD3/TGFBR2/PRKCE/PLCB1/NFATC1/COL4A2/MMP2/PIK3CB/CCL2/NFKB1/PRKCA/SMAD2/STAT3/DIAPH1/NOX4/MAPK10/PIK3R3/TGFB2/COL3A1/AKT2/PIK3R2/SMAD4/PLCD3/MAPK14/PIK3R1/TGFB3/COL4A1/JAK2/PRKCB/MAPK8/STAT5A/BCL2/HRAS/PLCE1/PLCG2/PLCD1/PLCB2/PRKCZ/PIK3CD/AKT3/AGER/CCND1/NRAS/VEGFA/PIK3CA/JUN/VCAM1/MAPK1/COL1A1/PLCB4/COL4A5/PLCD4/CDC42/COL1A2/FOXO1/COL4A6/ICAM1/MAPK9/AGT/MAPK13/VEGFB/NOS3/IL6/STAT1/STAT5B/PLCG1…	85
hsa04961	Endocrine and other factor-regulated calcium reabsorption	42/5990	48/7528	0.113759	0.249325	0.167466	PLCB1/PRKACA/DNM3/BDKRB2/ESR1/SLC8A1/PRKCA/ATP1A1/CLTB/AP2A2/ATP1B3/CLTCL1/PTH1R/TRPV5/AP2S1/PRKCB/PTH/ATP1A4/PLCB2/ATP1B1/KL/ADCY9/PLCB4/CLTC/ATP1A3/AP2A1/PRKACG/GNAS/PRKCG/DNM1/ATP1A2/AP2M1/DNM2/ADCY6/GNAQ/KLK2/VDR/RAB11A/ATP2B1/PLCB3/ATP1B2/FXYD2	42
hsa03030	DNA replication	32/5990	36/7528	0.113977	0.249325	0.167466	RNASEH2B/DNA2/RFC5/POLE4/MCM4/LIG1/FEN1/MCM7/RPA3/POLE/PRIM2/PCNA/POLE2/RFC1/MCM2/MCM6/POLD2/POLA1/POLD3/POLE3/POLD1/POLA2/POLD4/RNASEH1/SSBP1/MCM5/MCM3/RNASEH2A/RFC2/RFC4/PRIM1/RFC3	32
hsa04137	Mitophagy - animal	56/5990	65/7528	0.118603	0.257655	0.173062	BCL2L1/SQSTM1/CSNK2B/FOXO3/USP8/AMBRA1/MAPK10/MITF/MRAS/MFN2/MAPK8/E2F1/HRAS/EIF2AK3/USP15/UBB/PINK1/BCL2L13/RHOT2/RAB7A/BNIP3L/BNIP3/PGAM5/NRAS/CITED2/JUN/OPTN/CSNK2A3/SRC/GABARAPL1/TBC1D17/CSNK2A1/RHOT1/MAPK9/ATG5/TFEB/GABARAPL2/HIF1A/RRAS2/TBC1D15/ULK1/NBR1/ATF4/FIS1/CALCOCO2/RRAS/MFN1/CSNK2A2/SP1/ATG9B/GABARAP/TP53/KRAS/BECN1/TAX1BP1/TBK1	56
hsa04964	Proximal tubule bicarbonate reclamation	21/5990	23/7528	0.122595	0.264503	0.177661	SLC38A3/SLC4A4/ATP1A1/ATP1B3/GLS/AQP1/SLC9A3/ATP1A4/PCK1/ATP1B1/ATP1A3/ATP1A2/MDH1/PCK2/GLUD1/SLC25A10/CA4/GLS2/ATP1B2/CA2/FXYD2	21
hsa04340	Hedgehog signaling pathway	41/5990	47/7528	0.127347	0.272887	0.183292	CSNK1G1/SMURF2/PRKACA/CSNK1E/LOC400927-CSNK1E/SMURF1/KIF7/GLI2/PTCH2/CUL3/BOC/BCL2/GPR161/GLI3/GSK3B/BTRC/CSNK1D/CCND1/CCND2/HHIP/SPOPL/CSNK1A1/SHH/SPOP/FBXW11/ARRB2/EVC2/SUFU/PRKACG/ARRB1/PTCH1/CSNK1G2/CDON/EVC/CSNK1G3/CSNK1A1L/LRP2/CUL1/IHH/SMO/DHH	41
hsa05020	Prion diseases	31/5990	35/7528	0.129585	0.275246	0.184877	PRKACA/MAP2K2/NCAM1/MAP2K1/HSPA5/C1QC/C1QB/NOTCH1/FYN/C8A/C7/LAMC1/NCAM2/C9/C6/MAPK1/CCL5/SOD1/PRNP/CASP12/PRKACG/C8B/IL6/ELK1/STIP1/BAX/HSPA1A/IL1B/EGR1/C1QA/IL1A	31
hsa05142	Chagas disease (American trypanosomiasis)	87/5990	103/7528	0.130196	0.275246	0.184877	SMAD3/TGFBR2/PLCB1/PPP2CB/GNAI1/PIK3CB/CCL2/BDKRB2/NFKB1/IFNGR1/SMAD2/IKBKB/PPP2R2B/MAPK10/PIK3R3/TGFB2/AKT2/PIK3R2/GNAI2/IL10/C1QC/MAPK14/PIK3R1/TGFB3/FAS/GNAL/MAPK8/TNFRSF1A/C1QB/PPP2R2D/PPP2R1A/TLR2/CD247/PLCB2/TLR6/PIK3CD/AKT3/FASLG/GNA14/IFNGR2/IL12A/PIK3CA/PPP2R1B/JUN/CFLAR/MAPK1/CCL5/PLCB4/CASP8/ACE/NFKBIA/TRAF6/TLR9/PPP2R2C/C3/GNAO1/MAPK9/MAPK13/IL6/GNAS/PPP2CA/IL12B/GNA11/MAP2K4/TGFBR1/K…	87
hsa00730	Thiamine metabolism	15/5990	16/7528	0.131619	0.275682	0.18517	TPK1/AK5/THTPA/AK2/AK1/ALPP/AK7/AK8/ALPI/ALPL/AK4/ACP1/NFS1/ALPPL2/NTPCR	15
hsa04926	Relaxin signaling pathway	109/5990	130/7528	0.132152	0.275682	0.18517	SMAD3/GNB1/TGFBR2/PLCB1/PRKACA/EGFR/GNG2/COL4A2/MMP2/GNAI1/PIK3CB/MAP2K2/NFKB1/ACTA2/RAF1/PRKCA/SMAD2/GNG12/MAPK10/PIK3R3/COL3A1/AKT2/CREB3L2/MAP2K1/PIK3R2/GNAI2/ADCY3/GNG4/MAPK14/PIK3R1/COL4A1/MAPK8/GNB5/GNGT1/HRAS/ATF6B/SHC2/PLCB2/CREB3L1/PRKCZ/GNG7/PIK3CD/SHC3/AKT3/ADCY2/GNB4/NRAS/VEGFA/CREB3L4/PIK3CA/JUN/MAPK1/ADCY9/COL1A1/PLCB4/COL4A5/SRC/NFKBIA/ARRB2/COL1A2/COL4A6/GNAO1/SHC4/MAPK9/ADCY4/ADC…	109
hsa04924	Renin secretion	59/5990	69/7528	0.138816	0.285798	0.191965	PLCB1/GUCY1B3/PRKACA/EDN3/GNAI1/KCNMA1/ITPR1/CALML4/REN/PPP3CB/PDE1C/CALM3/PPP3CA/PPP3CC/PPP3R1/CALML6/EDN2/GUCY1A3/GNAI2/ITPR3/CACNA1C/ITPR2/AQP1/NPR1/CLCA4/CACNA1S/CTSB/ORAI1/PDE1B/CLCA2/PLCB2/ADCYAP1R1/CACNA1D/ADORA1/PDE3A/CALM1/EDNRA/PLCB4/ACE/CALML5/PDE1A/ADCY5/AGT/PRKACG/GNAS/PDE3B/ADCYAP1/CALML3/CREB1/ADCY6/GNAQ/PTGER4/ADRB1/GUCY1A2/PPP3R2/PLCB3/CALM2/KCNJ2/PTGER2	59
hsa05211	Renal cell carcinoma	59/5990	69/7528	0.138816	0.285798	0.191965	RAPGEF1/FLCN/PIK3CB/PAK1/MET/MAP2K2/RAF1/CREBBP/CDKN1A/PIK3R3/TGFB2/AKT2/MAP2K1/PIK3R2/ETS1/PDGFB/PIK3R1/EGLN1/TGFB3/RAP1A/CRK/EPAS1/ARNT2/BAD/RBX1/HRAS/PTPN11/PIK3CD/AKT3/NRAS/VEGFA/PIK3CA/JUN/PRCC/TGFA/SLC2A1/MAPK1/PAK4/BRAF/CDC42/PAK6/RAP1B/SOS2/HIF1A/EGLN2/EP300/SOS1/EGLN3/AKT1/CRKL/TGFB1/ARNT/GAB1/FH/RAC1/KRAS/CUL2/GRB2/PAK2	59
hsa04022	cGMP-PKG signaling pathway	138/5990	166/7528	0.145327	0.297259	0.199663	PRKCE/PLCB1/NFATC1/GUCY1B3/GNAI1/KCNMA1/BDKRB2/MAP2K2/ATP2A2/RAF1/MYLK/ITPR1/SLC8A1/ADRA1B/CALML4/ATP1A1/PPP3CB/CALM3/PPP3CA/PPP3CC/PPP3R1/CALML6/SLC8A2/ATP2B4/AKT2/CREB3L2/MAP2K1/GUCY1A3/GNAI2/ADCY3/ATP1B3/ITPR3/MRVI1/MEF2D/GTF2IRD1/CACNA1C/ROCK1/PDE2A/ITPR2/PIK3R5/GNA12/NPR1/CACNA1S/BAD/SLC8A3/IRS1/ATP2B2/ATP1A4/MYH7/ATF6B/PLCB2/ATP1B1/CREB3L1/ADRA2C/CACNA1D/MEF2A/NFATC3/AKT3/MEF2C/ADCY2/ADORA1…	138
