# Supplementary material for: Aberrant DNA Methylation Predicts Melanoma-Specific Survival in Patients with Acral Melanoma
Source: Cancers (Basel). 2019 Dec 16;11(12):2031. doi: 10.3390/cancers11122031 (PMC6966546; doi:10.3390/cancers11122031)
Supplement: Supplementary file 1 [file cancers-11-02031-s001.zip › Table S3.xlsx]

## Sheet: Sheet1
	MALM1	MALM2	MALM3	MALM4	MALM5	MALM6	MALM7	MALM8	MALM9	MALM10	PALM1	PALM2	PALM4	PALM5	PALM8	PALM9	PALM10	PALM11	PALM12	PALM13	PALM14	PALM15	PALM16	PALM17	PALM19	PALM22	PALM23	PALM25	PALM26
cg26732804	0.241113	0.175531	0.183028	0.13042	0.121953	0.238787	0.126386	0.233506	0.201184	0.114603	0.143205	0.113929	0.147135	0.174491	0.213308	0.155002	0.161233	0.140965	0.142058	0.117989	0.136906	0.117049	0.110674	0.13182	0.127479	0.185005	0.178471	0.163708	0.101517
cg07088959	0.0296683	0.0251639	0.0284587	0.0277392	0.016781	0.0321074	0.0157226	0.0251897	0.0355328	0.0190769	0.0215097	0.0230869	0.022876	0.0257432	0.02406	0.0198392	0.0240003	0.018452	0.0184119	0.0210007	0.0178283	0.0193803	0.0201616	0.0189755	0.0298792	0.0160556	0.0203949	0.0217924	0.0175305
cg21298070	0.0526346	0.0307855	0.0460371	0.0744323	0.0434651	0.0620267	0.0424922	0.0294992	0.0199132	0.0296921	0.0337746	0.0348853	0.0281341	0.0324987	0.0508814	0.0314759	0.0342588	0.0367342	0.0429044	0.0404887	0.039558	0.0403432	0.026927	0.0345686	0.0283026	0.0433108	0.0433932	0.0368904	0.0262236
cg14397361	0.0504655	0.0564834	0.0380465	0.0509902	0.0228438	0.0760722	0.02409	0.0848852	0.0643682	0.0255801	0.029419	0.0205533	0.0353563	0.050519	0.0544921	0.0223473	0.0358004	0.0258663	0.0275946	0.0263098	0.0239862	0.0260917	0.0239911	0.0284969	0.0289142	0.0248031	0.0328092	0.0341238	0.0306752
	MALM1	MALM2	MALM3	MALM4	MALM5	MALM6	MALM7	MALM8	MALM9	MALM10	NALM1	NALM2	NALM3	NALM4	NALM5	NALM6	NALM7	NALM8	NALM9	PALM1	PALM2	PALM4	PALM5	PALM8	PALM9	PALM10	PALM11	PALM12	PALM13	PALM14	PALM15	PALM16	PALM17	PALM19	PALM22	PALM23	PALM25	PALM26
cg11694510	0.572352	0.491816	0.55684	0.645367	0.52684	0.55443	0.479169	0.659608	0.594905	0.685835	0.416644	0.519093	0.40294	0.303253	0.405478	0.347697	0.319392	0.4097	0.326217	0.384616	0.364048	0.603949	0.558423	0.613363	0.37765	0.445002	0.48029	0.389192	0.392235	0.359177	0.368406	0.253589	0.334278	0.421059	0.306072	0.420099	0.557831	0.39257
cg09923443	0.451895	0.218085	0.456559	0.461138	0.193015	0.393087	0.510732	0.517416	0.416813	0.381696	0.13234	0.353677	0.108668	0.154879	0.100594	0.109839	0.1137	0.32832	0.207646	0.0943685	0.114843	0.154437	0.253578	0.400558	0.135697	0.477388	0.179593	0.280939	0.254543	0.0854098	0.122859	0.151369	0.0980624	0.18028	0.0626989	0.222646	0.325405	0.101793
